# Supplementary material for: Phenomics-assisted sparse testing for potato breeding
Source: Sci Rep. 2026 Jul 14;16:22033. doi: 10.1038/s41598-026-59202-6 (PMC13365407; doi:10.1038/s41598-026-59202-6)
Supplement: Supplementary file 2 — Supplementary Information 2. [file 41598_2026_59202_MOESM2_ESM.xlsx]

## Sheet: SupplementaryTableS1
Supplementary Table S1. Breeding clones and cultivars comprising the evaluated population.
Cultivar or Breeding Clone	Country	Released or Crossing Year
Linzer Delikatess	Austria	1975
Belinda	Austria	1979
Ditta	Austria	1989
Kerkauer Kipfler	Austria	N/A
Magda	Czechia	2000
Folva	Denmark	1989
Aeggeblomme	Denmark	N/A
Tammiston	Finland	1930
Timo	Finland	1975
Adretta	Former East Germany	1975
Karlena	Former East Germany	1988
Vitelotte	France	1815
Belle de Fontenay	France	1885
Aura	France	1951
La Ratte	France	1965
Charlotte	France	1981
Amandine	France	1993
Marine	France	1994
Anais	France	1997
Cherie	France	1997
Juliette	France	1997
Altesse	France	2000
Maestro	France	2001
Blue Belle	France	2008
Yona	France	2008
Gwenne	France	2011
Gaiane	France	2018
Zoe	France	2018
Glorietta	France	2020
Monique	France	2020
Cheyenne	France	N/A
Dalida	France	N/A
Odenwälder Blaue	Germany	1908
Centifolia	Germany	1919
Sieglinde	Germany	1935
Hansa	Germany	1957
Selma	Germany	1972
Nicola	Germany	1973
Linda	Germany	1974
Granola	Germany	1975
Heiderot	Germany	1977
Quarta	Germany	1979
Cilena	Germany	1981
Ragna	Germany	1982
Agria	Germany	1985
Leyla	Germany	1988
Ramona	Germany	1988
Solara	Germany	1989
Afra	Germany	1990
Rosara	Germany	1990
Marena	Germany	1995
Laura	Germany	1998
Princess	Germany	1998
Gunda	Germany	1999
Solist	Germany	1999
Belana	Germany	2000
Finka	Germany	2001
Orla	Germany	2001
Gala	Germany	2002
Jelly	Germany	2002
Krone	Germany	2002
Allians	Germany	2003
Verdi	Germany	2003
Bellarosa	Germany	2004
Red Lady	Germany	2004
Anuschka	Germany	2004
Rodriga	Germany	2005
Quadriga	Germany	2005
Agila	Germany	2006
Natascha	Germany	2006
Red Fantasy	Germany	2006
Talent	Germany	2006
Alexandra	Germany	2008
Antonia	Germany	2008
Concordia	Germany	2008
Ludmilla	Germany	2008
Birgit	Germany	2009
Regina	Germany	2009
Venezia	Germany	2009
Belmonda	Germany	2010
Nandina	Germany	2010
Almonda	Germany	2011
Queen Anne	Germany	2012
Papageno	Germany	2019
Lea	Germany	N(A
Annalena	Germany	N/A
Baby Lou	Germany	N/A
Blaue Annelise	Germany	N/A
Corinna	Germany	N/A
Edison	Germany	N/A
Goldmarie	Germany	N/A
Jule	Germany	N/A
Julinka	Germany	N/A
Lilly	Germany	N/A
Merle	Germany	N/A
Natalia	Germany	N/A
Otolia	Germany	N/A
Pocahontas	Germany	N/A
Red Emmalie	Germany	N/A
Rossini	Germany	N/A
Salad Blue	Germany	N/A
Sunshine	Germany	N/A
Torenia	Germany	N/A
Pink	Great Britain	1850
International Kidney	Great Britain	1879
King Edward	Great Britain	1902
Golden Wonder	Great Britain	1906
Arran Victory	Great Britain	1918
Arran Pilot	Great Britain	1930
Highland Burgundy Red	Great Britain	1930
Maris Peer	Great Britain	1962
Maris Bard	Great Britain	1972
Foxton	Great Britain	1981
British Queen	Great Britain	1984
Rocket	Great Britain	1987
Valor	Great Britain	1993
Swift	Great Britain	1994
Anya	Great Britain	1996
Marys Rose	Great Britain	2001
Mayan Gold	Great Britain	2001
Casa Blanca	Great Britain	2010
Inca Bella	Great Britain	2010
Sarpo Una	Great Britain	2010
Emily	Great Britain	N/A
Kingsman	Great Britain	N/A
Mayan Rose	Great Britain	N/A
Red Duke of York	Great Britain	N/A
Shetland Black	Great Britain	N/A
Sarpo Mira	Hungary	2003
Raudar	Iceland	1800
Cara	Ireland	1973
Rooster	Ireland	1990
Colleen	Ireland	1991
Galactica	Ireland	2003
Setanta	Ireland	2004
Marius	Norway/Poland	1893
16	SLU’s chip potato breeding clone	N/A
96	SLU’s chip potato breeding clone	N/A
97	SLU’s chip potato breeding clone	N/A
107	SLU’s chip potato breeding clone	N/A
121	SLU’s chip potato breeding clone	N/A
127	SLU’s chip potato breeding clone	N/A
131	SLU’s chip potato breeding clone	N/A
188	SLU’s chip potato breeding clone	N/A
0003022	SLU’s crop wild relative derived breeding clone	2000
0101011	SLU’s crop wild relative derived breeding clone	2001
0502047	SLU’s crop wild relative derived breeding clone	2005
1201001	SLU’s crop wild relative derived breeding clone	2012
1209001	SLU’s crop wild relative derived breeding clone	2012
1211009	SLU’s crop wild relative derived breeding clone	2012
1212001	SLU’s crop wild relative derived breeding clone	2012
1213008	SLU’s crop wild relative derived breeding clone	2012
1312011	SLU’s crop wild relative derived breeding clone	2013
1314013	SLU’s crop wild relative derived breeding clone	2013
1314015	SLU’s crop wild relative derived breeding clone	2013
1326009	SLU’s crop wild relative derived breeding clone	2013
1337013	SLU’s crop wild relative derived breeding clone	2013
1337015	SLU’s crop wild relative derived breeding clone	2013
1337017	SLU’s crop wild relative derived breeding clone	2013
1342004	SLU’s crop wild relative derived breeding clone	2013
1402001	SLU’s crop wild relative derived breeding clone	2014
1402003	SLU’s crop wild relative derived breeding clone	2014
1402009	SLU’s crop wild relative derived breeding clone	2014
1410004	SLU’s crop wild relative derived breeding clone	2014
1410005	SLU’s crop wild relative derived breeding clone	2014
1414011	SLU’s crop wild relative derived breeding clone	2014
1415001	SLU’s crop wild relative derived breeding clone	2014
1415003	SLU’s crop wild relative derived breeding clone	2014
1419002	SLU’s crop wild relative derived breeding clone	2014
1419004	SLU’s crop wild relative derived breeding clone	2014
1419006	SLU’s crop wild relative derived breeding clone	2014
1419009	SLU’s crop wild relative derived breeding clone	2014
1419010	SLU’s crop wild relative derived breeding clone	2014
1429006	SLU’s crop wild relative derived breeding clone	2014
1433004	SLU’s crop wild relative derived breeding clone	2014
1433005	SLU’s crop wild relative derived breeding clone	2014
1433006	SLU’s crop wild relative derived breeding clone	2014
1438004	SLU’s crop wild relative derived breeding clone	2014
1442007	SLU’s crop wild relative derived breeding clone	2014
1452001	SLU’s crop wild relative derived breeding clone	2014
2-IV-4	SLU’s crop wild relative derived breeding clone	N/A
2-IV-6	SLU’s crop wild relative derived breeding clone	N/A
N5-18	SLU’s crop wild relative derived breeding clone	N/A
Blaue Schweden	Sweden	1800
Röda Krokar	Sweden	1800
Maria	Sweden	1972
Perlo	Sweden	2007
Blå Mandel	Sweden	N/A
Mandel	Sweden	N/A
Sparris	Sweden	N/A
Tärendö	Sweden	N/A
Blaue St. Galler	Switzerland	N/A
Madeira	Switzerland	N/A
Eigenheimer	The Netherlands	1885
Bintje	The Netherlands	1910
Record	The Netherlands	1932
Desiree	The Netherlands	1962
Theresa	The Netherlands	1979
Apache	The Netherlands	1986
G	The Netherlands	1988
Minerva	The Netherlands	1988
Tarzan	The Netherlands	1989
Frieslander	The Netherlands	1990
Asterix	The Netherlands	1991
Marabel	The Netherlands	1993
Kuras	The Netherlands	1996
Lady Christi	The Netherlands	1996
F	The Netherlands	1996
Montana	The Netherlands	1998
Arielle	The Netherlands	1999
Fontane	The Netherlands	1999
Inova	The Netherlands	1999
Ultra	The Netherlands	1999
Triplo	The Netherlands	2000
Annabelle	The Netherlands	2001
H	The Netherlands	2001
Arrow	The Netherlands	2004
K	The Netherlands	2005
Marilyn	The Netherlands	2006
C	The Netherlands	2007
I	The Netherlands	2007
J	The Netherlands	2007
Bionica	The Netherlands	2008
Challenger	The Netherlands	2008
Labella	The Netherlands	2008
E	The Netherlands	2008
Arsenal	The Netherlands	2009
Monte Carlo	The Netherlands	2009
Avenue	The Netherlands	2010
Jazzy	The Netherlands	2010
D	The Netherlands	2010
Laperla	The Netherlands	2010
Colomba	The Netherlands	2011
Taisiya	The Netherlands	2011
Carolus	The Netherlands	2012
Connect	The Netherlands	2012
Dartiest	The Netherlands	2012
7 FOUR 7	The Netherlands	2014
Alouette	The Netherlands	2014
Anouk	The Netherlands	2014
Masai	The Netherlands	2014
Saprodi	The Netherlands	2014
Sunita	The Netherlands	2014
Allstar	The Netherlands	2015
Nofy	The Netherlands	2017
Twister	The Netherlands	2017
A	The Netherlands	2018
Hind	The Netherlands	2018
Sevilla	The Netherlands	2018
B	The Netherlands	2019
Purple Rain	The Netherlands	2019
Asperges	The Netherlands	N/A
Serum Star	The Netherlands	N/A
Early Rose	United Stated of America	1897
Early Puritan	United Stated of America	1988
Purple Majesty	United Stated of America	N/A

## Sheet: SupplementaryTableS2
Supplementary Table S2. Variance component estimates obtained from linear mixed-effects models for both conventional and image-based traits. Statistical significance is denoted as follows: * (P ≤ 0.05), ** (P ≤ 0.01), *** (P ≤ 0.001), and **** (P ≤ 0.0001).
Trait	Cullis Heritability	Broad-Sense Heritability	Random Effects	Variance Component Estimation			Analysis of Deviance
				Component	Standard Error	Z Ratio	Likelihood Ratio Statistic	P-value
Weight	0.873011	0.631889	Environment:Replicate:Column***	0.21854	0.103189	2.11786	10.1701	0.000713682
			Environment:Replicate:Row	0.121243	0.100289	1.20894	2.78715	0.0475115
			Genotype****	4.15242	0.6471	6.41696	225.25	0
			Environment:Genotype****	4.96415	0.510734	9.71964	59.4264	6.32827e-15
			Residuals	4.24602	0.254257	16.6997	-	-
Weight (>60 mm)	0.843918	0.550502	Environment:Replicate:Column***	0.291922	0.121379	2.40504	9.9628	0.000798673
			Environment:Replicate:Row	2.40207e-07	NA	NA	-1.54105e-06	0.5
			Genotype****	3.44158	0.635383	5.41655	157.894	0
			Environment:Genotype****	5.92442	0.592725	9.99522	88.1778	0
			Residuals	4.72007	0.266667	17.7003	-	-
Weight (50-60 mm)	0.587661	0.167737	Environment:Replicate:Column**	0.048947	0.0258705	1.892	6.17386	0.00648256
			Environment:Replicate:Row	5.1404e-08	NA	NA	-5.10006e-05	0.5
			Genotype****	0.164711	0.112969	1.45802	26.9951	1.01988e-07
			Environment:Genotype****	1.85468	0.169784	10.9237	206.338	0
			Residuals	1.14519	0.0649576	17.6299	-	-
Weight (40-50 mm)	0.841266	0.506784	Environment:Replicate:Column*	0.0111362	0.00837746	1.3293	3.01514	0.0412452
			Environment:Replicate:Row	0.0110661	0.00978011	1.13149	1.6553	0.0991197
			Genotype****	0.27033	0.0543305	4.97566	160.778	0
			Environment:Genotype****	0.573023	0.055162	10.388	98.5198	0
			Residuals	0.410308	0.0245637	16.7038	-	-
Weight (<40 mm)	0.870349	0.609427	Environment:Replicate:Column*	0.00203838	0.00129663	1.57206	2.91893	0.043773
			Environment:Replicate:Row	0.00128691	0.00139642	0.921576	0.921063	0.168598
			Genotype****	0.0586252	0.0094249	6.22025	220.174	0
			Environment:Genotype****	0.0802054	0.00789193	10.163	75.9044	0
			Residuals	0.0616963	0.00365538	16.8782	-	-
Starch	0.940239	0.674409	Environment:Replicate:Column	0.0326828	0.0288015	1.13476	4.03557	0.0222753
			Environment:Replicate:Row	0.00930907	0.0320096	0.290821	0.888457	0.172948
			Genotype****	2.60945	0.376981	6.92196	525.234	0
			Environment:Genotype****	3.07794	0.266907	11.5319	15.7447	3.62459e-05
			Residuals	1.36086	0.08455	16.0953	-	-
Visible Atmospherically Resistant Index (VARI)	0.827888	0.468224	Environment:Replicate:Column****	0.00031063	9.20535e-05	3.37445	45.8613	6.34642e-12
			Environment:Replicate:Row****	0.00173797	0.000284198	6.11535	266.186	0
			Genotype****	0.00141813	0.000282742	5.01565	170.94	0
			Environment:Genotype****	0.00262834	0.000284677	9.2327	45.379	8.11817e-12
			Residuals	0.00235842	0.000144189	16.3565	-	-
Green-Red Ratio Index (GRRI)	0.816567	0.466519	Environment:Replicate:Column****	0.000315794	9.14037e-05	3.45493	50.9238	4.80116e-13
			Environment:Replicate:Row****	0.00155852	0.000257503	6.05245	250.549	0
			Genotype****	0.00125693	0.000250849	5.0107	173.905	0
			Environment:Genotype****	0.0021994	0.000255229	8.61739	28.9731	3.66957e-08
			Residuals	0.00235095	0.000143578	16.374	-	-
Canopy Reflectance (CR)	0.827876	0.502935	Environment:Replicate:Column****	0.000303076	8.40421e-05	3.60624	50.5725	5.74207e-13
			Environment:Replicate:Row****	0.000838622	0.000154257	5.43653	144.699	0
			Genotype****	0.00119614	0.000229776	5.20568	170.926	0
			Environment:Genotype****	0.00199825	0.000224934	8.88369	38.8173	2.32697e-10
			Residuals	0.00195488	0.00011947	16.363	-	-
Coverage	0.689434	0.335552	Environment:Replicate:Column****	0.000211899	5.94528e-05	3.56416	43.1298	2.56128e-11
			Environment:Replicate:Row****	0.000517732	9.86178e-05	5.24988	122.524	0
			Genotype****	0.000361141	0.000106495	3.39115	84.0121	0
			Environment:Genotype****	0.00101356	0.000137922	7.34882	26.0422	1.67018e-07
			Residuals	0.00153397	9.33033e-05	16.4406	-	-
Leaf Chlorophyll Content	0.738935	0.262324	Environment:Replicate:Column***	6.46765e-05	3.72394e-05	1.73678	5.54745	0.0092538
			Environment:Replicate:Row****	0.000525332	0.000103564	5.07256	100.736	0
			Genotype****	0.000400013	0.000159156	2.51334	81.2166	0
			Environment:Genotype****	0.00226966	0.000221583	10.2429	110.974	0
			Residuals	0.00161989	9.83359e-05	16.473	-	-
Plant Height	Non-estimated	2.42722e-07	Environment:Replicate:Column***	0.000305957	0.000141018	2.16963	7.87833	0.00250153
			Environment:Replicate:Row****	0.00428572	0.00068229	6.28137	299.046	0
			Genotype*	8.94351e-10	NA	NA	3.62395	0.0284768
			Environment:Genotype****	0.0058532	0.000532391	10.9942	115.88	0
			Residuals	0.00580999	0.000349579	16.62	-	-

## Sheet: SupplementaryTableS3
Supplementary Table S3. Fixed effect estimates derived from linear mixed-effects models for both conventional and image-based traits. Statistical significance is indicated as follows: * (P ≤ 0.05), ** (P ≤ 0.01), *** (P ≤ 0.001), and **** (P ≤ 0.0001).
Trait	Fixed Effect	Degrees of Freedom	Sum of Squares	Wald Statistic	P-Value
Weight	Intercept****	1	12228.5	2898.01	0
	Environment****	2	4370.76	1035.82	0
	Environment:Replicate	3	16.2848	3.85932	0.277061
Weight (>60 mm)	Intercept****	1	2689.59	567.026	0
	Environment****	2	2847.6	600.338	0
	Environment:Replicate	3	22.884	4.82447	0.185111
Weight (50-60 mm)	Intercept****	1	2363.29	2063.78	0
	Environment****	2	247.561	216.186	0
	Environment:Replicate	3	1.88966	1.65017	0.648068
Weight (40-50 mm)	Intercept****	1	530.664	1294.07	0
	Environment****	2	70.3446	171.542	0
	Environment:Replicate	3	0.672428	1.63978	0.650405
Weight (<40 mm)	Intercept****	1	25.0364	403.252	0
	Environment****	2	3.94223	63.4959	1.63203e-14
	Environment:Replicate	3	0.00829174	0.133552	0.987527
Starch	Intercept****	1	12130.4	8857.11	0
	Environment****	2	219.095	159.974	0
	Environment:Replicate	3	9.83179	7.17875	0.0664136
Visible Atmospherically Resistant Index (VARI)	Intercept****	1	11.9155	5035.06	0
	Environment****	2	2.76001	1166.28	0
	Environment:Replicate****	3	0.142852	60.3638	4.91496e-13
Green-Red Ratio Index (GRRI)	Intercept****	1	17.6387	7482.24	0
	Environment****	2	3.53211	1498.3	0
	Environment:Replicate****	3	0.0936057	39.707	1.22932e-08
Canopy Reflectance (CR)	Intercept****	1	13.6421	6947.84	0
	Environment****	2	5.33562	2717.4	0
	Environment:Replicate****	3	0.0690014	35.1421	1.13689e-07
Coverage	Intercept****	1	16.5821	10762.7	0
	Environment****	2	0.707428	459.161	0
	Environment:Replicate	3	0.00963379	6.25287	0.0999352
Leaf Chlorophyll Content	Intercept****	1	6.70807	4147.53	0
	Environment****	2	3.83742	2372.64	0
	Environment:Replicate****	3	0.103041	63.7095	9.4702e-14
Plant Height	Intercept****	1	22.8896	3929.24	0
	Environment****	2	4.13336	709.535	0
	Environment:Replicate	3	0.00138232	0.23729	0.971356

## Sheet: SupplementaryTableS4
Supplementary Table S4. Comparison of alternative variance–covariance structures used to model the interaction between genotypes and environments in linear mixed-effects models. The evaluation focused on the structure of associations among environments. For each trait, the lowest value is highlighted in yellow.
Trait	Degrees of Freedom (Fixed Effects)	Degrees of Freedom (Random Effects)	Number of Bound Parameters	Akaike's Information Criterion	Bayesian Information Criterion	Maximized Log-Likelihood	Variance-Covariance Structure
Leaf Chlorophyll Content	0	4	0	-6176.04	-6155.19	3092.02	Identity
	0	8	1	-6996.29	-6954.58	3506.14	Diagonal
	0	6	0	-6253.31	-6222.03	3132.65	Compound symmetry
	0	10	1	-7200.16	-7148.03	3610.08	Heterogeneous compound symmetry
	0	6	0	-6283.49	-6252.21	3147.74	First-order autoregressive
	0	10	1	-7206.07	-7153.94	3613.04	Heterogeneous first-order autoregressive
	0	14	1	-7200.18	-7127.2	3614.09	Unstructured
Coverage	0	4	0	-6490.98	-6470.13	3249.49	Identity
	0	8	1	-6676.06	-6634.35	3346.03	Diagonal
	0	6	0	-6571.16	-6539.88	3291.58	Compound symmetry
	0	10	1	-6779.84	-6727.71	3399.92	Heterogeneous compound symmetry
	0	6	0	-6583.56	-6552.28	3297.78	First-order autoregressive
	0	10	1	-6785.34	-6733.21	3402.67	Heterogeneous first-order autoregressive
	0	14	1	-6778.95	-6705.97	3403.48	Unstructured
Canopy Reflectance (CR)	0	4	0	-5866.03	-5845.18	2937.01	Identity
	0	8	1	-5922.59	-5880.88	2969.29	Diagonal
	0	6	0	-6033.11	-6001.83	3022.55	Compound symmetry
	0	10	1	-6098.6	-6046.47	3059.3	Heterogeneous compound symmetry
	0	6	0	-6043.75	-6012.47	3027.87	First-order autoregressive
	0	10	1	-6104.5	-6052.37	3062.25	Heterogeneous first-order autoregressive
	0	14	1	-6097.38	-6024.4	3062.69	Unstructured
Green-Red Ratio Index (GRRI)	0	4	0	-5633.52	-5612.67	2820.76	Identity
	0	8	1	-5712.08	-5670.38	2864.04	Diagonal
	0	6	0	-5803.77	-5772.49	2907.88	Compound symmetry
	0	10	1	-5904.41	-5852.28	2962.21	Heterogeneous compound symmetry
	0	6	0	-5806.74	-5775.47	2909.37	First-order autoregressive
	0	10	1	-5908.97	-5856.84	2964.49	Heterogeneous first-order autoregressive
	0	14	1	-5902.71	-5829.73	2965.35	Unstructured
Plant Height	0	4	0	-4580.45	-4559.62	2294.23	Identity
	0	8	1	-4667.18	-4625.5	2341.59	Diagonal
	0	6	0	-4580.48	-4549.23	2296.24	Compound symmetry
	0	10	1	-4665.73	-4613.64	2342.86	Heterogeneous compound symmetry
	0	6	0	-4584	-4552.75	2298	First-order autoregressive
	0	10	1	-4669.22	-4617.13	2344.61	Heterogeneous first-order autoregressive
	0	14	1	-4678.33	-4605.4	2353.17	Unstructured
Visible Atmospherically Resistant Index (VARI)	0	4	0	-5544.22	-5523.36	2776.11	Identity
	0	8	1	-5710.25	-5668.55	2863.13	Diagonal
	0	6	0	-5711.56	-5680.28	2861.78	Compound symmetry
	0	10	1	-5927.35	-5875.22	2973.67	Heterogeneous compound symmetry
	0	6	0	-5715.04	-5683.76	2863.52	First-order autoregressive
	0	10	1	-5933.01	-5880.88	2976.51	Heterogeneous first-order autoregressive
	0	14	1	-5927.67	-5854.68	2977.83	Unstructured
Weight	0	4	0	4530.32	4551.17	-2261.16	Identity
	0	8	1	4247.03	4288.73	-2115.51	Diagonal
	0	6	0	4308.61	4339.89	-2148.31	Compound symmetry
	0	10	1	4001.47	4053.59	-1990.73	Heterogeneous compound symmetry
	0	6	0	4325.33	4356.6	-2156.66	First-order autoregressive
	0	10	1	4000.59	4052.71	-1990.29	Heterogeneous first-order autoregressive
	0	14	1	4004.3	4077.27	-1988.15	Unstructured
Weight (<40 mm)	0	4	0	-1187.9	-1167.05	597.948	Identity
	0	8	1	-1254.71	-1213.02	635.355	Diagonal
	0	6	0	-1404.07	-1372.8	708.035	Compound symmetry
	0	10	1	-1492.17	-1440.06	756.087	Heterogeneous compound symmetry
	0	6	0	-1392.9	-1361.63	702.449	First-order autoregressive
	0	10	1	-1496.25	-1444.14	758.126	Heterogeneous first-order autoregressive
	0	14	1	-1489.98	-1417.01	758.988	Unstructured
Weight (>60 mm)	0	3	1	4609.61	4625.24	-2301.81	Identity
	0	8	1	4081.91	4123.6	-2032.95	Diagonal
	0	5	1	4455.55	4481.6	-2222.77	Compound symmetry
	0	10	1	3800.97	3853.08	-1890.49	Heterogeneous compound symmetry
	0	5	1	4480.95	4507	-2235.48	First-order autoregressive
	0	10	1	3810.72	3862.83	-1895.36	Heterogeneous first-order autoregressive
	0	14	1	3805.34	3878.29	-1888.67	Unstructured
Weight (40-50 mm)	0	4	0	1329.91	1350.76	-660.955	Identity
	0	8	1	1310.71	1352.4	-647.354	Diagonal
	0	6	0	1172.8	1204.07	-580.399	Compound symmetry
	0	10	1	1149.82	1201.93	-564.908	Heterogeneous compound symmetry
	0	6	0	1170.57	1201.84	-579.283	First-order autoregressive
	0	10	1	1145.47	1197.58	-562.733	Heterogeneous first-order autoregressive
	0	14	1	1150.26	1223.22	-561.129	Unstructured
Weight (50-60) mm	0	3	1	2626.6	2642.24	-1310.3	Identity
	0	8	1	2497.08	2538.77	-1240.54	Diagonal
	0	5	1	2603.59	2629.65	-1296.8	Compound symmetry
	0	10	1	2465.6	2517.71	-1222.8	Heterogeneous compound symmetry
	0	5	1	2621.68	2647.74	-1305.84	First-order autoregressive
	0	10	1	2491.74	2543.86	-1235.87	Heterogeneous first-order autoregressive
	0	14	1	2433.97	2506.93	-1202.98	Unstructured
Starch	0	4	0	3249	3269.7	-1620.5	Identity
	0	8	1	3222.38	3263.79	-1603.19	Diagonal
	0	6	0	2726.51	2757.57	-1357.26	Compound symmetry
	0	10	1	2708.31	2760.09	-1344.16	Heterogeneous compound symmetry
	0	6	0	2719.37	2750.43	-1353.68	First-order autoregressive
	0	10	1	2694.75	2746.52	-1337.37	Heterogeneous first-order autoregressive
	0	14	1	2691.49	2763.96	-1331.74	Unstructured

## Sheet: SupplementaryTableS5
Supplementary Table S5. Performance of regression models using different kernel combinations for predicting the best linear unbiased estimates (BLUEs) of conventional traits. For genotype-related kernels, either the genomic relationship matrix (G) or the identity matrix (I) was used. For environment-related kernels, options included the environmental relationship matrix derived from principal com…
Trait	GxE Term?	Percentage of Complete Data	Kernels	Squared R Pearson Correlation Coefficient	Kendall’s τ Coefficient	Mean Squared Error	Mean Absolute Error
Weight	No	0.1	G + E	0.118 ± 0.041	0.210 ± 0.045	0.035 ± 0.002	0.148 ± 0.004
			I + E	0.067 ± 0.026	0.125 ± 0.045	0.037 ± 0.002	0.150 ± 0.004
			G + I	0.123 ± 0.044	0.217 ± 0.049	0.035 ± 0.002	0.148 ± 0.005
		0.2	G + E	0.205 ± 0.040	0.300 ± 0.035	0.032 ± 0.002	0.141 ± 0.004
			I + E	0.162 ± 0.034	0.247 ± 0.037	0.032 ± 0.002	0.142 ± 0.004
			G + I	0.218 ± 0.044	0.311 ± 0.038	0.031 ± 0.002	0.140 ± 0.004
		0.33	G + E	0.333 ± 0.041	0.407 ± 0.028	0.027 ± 0.002	0.130 ± 0.005
			I + E	0.332 ± 0.040	0.403 ± 0.029	0.028 ± 0.002	0.132 ± 0.005
			G + I	0.347 ± 0.035	0.418 ± 0.024	0.027 ± 0.002	0.129 ± 0.005
		0.66	G + E	0.470 ± 0.035	0.500 ± 0.022	0.020 ± 0.002	0.109 ± 0.006
			I + E	0.472 ± 0.031	0.501 ± 0.018	0.020 ± 0.002	0.109 ± 0.006
			G + I	0.481 ± 0.035	0.507 ± 0.023	0.020 ± 0.002	0.107 ± 0.006
	Yes	0.1	G + E	0.057 ± 0.052	0.116 ± 0.079	0.039 ± 0.004	0.155 ± 0.008
			I + E	0.023 ± 0.035	0.029 ± 0.062	0.040 ± 0.003	0.157 ± 0.006
			G + I	0.067 ± 0.035	0.151 ± 0.048	0.037 ± 0.002	0.151 ± 0.004
		0.2	G + E	0.114 ± 0.064	0.197 ± 0.078	0.035 ± 0.003	0.146 ± 0.006
			I + E	0.045 ± 0.073	0.036 ± 0.124	0.039 ± 0.005	0.155 ± 0.009
			G + I	0.131 ± 0.037	0.231 ± 0.041	0.034 ± 0.002	0.144 ± 0.004
		0.33	G + E	0.202 ± 0.085	0.290 ± 0.095	0.031 ± 0.004	0.139 ± 0.008
			I + E	0.055 ± 0.106	0.026 ± 0.161	0.040 ± 0.006	0.155 ± 0.013
			G + I	0.238 ± 0.041	0.333 ± 0.036	0.030 ± 0.002	0.136 ± 0.004
		0.66	G + E	0.463 ± 0.036	0.493 ± 0.025	0.021 ± 0.002	0.110 ± 0.007
			I + E	0.455 ± 0.030	0.490 ± 0.018	0.021 ± 0.002	0.111 ± 0.006
			G + I	0.480 ± 0.036	0.504 ± 0.022	0.020 ± 0.002	0.108 ± 0.006
Weight (>60 mm)	No	0.1	G + E	0.183 ± 0.059	0.294 ± 0.056	0.047 ± 0.003	0.173 ± 0.008
			I + E	0.076 ± 0.034	0.150 ± 0.061	0.052 ± 0.002	0.185 ± 0.006
			G + I	0.193 ± 0.056	0.306 ± 0.050	0.046 ± 0.003	0.172 ± 0.008
		0.2	G + E	0.294 ± 0.079	0.389 ± 0.058	0.039 ± 0.004	0.157 ± 0.009
			I + E	0.193 ± 0.069	0.288 ± 0.061	0.045 ± 0.004	0.172 ± 0.008
			G + I	0.321 ± 0.058	0.411 ± 0.040	0.038 ± 0.003	0.154 ± 0.007
		0.33	G + E	0.411 ± 0.064	0.478 ± 0.043	0.033 ± 0.004	0.141 ± 0.009
			I + E	0.350 ± 0.077	0.438 ± 0.049	0.039 ± 0.003	0.160 ± 0.008
			G + I	0.477 ± 0.043	0.522 ± 0.027	0.029 ± 0.003	0.132 ± 0.007
		0.66	G + E	0.582 ± 0.038	0.591 ± 0.021	0.023 ± 0.002	0.114 ± 0.005
			I + E	0.575 ± 0.038	0.586 ± 0.021	0.023 ± 0.002	0.115 ± 0.005
			G + I	0.583 ± 0.037	0.591 ± 0.020	0.023 ± 0.002	0.114 ± 0.005
	Yes	0.1	G + E	0.123 ± 0.061	0.222 ± 0.085	0.050 ± 0.005	0.179 ± 0.011
			I + E	0.026 ± 0.031	0.052 ± 0.078	0.056 ± 0.004	0.194 ± 0.008
			G + I	0.135 ± 0.053	0.243 ± 0.059	0.048 ± 0.003	0.178 ± 0.008
		0.2	G + E	0.235 ± 0.075	0.342 ± 0.062	0.042 ± 0.005	0.163 ± 0.010
			I + E	0.049 ± 0.058	0.077 ± 0.113	0.054 ± 0.005	0.188 ± 0.011
			G + I	0.260 ± 0.061	0.363 ± 0.046	0.041 ± 0.004	0.161 ± 0.008
		0.33	G + E	0.347 ± 0.063	0.433 ± 0.046	0.036 ± 0.004	0.149 ± 0.009
			I + E	0.055 ± 0.091	0.061 ± 0.163	0.056 ± 0.008	0.191 ± 0.015
			G + I	0.431 ± 0.051	0.491 ± 0.033	0.032 ± 0.003	0.139 ± 0.008
		0.66	G + E	0.573 ± 0.039	0.586 ± 0.020	0.023 ± 0.002	0.115 ± 0.005
			I + E	0.562 ± 0.038	0.579 ± 0.020	0.024 ± 0.002	0.117 ± 0.005
			G + I	0.570 ± 0.040	0.583 ± 0.022	0.024 ± 0.002	0.116 ± 0.005
Weight (50-60 mm)	No	0.1	G + E	0.037 ± 0.048	0.094 ± 0.076	0.045 ± 0.003	0.168 ± 0.006
			I + E	0.019 ± 0.028	0.079 ± 0.070	0.047 ± 0.003	0.172 ± 0.005
			G + I	0.040 ± 0.035	0.116 ± 0.062	0.044 ± 0.002	0.167 ± 0.005
		0.2	G + E	0.053 ± 0.052	0.132 ± 0.077	0.043 ± 0.003	0.164 ± 0.006
			I + E	0.039 ± 0.047	0.108 ± 0.074	0.045 ± 0.003	0.168 ± 0.007
			G + I	0.119 ± 0.050	0.222 ± 0.057	0.041 ± 0.003	0.159 ± 0.006
		0.33	G + E	0.132 ± 0.070	0.231 ± 0.079	0.040 ± 0.004	0.157 ± 0.008
			I + E	0.112 ± 0.070	0.199 ± 0.083	0.040 ± 0.004	0.160 ± 0.010
			G + I	0.194 ± 0.020	0.293 ± 0.022	0.037 ± 0.003	0.152 ± 0.006
		0.66	G + E	0.229 ± 0.050	0.312 ± 0.041	0.035 ± 0.004	0.148 ± 0.008
			I + E	0.239 ± 0.053	0.318 ± 0.043	0.034 ± 0.004	0.148 ± 0.008
			G + I	0.233 ± 0.053	0.319 ± 0.043	0.035 ± 0.003	0.148 ± 0.007
	Yes	0.1	G + E	0.015 ± 0.020	0.063 ± 0.051	0.048 ± 0.003	0.174 ± 0.006
			I + E	0.011 ± 0.017	0.067 ± 0.072	0.048 ± 0.003	0.172 ± 0.006
			G + I	0.027 ± 0.032	0.081 ± 0.060	0.045 ± 0.003	0.169 ± 0.006
		0.2	G + E	0.030 ± 0.035	0.088 ± 0.076	0.045 ± 0.003	0.168 ± 0.007
			I + E	0.015 ± 0.018	0.058 ± 0.074	0.048 ± 0.003	0.173 ± 0.007
			G + I	0.099 ± 0.053	0.200 ± 0.067	0.041 ± 0.003	0.160 ± 0.006
		0.33	G + E	0.079 ± 0.060	0.157 ± 0.105	0.042 ± 0.004	0.162 ± 0.009
			I + E	0.028 ± 0.035	0.066 ± 0.097	0.048 ± 0.004	0.173 ± 0.009
			G + I	0.199 ± 0.034	0.308 ± 0.032	0.037 ± 0.003	0.150 ± 0.006
		0.66	G + E	0.222 ± 0.061	0.306 ± 0.054	0.035 ± 0.004	0.148 ± 0.009
			I + E	0.216 ± 0.055	0.303 ± 0.043	0.035 ± 0.004	0.150 ± 0.009
			G + I	0.279 ± 0.056	0.369 ± 0.041	0.033 ± 0.003	0.142 ± 0.008
Weight (40-50 mm)	No	0.1	G + E	0.102 ± 0.039	0.200 ± 0.048	0.031 ± 0.002	0.137 ± 0.004
			I + E	0.065 ± 0.030	0.110 ± 0.043	0.032 ± 0.002	0.139 ± 0.004
			G + I	0.102 ± 0.036	0.202 ± 0.046	0.031 ± 0.002	0.137 ± 0.004
		0.2	G + E	0.197 ± 0.043	0.289 ± 0.031	0.028 ± 0.002	0.130 ± 0.004
			I + E	0.161 ± 0.043	0.221 ± 0.036	0.028 ± 0.002	0.132 ± 0.004
			G + I	0.202 ± 0.040	0.295 ± 0.029	0.028 ± 0.002	0.129 ± 0.004
		0.33	G + E	0.315 ± 0.028	0.383 ± 0.020	0.024 ± 0.002	0.121 ± 0.004
			I + E	0.311 ± 0.027	0.362 ± 0.022	0.025 ± 0.001	0.125 ± 0.004
			G + I	0.326 ± 0.023	0.392 ± 0.019	0.024 ± 0.002	0.120 ± 0.004
		0.66	G + E	0.414 ± 0.039	0.429 ± 0.028	0.020 ± 0.002	0.110 ± 0.006
			I + E	0.398 ± 0.043	0.415 ± 0.029	0.020 ± 0.002	0.112 ± 0.006
			G + I	0.442 ± 0.039	0.452 ± 0.025	0.019 ± 0.002	0.106 ± 0.005
	Yes	0.1	G + E	0.060 ± 0.039	0.139 ± 0.071	0.033 ± 0.002	0.140 ± 0.005
			I + E	0.016 ± 0.023	0.018 ± 0.055	0.035 ± 0.002	0.145 ± 0.004
			G + I	0.073 ± 0.031	0.171 ± 0.043	0.032 ± 0.002	0.138 ± 0.004
		0.2	G + E	0.126 ± 0.067	0.208 ± 0.081	0.030 ± 0.003	0.134 ± 0.006
			I + E	0.044 ± 0.065	0.029 ± 0.116	0.034 ± 0.003	0.143 ± 0.007
			G + I	0.153 ± 0.045	0.254 ± 0.036	0.029 ± 0.002	0.132 ± 0.004
		0.33	G + E	0.227 ± 0.074	0.309 ± 0.069	0.026 ± 0.003	0.125 ± 0.006
			I + E	0.053 ± 0.108	0.014 ± 0.150	0.034 ± 0.005	0.143 ± 0.011
			G + I	0.258 ± 0.051	0.344 ± 0.034	0.025 ± 0.002	0.124 ± 0.005
		0.66	G + E	0.426 ± 0.043	0.437 ± 0.032	0.019 ± 0.002	0.109 ± 0.006
			I + E	0.384 ± 0.038	0.408 ± 0.029	0.021 ± 0.002	0.113 ± 0.006
			G + I	0.469 ± 0.040	0.469 ± 0.030	0.018 ± 0.002	0.104 ± 0.005
Weight (<40 mm)	No	0.1	G + E	0.172 ± 0.045	0.269 ± 0.039	0.027 ± 0.002	0.111 ± 0.005
			I + E	0.069 ± 0.030	0.128 ± 0.047	0.030 ± 0.002	0.119 ± 0.006
			G + I	0.175 ± 0.048	0.272 ± 0.038	0.027 ± 0.002	0.111 ± 0.005
		0.2	G + E	0.283 ± 0.045	0.357 ± 0.032	0.023 ± 0.003	0.104 ± 0.005
			I + E	0.177 ± 0.046	0.255 ± 0.034	0.027 ± 0.002	0.113 ± 0.003
			G + I	0.293 ± 0.046	0.366 ± 0.030	0.023 ± 0.002	0.103 ± 0.005
		0.33	G + E	0.418 ± 0.039	0.454 ± 0.025	0.019 ± 0.002	0.092 ± 0.003
			I + E	0.365 ± 0.041	0.431 ± 0.026	0.023 ± 0.002	0.103 ± 0.004
			G + I	0.428 ± 0.036	0.463 ± 0.020	0.018 ± 0.002	0.091 ± 0.003
		0.66	G + E	0.517 ± 0.044	0.516 ± 0.026	0.015 ± 0.002	0.084 ± 0.004
			I + E	0.486 ± 0.049	0.504 ± 0.026	0.016 ± 0.003	0.086 ± 0.005
			G + I	0.523 ± 0.044	0.520 ± 0.027	0.015 ± 0.002	0.084 ± 0.004
	Yes	0.1	G + E	0.115 ± 0.069	0.193 ± 0.079	0.029 ± 0.003	0.115 ± 0.007
			I + E	0.025 ± 0.038	0.027 ± 0.072	0.033 ± 0.003	0.126 ± 0.007
			G + I	0.129 ± 0.050	0.218 ± 0.044	0.028 ± 0.002	0.113 ± 0.006
		0.2	G + E	0.231 ± 0.067	0.309 ± 0.063	0.025 ± 0.003	0.108 ± 0.006
			I + E	0.047 ± 0.075	0.034 ± 0.123	0.032 ± 0.004	0.126 ± 0.008
			G + I	0.239 ± 0.049	0.313 ± 0.035	0.024 ± 0.002	0.107 ± 0.005
		0.33	G + E	0.368 ± 0.056	0.410 ± 0.039	0.020 ± 0.003	0.096 ± 0.005
			I + E	0.064 ± 0.126	0.026 ± 0.179	0.033 ± 0.006	0.125 ± 0.013
			G + I	0.386 ± 0.058	0.417 ± 0.033	0.020 ± 0.003	0.095 ± 0.005
		0.66	G + E	0.509 ± 0.044	0.511 ± 0.026	0.016 ± 0.002	0.084 ± 0.005
			I + E	0.470 ± 0.054	0.500 ± 0.027	0.017 ± 0.003	0.086 ± 0.005
			G + I	0.520 ± 0.045	0.513 ± 0.024	0.015 ± 0.002	0.083 ± 0.005
Starch	No	0.1	G + E	0.268 ± 0.070	0.321 ± 0.054	0.026 ± 0.003	0.124 ± 0.007
			I + E	0.113 ± 0.044	0.180 ± 0.071	0.031 ± 0.002	0.135 ± 0.006
			G + I	0.281 ± 0.062	0.335 ± 0.048	0.025 ± 0.003	0.122 ± 0.007
		0.2	G + E	0.405 ± 0.057	0.403 ± 0.053	0.021 ± 0.003	0.112 ± 0.009
			I + E	0.244 ± 0.065	0.286 ± 0.064	0.027 ± 0.002	0.127 ± 0.006
			G + I	0.469 ± 0.060	0.467 ± 0.052	0.019 ± 0.003	0.103 ± 0.009
		0.33	G + E	0.599 ± 0.077	0.541 ± 0.087	0.014 ± 0.003	0.088 ± 0.013
			I + E	0.510 ± 0.096	0.487 ± 0.103	0.022 ± 0.002	0.115 ± 0.008
			G + I	0.673 ± 0.031	0.628 ± 0.038	0.011 ± 0.001	0.076 ± 0.005
		0.66	G + E	0.761 ± 0.043	0.709 ± 0.019	0.008 ± 0.002	0.062 ± 0.003
			I + E	0.748 ± 0.044	0.702 ± 0.019	0.009 ± 0.002	0.064 ± 0.003
			G + I	0.762 ± 0.043	0.709 ± 0.020	0.008 ± 0.002	0.062 ± 0.003
	Yes	0.1	G + E	0.190 ± 0.091	0.253 ± 0.091	0.028 ± 0.004	0.130 ± 0.009
			I + E	0.040 ± 0.050	0.069 ± 0.084	0.035 ± 0.003	0.143 ± 0.007
			G + I	0.217 ± 0.068	0.285 ± 0.054	0.028 ± 0.002	0.129 ± 0.005
		0.2	G + E	0.344 ± 0.072	0.363 ± 0.059	0.023 ± 0.003	0.118 ± 0.008
			I + E	0.060 ± 0.088	0.054 ± 0.130	0.034 ± 0.005	0.142 ± 0.009
			G + I	0.413 ± 0.075	0.424 ± 0.063	0.021 ± 0.003	0.111 ± 0.009
		0.33	G + E	0.539 ± 0.092	0.495 ± 0.096	0.016 ± 0.003	0.097 ± 0.014
			I + E	0.090 ± 0.144	0.046 ± 0.195	0.034 ± 0.007	0.140 ± 0.015
			G + I	0.652 ± 0.040	0.607 ± 0.042	0.012 ± 0.001	0.081 ± 0.007
		0.66	G + E	0.758 ± 0.034	0.701 ± 0.018	0.008 ± 0.001	0.062 ± 0.003
			I + E	0.746 ± 0.037	0.700 ± 0.018	0.009 ± 0.001	0.064 ± 0.003
			G + I	0.757 ± 0.040	0.702 ± 0.021	0.008 ± 0.001	0.062 ± 0.003

## Sheet: SupplementaryTableS6
Supplementary Table S6. Performance of regression models using different kernel combinations for predicting the best linear unbiased estimates (BLUEs) of conventional traits. For genotype-related kernels, either the genomic relationship matrix (G) or the identity matrix (I) was used. For environment-related kernels, options included the environmental relationship matrix derived from principal com…
Weight							Weight (>60 mm)							Weight (50-60 mm)							Weight (40-50 mm)							Weight (<40 mm)							Starch
Data	Percentage of Complete Data	Kernels	Squared R Pearson Correlation Coefficient	Kendall’s τ Coefficient	Mean Squared Error	Mean Absolute Error	Data	Percentage of Complete Data	Kernels	Squared R Pearson Correlation Coefficient	Kendall’s τ Coefficient	Mean Squared Error	Mean Absolute Error	Data	Percentage of Complete Data	Kernels	Squared R Pearson Correlation Coefficient	Kendall’s τ Coefficient	Mean Squared Error	Mean Absolute Error	Data	Percentage of Complete Data	Kernels	Squared R Pearson Correlation Coefficient	Kendall’s τ Coefficient	Mean Squared Error	Mean Absolute Error	Data	Percentage of Complete Data	Kernels	Squared R Pearson Correlation Coefficient	Kendall’s τ Coefficient	Mean Squared Error	Mean Absolute Error	Data	Percentage of Complete Data	Kernels	Squared R Pearson Correlation Coefficient	Kendall’s τ Coefficient	Mean Squared Error	Mean Absolute Error
Helgegården 2020 + Helgegården 2021	0.1	G + I	0.159 ± 0.048	0.220 ± 0.053	0.026 ± 0.002	0.123 ± 0.005	Helgegården 2020 + Helgegården 2021	0.1	G + I	0.236 ± 0.053	0.317 ± 0.043	0.032 ± 0.004	0.134 ± 0.006	Helgegården 2020 + Helgegården 2021	0.1	G + I	0.123 ± 0.053	0.192 ± 0.065	0.043 ± 0.003	0.162 ± 0.007	Helgegården 2020 + Helgegården 2021	0.1	G + I	0.177 ± 0.051	0.263 ± 0.043	0.031 ± 0.003	0.136 ± 0.006	Helgegården 2020 + Helgegården 2021	0.1	G + I	0.256 ± 0.103	0.302 ± 0.058	0.016 ± 0.003	0.080 ± 0.005	Helgegården 2020 + Helgegården 2021	0.1	G + I	0.389 ± 0.063	0.388 ± 0.050	0.014 ± 0.002	0.086 ± 0.007
		I + E	0.111 ± 0.023	0.113 ± 0.041	0.027 ± 0.001	0.124 ± 0.003			I + E	0.112 ± 0.039	0.111 ± 0.043	0.037 ± 0.003	0.146 ± 0.005			I + E	0.108 ± 0.023	0.110 ± 0.043	0.044 ± 0.002	0.162 ± 0.004			I + E	0.112 ± 0.030	0.111 ± 0.045	0.034 ± 0.002	0.140 ± 0.005			I + E	0.111 ± 0.070	0.098 ± 0.047	0.018 ± 0.002	0.090 ± 0.006			I + E	0.143 ± 0.038	0.111 ± 0.049	0.019 ± 0.002	0.103 ± 0.006
		G + E	0.159 ± 0.051	0.219 ± 0.057	0.026 ± 0.002	0.123 ± 0.005			G + E	0.234 ± 0.055	0.317 ± 0.045	0.032 ± 0.004	0.134 ± 0.007			G + E	0.124 ± 0.053	0.191 ± 0.068	0.043 ± 0.003	0.162 ± 0.007			G + E	0.179 ± 0.053	0.264 ± 0.043	0.031 ± 0.003	0.136 ± 0.006			G + E	0.256 ± 0.100	0.306 ± 0.056	0.016 ± 0.003	0.080 ± 0.005			G + E	0.389 ± 0.061	0.389 ± 0.049	0.014 ± 0.002	0.086 ± 0.007
	0.2	G + I	0.311 ± 0.049	0.350 ± 0.034	0.022 ± 0.002	0.114 ± 0.006		0.2	G + I	0.398 ± 0.065	0.449 ± 0.028	0.026 ± 0.004	0.117 ± 0.008		0.2	G + I	0.244 ± 0.045	0.305 ± 0.040	0.038 ± 0.003	0.154 ± 0.006		0.2	G + I	0.307 ± 0.060	0.379 ± 0.037	0.027 ± 0.003	0.125 ± 0.006		0.2	G + I	0.451 ± 0.082	0.420 ± 0.037	0.012 ± 0.002	0.069 ± 0.004		0.2	G + I	0.547 ± 0.044	0.508 ± 0.027	0.010 ± 0.002	0.070 ± 0.005
		I + E	0.259 ± 0.043	0.264 ± 0.041	0.024 ± 0.002	0.115 ± 0.004			I + E	0.252 ± 0.058	0.261 ± 0.039	0.032 ± 0.003	0.135 ± 0.004			I + E	0.260 ± 0.040	0.262 ± 0.044	0.038 ± 0.003	0.150 ± 0.005			I + E	0.244 ± 0.045	0.240 ± 0.038	0.030 ± 0.002	0.129 ± 0.005			I + E	0.270 ± 0.112	0.210 ± 0.045	0.016 ± 0.003	0.083 ± 0.003			I + E	0.280 ± 0.055	0.251 ± 0.033	0.017 ± 0.002	0.095 ± 0.004
		G + E	0.310 ± 0.049	0.350 ± 0.034	0.022 ± 0.002	0.114 ± 0.006			G + E	0.398 ± 0.066	0.449 ± 0.029	0.026 ± 0.004	0.117 ± 0.007			G + E	0.243 ± 0.044	0.306 ± 0.040	0.038 ± 0.003	0.154 ± 0.006			G + E	0.307 ± 0.059	0.378 ± 0.037	0.027 ± 0.003	0.124 ± 0.006			G + E	0.451 ± 0.083	0.420 ± 0.038	0.012 ± 0.003	0.069 ± 0.004			G + E	0.546 ± 0.045	0.506 ± 0.028	0.010 ± 0.002	0.070 ± 0.005
	0.3	G + I	0.419 ± 0.045	0.436 ± 0.023	0.019 ± 0.002	0.106 ± 0.007		0.3	G + I	0.509 ± 0.062	0.531 ± 0.029	0.022 ± 0.003	0.106 ± 0.008		0.3	G + I	0.340 ± 0.037	0.388 ± 0.026	0.035 ± 0.003	0.147 ± 0.007		0.3	G + I	0.446 ± 0.051	0.476 ± 0.026	0.022 ± 0.003	0.112 ± 0.007		0.3	G + I	0.545 ± 0.099	0.499 ± 0.031	0.010 ± 0.003	0.060 ± 0.004		0.3	G + I	0.687 ± 0.047	0.624 ± 0.029	0.007 ± 0.001	0.056 ± 0.004
		I + E	0.420 ± 0.059	0.424 ± 0.037	0.021 ± 0.002	0.109 ± 0.005			I + E	0.407 ± 0.067	0.414 ± 0.035	0.029 ± 0.004	0.128 ± 0.005			I + E	0.431 ± 0.045	0.429 ± 0.031	0.034 ± 0.003	0.142 ± 0.006			I + E	0.436 ± 0.056	0.422 ± 0.032	0.025 ± 0.002	0.121 ± 0.005			I + E	0.430 ± 0.137	0.381 ± 0.042	0.014 ± 0.003	0.078 ± 0.003			I + E	0.450 ± 0.077	0.422 ± 0.039	0.015 ± 0.002	0.089 ± 0.005
		G + E	0.418 ± 0.044	0.436 ± 0.023	0.019 ± 0.002	0.105 ± 0.007			G + E	0.509 ± 0.061	0.530 ± 0.028	0.022 ± 0.003	0.106 ± 0.008			G + E	0.340 ± 0.038	0.389 ± 0.027	0.035 ± 0.003	0.147 ± 0.007			G + E	0.446 ± 0.052	0.476 ± 0.026	0.022 ± 0.003	0.113 ± 0.007			G + E	0.544 ± 0.098	0.498 ± 0.032	0.010 ± 0.003	0.060 ± 0.004			G + E	0.686 ± 0.046	0.623 ± 0.030	0.007 ± 0.001	0.056 ± 0.004
	0.4	G + I	0.591 ± 0.040	0.553 ± 0.024	0.015 ± 0.002	0.095 ± 0.005		0.4	G + I	0.701 ± 0.056	0.648 ± 0.023	0.014 ± 0.003	0.087 ± 0.007		0.4	G + I	0.483 ± 0.034	0.496 ± 0.025	0.030 ± 0.002	0.139 ± 0.006		0.4	G + I	0.622 ± 0.046	0.586 ± 0.024	0.017 ± 0.002	0.102 ± 0.006		0.4	G + I	0.717 ± 0.083	0.592 ± 0.031	0.007 ± 0.002	0.051 ± 0.003		0.4	G + I	0.827 ± 0.038	0.734 ± 0.027	0.004 ± 0.001	0.039 ± 0.003
		I + E	0.676 ± 0.058	0.657 ± 0.035	0.017 ± 0.002	0.099 ± 0.005			I + E	0.679 ± 0.080	0.657 ± 0.037	0.023 ± 0.003	0.116 ± 0.005			I + E	0.672 ± 0.041	0.660 ± 0.030	0.027 ± 0.002	0.129 ± 0.005			I + E	0.678 ± 0.063	0.662 ± 0.029	0.021 ± 0.002	0.110 ± 0.004			I + E	0.700 ± 0.128	0.618 ± 0.040	0.011 ± 0.003	0.071 ± 0.003			I + E	0.705 ± 0.068	0.666 ± 0.033	0.012 ± 0.001	0.080 ± 0.004
		G + E	0.591 ± 0.041	0.553 ± 0.025	0.015 ± 0.002	0.095 ± 0.005			G + E	0.701 ± 0.056	0.649 ± 0.023	0.014 ± 0.003	0.087 ± 0.007			G + E	0.482 ± 0.036	0.495 ± 0.028	0.030 ± 0.002	0.139 ± 0.006			G + E	0.621 ± 0.046	0.586 ± 0.025	0.017 ± 0.002	0.102 ± 0.006			G + E	0.716 ± 0.083	0.591 ± 0.032	0.007 ± 0.002	0.051 ± 0.003			G + E	0.826 ± 0.039	0.733 ± 0.027	0.004 ± 0.001	0.040 ± 0.003
	0.5	G + I	0.787 ± 0.004	0.688 ± 0.004	0.011 ± 0.000	0.082 ± 0.001		0.5	G + I	0.892 ± 0.004	0.772 ± 0.004	0.007 ± 0.000	0.067 ± 0.001		0.5	G + I	0.663 ± 0.007	0.623 ± 0.006	0.025 ± 0.000	0.129 ± 0.001		0.5	G + I	0.810 ± 0.004	0.710 ± 0.004	0.012 ± 0.000	0.087 ± 0.001		0.5	G + I	0.856 ± 0.005	0.702 ± 0.007	0.004 ± 0.000	0.042 ± 0.001		0.5	G + I	0.977 ± 0.001	0.891 ± 0.003	0.001 ± 0.000	0.022 ± 0.000
		I + E	0.995 ± 0.009	0.965 ± 0.030	0.013 ± 0.001	0.088 ± 0.003			I + E	0.994 ± 0.011	0.957 ± 0.038	0.017 ± 0.001	0.104 ± 0.003			I + E	0.994 ± 0.016	0.965 ± 0.033	0.021 ± 0.001	0.116 ± 0.004			I + E	0.995 ± 0.007	0.964 ± 0.028	0.015 ± 0.001	0.097 ± 0.003			I + E	0.992 ± 0.014	0.924 ± 0.062	0.008 ± 0.001	0.062 ± 0.002			I + E	0.994 ± 0.010	0.957 ± 0.035	0.009 ± 0.001	0.072 ± 0.003
		G + E	0.786 ± 0.007	0.687 ± 0.006	0.011 ± 0.000	0.082 ± 0.000			G + E	0.891 ± 0.006	0.771 ± 0.007	0.007 ± 0.000	0.067 ± 0.001			G + E	0.662 ± 0.010	0.622 ± 0.008	0.025 ± 0.000	0.129 ± 0.001			G + E	0.809 ± 0.003	0.710 ± 0.004	0.012 ± 0.000	0.087 ± 0.001			G + E	0.855 ± 0.007	0.701 ± 0.010	0.004 ± 0.000	0.042 ± 0.001			G + E	0.977 ± 0.002	0.891 ± 0.005	0.001 ± 0.000	0.022 ± 0.001
Helgegården 2020 + Mosslunda 2021	0.1	G + I	0.142 ± 0.050	0.202 ± 0.051	0.026 ± 0.003	0.123 ± 0.006	Helgegården 2020 + Mosslunda 2021	0.1	G + I	0.208 ± 0.057	0.293 ± 0.049	0.034 ± 0.004	0.139 ± 0.007	Helgegården 2020 + Mosslunda 2021	0.1	G + I	0.092 ± 0.036	0.151 ± 0.050	0.043 ± 0.003	0.162 ± 0.006	Helgegården 2020 + Mosslunda 2021	0.1	G + I	0.179 ± 0.067	0.259 ± 0.063	0.033 ± 0.004	0.137 ± 0.008	Helgegården 2020 + Mosslunda 2021	0.1	G + I	0.231 ± 0.101	0.269 ± 0.064	0.016 ± 0.003	0.079 ± 0.006	Helgegården 2020 + Mosslunda 2021	0.1	G + I	0.319 ± 0.083	0.361 ± 0.055	0.016 ± 0.002	0.090 ± 0.006
		I + E	0.108 ± 0.030	0.113 ± 0.038	0.027 ± 0.002	0.124 ± 0.005			I + E	0.105 ± 0.034	0.106 ± 0.046	0.038 ± 0.003	0.149 ± 0.005			I + E	0.114 ± 0.034	0.115 ± 0.046	0.041 ± 0.003	0.158 ± 0.006			I + E	0.102 ± 0.032	0.103 ± 0.043	0.035 ± 0.003	0.142 ± 0.006			I + E	0.130 ± 0.086	0.093 ± 0.042	0.018 ± 0.002	0.087 ± 0.007			I + E	0.107 ± 0.039	0.108 ± 0.050	0.020 ± 0.002	0.103 ± 0.005
		G + E	0.144 ± 0.050	0.205 ± 0.050	0.026 ± 0.003	0.123 ± 0.006			G + E	0.209 ± 0.058	0.293 ± 0.052	0.034 ± 0.004	0.139 ± 0.007			G + E	0.093 ± 0.035	0.153 ± 0.049	0.043 ± 0.003	0.162 ± 0.006			G + E	0.177 ± 0.065	0.256 ± 0.060	0.033 ± 0.004	0.138 ± 0.008			G + E	0.229 ± 0.100	0.267 ± 0.065	0.016 ± 0.003	0.079 ± 0.006			G + E	0.321 ± 0.087	0.363 ± 0.060	0.016 ± 0.002	0.090 ± 0.007
	0.2	G + I	0.262 ± 0.052	0.310 ± 0.043	0.022 ± 0.002	0.114 ± 0.006		0.2	G + I	0.370 ± 0.064	0.418 ± 0.034	0.027 ± 0.003	0.122 ± 0.007		0.2	G + I	0.178 ± 0.038	0.250 ± 0.037	0.039 ± 0.003	0.156 ± 0.006		0.2	G + I	0.327 ± 0.060	0.383 ± 0.040	0.027 ± 0.004	0.125 ± 0.009		0.2	G + I	0.365 ± 0.082	0.383 ± 0.041	0.013 ± 0.003	0.070 ± 0.004		0.2	G + I	0.522 ± 0.053	0.501 ± 0.035	0.011 ± 0.002	0.072 ± 0.005
		I + E	0.246 ± 0.041	0.239 ± 0.037	0.023 ± 0.002	0.115 ± 0.005			I + E	0.250 ± 0.056	0.231 ± 0.036	0.033 ± 0.003	0.139 ± 0.005			I + E	0.239 ± 0.036	0.245 ± 0.042	0.038 ± 0.002	0.149 ± 0.005			I + E	0.242 ± 0.051	0.240 ± 0.035	0.031 ± 0.003	0.131 ± 0.005			I + E	0.225 ± 0.089	0.222 ± 0.041	0.017 ± 0.003	0.081 ± 0.003			I + E	0.246 ± 0.055	0.243 ± 0.043	0.017 ± 0.002	0.094 ± 0.004
		G + E	0.261 ± 0.052	0.309 ± 0.043	0.022 ± 0.002	0.113 ± 0.006			G + E	0.370 ± 0.065	0.417 ± 0.034	0.027 ± 0.003	0.122 ± 0.007			G + E	0.177 ± 0.038	0.250 ± 0.038	0.040 ± 0.002	0.156 ± 0.006			G + E	0.327 ± 0.061	0.383 ± 0.040	0.027 ± 0.004	0.125 ± 0.009			G + E	0.366 ± 0.082	0.384 ± 0.039	0.013 ± 0.003	0.070 ± 0.004			G + E	0.522 ± 0.054	0.501 ± 0.034	0.011 ± 0.002	0.072 ± 0.005
	0.3	G + I	0.414 ± 0.046	0.426 ± 0.029	0.019 ± 0.002	0.106 ± 0.007		0.3	G + I	0.510 ± 0.057	0.520 ± 0.031	0.022 ± 0.003	0.107 ± 0.008		0.3	G + I	0.291 ± 0.051	0.355 ± 0.037	0.036 ± 0.003	0.151 ± 0.006		0.3	G + I	0.463 ± 0.051	0.485 ± 0.024	0.023 ± 0.003	0.114 ± 0.007		0.3	G + I	0.538 ± 0.124	0.498 ± 0.032	0.010 ± 0.003	0.059 ± 0.004		0.3	G + I	0.671 ± 0.057	0.610 ± 0.030	0.008 ± 0.002	0.057 ± 0.005
		I + E	0.435 ± 0.062	0.417 ± 0.039	0.020 ± 0.002	0.107 ± 0.005			I + E	0.422 ± 0.070	0.412 ± 0.032	0.029 ± 0.003	0.130 ± 0.004			I + E	0.422 ± 0.066	0.416 ± 0.036	0.032 ± 0.004	0.139 ± 0.006			I + E	0.421 ± 0.061	0.417 ± 0.035	0.027 ± 0.003	0.122 ± 0.005			I + E	0.419 ± 0.144	0.388 ± 0.034	0.014 ± 0.003	0.076 ± 0.003			I + E	0.437 ± 0.073	0.424 ± 0.030	0.015 ± 0.002	0.089 ± 0.004
		G + E	0.414 ± 0.045	0.427 ± 0.028	0.019 ± 0.002	0.106 ± 0.007			G + E	0.510 ± 0.057	0.521 ± 0.031	0.022 ± 0.003	0.107 ± 0.008			G + E	0.291 ± 0.050	0.355 ± 0.037	0.036 ± 0.003	0.151 ± 0.006			G + E	0.464 ± 0.052	0.485 ± 0.025	0.023 ± 0.003	0.114 ± 0.007			G + E	0.538 ± 0.124	0.500 ± 0.031	0.010 ± 0.003	0.058 ± 0.004			G + E	0.670 ± 0.057	0.609 ± 0.030	0.008 ± 0.002	0.057 ± 0.005
	0.4	G + I	0.568 ± 0.051	0.543 ± 0.025	0.016 ± 0.002	0.096 ± 0.007		0.4	G + I	0.677 ± 0.056	0.633 ± 0.030	0.015 ± 0.003	0.090 ± 0.007		0.4	G + I	0.418 ± 0.045	0.454 ± 0.026	0.033 ± 0.002	0.145 ± 0.006		0.4	G + I	0.617 ± 0.056	0.583 ± 0.027	0.017 ± 0.003	0.099 ± 0.007		0.4	G + I	0.759 ± 0.091	0.597 ± 0.030	0.005 ± 0.002	0.046 ± 0.003		0.4	G + I	0.811 ± 0.043	0.729 ± 0.026	0.005 ± 0.001	0.041 ± 0.003
		I + E	0.662 ± 0.064	0.647 ± 0.031	0.017 ± 0.002	0.099 ± 0.005			I + E	0.662 ± 0.075	0.642 ± 0.041	0.024 ± 0.003	0.119 ± 0.005			I + E	0.660 ± 0.054	0.649 ± 0.031	0.027 ± 0.003	0.128 ± 0.005			I + E	0.672 ± 0.071	0.644 ± 0.033	0.022 ± 0.003	0.112 ± 0.005			I + E	0.713 ± 0.116	0.595 ± 0.041	0.011 ± 0.002	0.069 ± 0.003			I + E	0.662 ± 0.073	0.645 ± 0.036	0.013 ± 0.002	0.081 ± 0.004
		G + E	0.567 ± 0.051	0.542 ± 0.025	0.016 ± 0.002	0.096 ± 0.007			G + E	0.678 ± 0.057	0.634 ± 0.031	0.015 ± 0.003	0.090 ± 0.007			G + E	0.418 ± 0.046	0.454 ± 0.027	0.033 ± 0.002	0.145 ± 0.006			G + E	0.615 ± 0.057	0.582 ± 0.028	0.017 ± 0.003	0.099 ± 0.008			G + E	0.759 ± 0.092	0.596 ± 0.032	0.005 ± 0.002	0.046 ± 0.003			G + E	0.810 ± 0.043	0.729 ± 0.026	0.005 ± 0.001	0.041 ± 0.004
	0.5	G + I	0.798 ± 0.005	0.697 ± 0.004	0.011 ± 0.000	0.082 ± 0.001		0.5	G + I	0.895 ± 0.004	0.778 ± 0.004	0.008 ± 0.000	0.068 ± 0.001		0.5	G + I	0.615 ± 0.011	0.596 ± 0.008	0.029 ± 0.000	0.136 ± 0.001		0.5	G + I	0.832 ± 0.005	0.724 ± 0.004	0.011 ± 0.000	0.084 ± 0.001		0.5	G + I	0.933 ± 0.003	0.755 ± 0.007	0.002 ± 0.000	0.033 ± 0.001		0.5	G + I	0.977 ± 0.003	0.888 ± 0.007	0.001 ± 0.000	0.022 ± 0.001
		I + E	0.996 ± 0.007	0.967 ± 0.027	0.012 ± 0.001	0.086 ± 0.003			I + E	0.995 ± 0.010	0.962 ± 0.033	0.017 ± 0.001	0.104 ± 0.004			I + E	0.995 ± 0.009	0.966 ± 0.029	0.019 ± 0.001	0.112 ± 0.004			I + E	0.991 ± 0.019	0.957 ± 0.043	0.016 ± 0.001	0.099 ± 0.003			I + E	0.993 ± 0.020	0.933 ± 0.062	0.008 ± 0.001	0.061 ± 0.002			I + E	0.993 ± 0.015	0.956 ± 0.042	0.009 ± 0.001	0.071 ± 0.003
		G + E	0.798 ± 0.008	0.696 ± 0.007	0.011 ± 0.000	0.082 ± 0.001			G + E	0.895 ± 0.005	0.778 ± 0.006	0.008 ± 0.000	0.068 ± 0.001			G + E	0.614 ± 0.017	0.595 ± 0.013	0.029 ± 0.000	0.136 ± 0.001			G + E	0.831 ± 0.009	0.723 ± 0.007	0.011 ± 0.000	0.084 ± 0.001			G + E	0.933 ± 0.004	0.755 ± 0.009	0.002 ± 0.000	0.033 ± 0.001			G + E	0.977 ± 0.004	0.888 ± 0.011	0.001 ± 0.000	0.022 ± 0.001
Helgegården 2021 + Mosslunda 2021	0.1	G + I	0.105 ± 0.038	0.176 ± 0.041	0.029 ± 0.002	0.131 ± 0.004	Helgegården 2021 + Mosslunda 2021	0.1	G + I	0.208 ± 0.045	0.288 ± 0.040	0.033 ± 0.003	0.143 ± 0.006	Helgegården 2021 + Mosslunda 2021	0.1	G + I	0.139 ± 0.033	0.227 ± 0.030	0.031 ± 0.002	0.135 ± 0.005	Helgegården 2021 + Mosslunda 2021	0.1	G + I	0.192 ± 0.053	0.277 ± 0.048	0.024 ± 0.002	0.114 ± 0.005	Helgegården 2021 + Mosslunda 2021	0.1	G + I	0.252 ± 0.081	0.266 ± 0.045	0.023 ± 0.003	0.099 ± 0.005	Helgegården 2021 + Mosslunda 2021	0.1	G + I	0.331 ± 0.067	0.367 ± 0.048	0.022 ± 0.003	0.110 ± 0.006
		I + E	0.104 ± 0.024	0.101 ± 0.036	0.029 ± 0.001	0.128 ± 0.003			I + E	0.101 ± 0.023	0.096 ± 0.038	0.037 ± 0.002	0.152 ± 0.004			I + E	0.110 ± 0.025	0.118 ± 0.041	0.032 ± 0.002	0.136 ± 0.004			I + E	0.107 ± 0.033	0.116 ± 0.039	0.026 ± 0.002	0.118 ± 0.004			I + E	0.099 ± 0.039	0.107 ± 0.038	0.028 ± 0.002	0.107 ± 0.005			I + E	0.105 ± 0.024	0.107 ± 0.038	0.029 ± 0.002	0.126 ± 0.004
		G + E	0.105 ± 0.038	0.176 ± 0.040	0.029 ± 0.002	0.131 ± 0.004			G + E	0.208 ± 0.044	0.289 ± 0.039	0.033 ± 0.003	0.143 ± 0.006			G + E	0.137 ± 0.034	0.225 ± 0.033	0.031 ± 0.002	0.135 ± 0.005			G + E	0.191 ± 0.053	0.277 ± 0.046	0.024 ± 0.002	0.114 ± 0.005			G + E	0.252 ± 0.080	0.266 ± 0.042	0.023 ± 0.003	0.098 ± 0.005			G + E	0.332 ± 0.067	0.367 ± 0.048	0.022 ± 0.003	0.109 ± 0.006
	0.2	G + I	0.203 ± 0.038	0.271 ± 0.026	0.026 ± 0.002	0.126 ± 0.003		0.2	G + I	0.335 ± 0.033	0.398 ± 0.022	0.028 ± 0.002	0.131 ± 0.005		0.2	G + I	0.260 ± 0.039	0.335 ± 0.027	0.027 ± 0.002	0.127 ± 0.005		0.2	G + I	0.328 ± 0.038	0.392 ± 0.032	0.020 ± 0.002	0.102 ± 0.005		0.2	G + I	0.396 ± 0.052	0.363 ± 0.038	0.019 ± 0.002	0.088 ± 0.004		0.2	G + I	0.501 ± 0.044	0.486 ± 0.023	0.017 ± 0.002	0.092 ± 0.005
		I + E	0.243 ± 0.037	0.253 ± 0.030	0.026 ± 0.002	0.120 ± 0.004			I + E	0.246 ± 0.031	0.255 ± 0.029	0.032 ± 0.002	0.141 ± 0.004			I + E	0.254 ± 0.041	0.248 ± 0.035	0.028 ± 0.002	0.127 ± 0.004			I + E	0.246 ± 0.045	0.243 ± 0.043	0.023 ± 0.002	0.110 ± 0.003			I + E	0.251 ± 0.064	0.217 ± 0.039	0.024 ± 0.003	0.102 ± 0.003			I + E	0.234 ± 0.037	0.242 ± 0.037	0.026 ± 0.002	0.119 ± 0.004
		G + E	0.203 ± 0.038	0.271 ± 0.027	0.026 ± 0.002	0.126 ± 0.003			G + E	0.335 ± 0.033	0.397 ± 0.022	0.028 ± 0.002	0.130 ± 0.005			G + E	0.260 ± 0.039	0.334 ± 0.026	0.027 ± 0.002	0.128 ± 0.005			G + E	0.329 ± 0.038	0.392 ± 0.032	0.020 ± 0.002	0.102 ± 0.005			G + E	0.397 ± 0.053	0.364 ± 0.037	0.019 ± 0.002	0.087 ± 0.004			G + E	0.503 ± 0.043	0.488 ± 0.024	0.016 ± 0.002	0.092 ± 0.005
	0.3	G + I	0.306 ± 0.035	0.356 ± 0.022	0.024 ± 0.002	0.120 ± 0.004		0.3	G + I	0.448 ± 0.033	0.484 ± 0.022	0.023 ± 0.002	0.121 ± 0.006		0.3	G + I	0.365 ± 0.036	0.421 ± 0.024	0.025 ± 0.002	0.121 ± 0.004		0.3	G + I	0.463 ± 0.050	0.488 ± 0.023	0.017 ± 0.002	0.092 ± 0.006		0.3	G + I	0.520 ± 0.052	0.453 ± 0.028	0.015 ± 0.002	0.078 ± 0.004		0.3	G + I	0.651 ± 0.036	0.594 ± 0.022	0.012 ± 0.002	0.074 ± 0.005
		I + E	0.435 ± 0.049	0.422 ± 0.030	0.022 ± 0.002	0.111 ± 0.004			I + E	0.428 ± 0.042	0.417 ± 0.031	0.028 ± 0.002	0.132 ± 0.004			I + E	0.421 ± 0.052	0.422 ± 0.026	0.025 ± 0.002	0.119 ± 0.004			I + E	0.420 ± 0.069	0.420 ± 0.029	0.020 ± 0.002	0.103 ± 0.004			I + E	0.414 ± 0.077	0.385 ± 0.029	0.022 ± 0.003	0.095 ± 0.003			I + E	0.415 ± 0.058	0.403 ± 0.034	0.022 ± 0.002	0.111 ± 0.004
		G + E	0.306 ± 0.035	0.356 ± 0.022	0.024 ± 0.002	0.120 ± 0.004			G + E	0.449 ± 0.033	0.485 ± 0.022	0.023 ± 0.002	0.121 ± 0.006			G + E	0.365 ± 0.037	0.421 ± 0.025	0.025 ± 0.002	0.121 ± 0.004			G + E	0.463 ± 0.051	0.487 ± 0.023	0.017 ± 0.002	0.092 ± 0.006			G + E	0.520 ± 0.052	0.453 ± 0.028	0.015 ± 0.002	0.078 ± 0.004			G + E	0.651 ± 0.037	0.594 ± 0.023	0.012 ± 0.002	0.074 ± 0.005
	0.4	G + I	0.440 ± 0.037	0.456 ± 0.023	0.021 ± 0.001	0.114 ± 0.004		0.4	G + I	0.589 ± 0.035	0.581 ± 0.019	0.019 ± 0.001	0.109 ± 0.003		0.4	G + I	0.512 ± 0.038	0.511 ± 0.022	0.020 ± 0.002	0.111 ± 0.004		0.4	G + I	0.642 ± 0.045	0.600 ± 0.023	0.012 ± 0.001	0.079 ± 0.004		0.4	G + I	0.666 ± 0.057	0.542 ± 0.028	0.011 ± 0.002	0.067 ± 0.003		0.4	G + I	0.804 ± 0.036	0.710 ± 0.023	0.007 ± 0.001	0.055 ± 0.004
		I + E	0.668 ± 0.056	0.660 ± 0.029	0.018 ± 0.002	0.102 ± 0.005			I + E	0.668 ± 0.044	0.661 ± 0.022	0.023 ± 0.002	0.122 ± 0.005			I + E	0.684 ± 0.052	0.659 ± 0.024	0.020 ± 0.002	0.108 ± 0.005			I + E	0.683 ± 0.064	0.658 ± 0.024	0.016 ± 0.002	0.094 ± 0.004			I + E	0.664 ± 0.102	0.622 ± 0.030	0.018 ± 0.003	0.088 ± 0.004			I + E	0.676 ± 0.068	0.651 ± 0.029	0.018 ± 0.002	0.102 ± 0.004
		G + E	0.440 ± 0.038	0.456 ± 0.024	0.021 ± 0.001	0.114 ± 0.004			G + E	0.589 ± 0.035	0.581 ± 0.019	0.019 ± 0.001	0.109 ± 0.003			G + E	0.513 ± 0.038	0.512 ± 0.022	0.020 ± 0.002	0.110 ± 0.004			G + E	0.643 ± 0.045	0.601 ± 0.023	0.012 ± 0.001	0.079 ± 0.004			G + E	0.667 ± 0.057	0.542 ± 0.029	0.011 ± 0.002	0.067 ± 0.003			G + E	0.805 ± 0.037	0.710 ± 0.023	0.007 ± 0.001	0.054 ± 0.004
	0.5	G + I	0.612 ± 0.006	0.569 ± 0.004	0.018 ± 0.000	0.106 ± 0.000		0.5	G + I	0.752 ± 0.004	0.686 ± 0.004	0.014 ± 0.000	0.096 ± 0.000		0.5	G + I	0.700 ± 0.006	0.626 ± 0.004	0.016 ± 0.000	0.100 ± 0.001		0.5	G + I	0.838 ± 0.004	0.731 ± 0.004	0.008 ± 0.000	0.065 ± 0.001		0.5	G + I	0.850 ± 0.004	0.646 ± 0.004	0.007 ± 0.000	0.054 ± 0.001		0.5	G + I	0.967 ± 0.002	0.861 ± 0.003	0.002 ± 0.000	0.032 ± 0.001
		I + E	0.997 ± 0.007	0.974 ± 0.025	0.014 ± 0.001	0.091 ± 0.004			I + E	0.997 ± 0.006	0.975 ± 0.021	0.017 ± 0.002	0.107 ± 0.005			I + E	0.997 ± 0.008	0.972 ± 0.026	0.015 ± 0.001	0.097 ± 0.003			I + E	0.996 ± 0.007	0.966 ± 0.029	0.012 ± 0.001	0.083 ± 0.003			I + E	0.996 ± 0.007	0.946 ± 0.048	0.013 ± 0.001	0.077 ± 0.003			I + E	0.996 ± 0.008	0.966 ± 0.031	0.013 ± 0.001	0.090 ± 0.004
		G + E	0.611 ± 0.007	0.569 ± 0.004	0.018 ± 0.000	0.106 ± 0.000			G + E	0.753 ± 0.004	0.686 ± 0.004	0.014 ± 0.000	0.096 ± 0.000			G + E	0.700 ± 0.005	0.627 ± 0.004	0.016 ± 0.000	0.100 ± 0.001			G + E	0.838 ± 0.005	0.730 ± 0.004	0.008 ± 0.000	0.065 ± 0.001			G + E	0.850 ± 0.006	0.646 ± 0.007	0.007 ± 0.000	0.054 ± 0.001			G + E	0.967 ± 0.003	0.862 ± 0.005	0.002 ± 0.000	0.032 ± 0.001

## Sheet: SupplementaryTableS7
Supplementary Table S7. Best linear unbiased estimates (BLUEs) for all evaluated genotypes across environments.
		Conventional Traits						Image-Based Traits
Genotype	Environment	Weight	Weight (>60 mm)	Weight (50-60 mm)	Weight (40-50 mm)	Weight (<40 mm)	Starch	VARI	GRRI	CR	Coverage	Chlorophyll	Height
1	Helgegården|2020
2	Helgegården|2020
3	Helgegården|2020
4	Helgegården|2020	9.45672	4.02018	3.37133	2.08558	0.230731	14.9895	0.338508	0.616254	0.690306	0.426498	0.320117	0.655711
5	Helgegården|2020	10.7955	1.49551	5.65104	3.28095	0.486708	12.6555	0.417672	0.673519	0.659976	0.436528	0.383934	0.437778
6	Helgegården|2020	6.71143	0.929419	3.21501	2.05525	0.254965	17.2844	0.331308	0.547082	0.706718	0.49355	0.392577	0.550969
7	Helgegården|2020	10.4928	5.23224	4.0815	1.00399	0.136358	15.7244	0.3382	0.606587	0.702746	0.44805	0.306476	0.565221
9	Helgegården|2020	9.77092	1.15633	3.79241	4.18728	0.689042	18.4822	0.330483	0.562792	0.750885	0.394234	0.419547	0.602694
10	Helgegården|2020	8.60203	2.07605	3.63797	2.23217	0.600586	16.9857	0.402351	0.667126	0.684514	0.457786	0.345315	0.724995
11	Helgegården|2020	11.132	1.66121	6.3475	2.67843	0.298734	19.0372	0.357917	0.600086	0.725783	0.422011	0.353086	0.634396
12	Helgegården|2020	9.69288	2.77441	3.84789	2.25442	0.419878	20.4677	0.443858	0.694012	0.606594	0.493141	0.394852	0.71291
13	Helgegården|2020	6.34178	1.00566	2.44779	2.32462	0.548613	14.2477	0.257752	0.515397	0.813924	0.363241	0.292211	0.450772
14	Helgegården|2020	13.4707	3.04669	6.72359	3.33774	0.46977	15.9957	0.439574	0.707765	0.643374	0.4662	0.38175	0.750625
15	Helgegården|2020	16.1566	4.8771	7.91123	2.80677	0.50497	16.5765	0.510529	0.779755	0.592866	0.488627	0.435235	0.694383
16	Helgegården|2020	10.7165	4.2062	4.93522	1.61738	0.250606	16.6311	0.320909	0.56955	0.690484	0.413936	0.354492	0.577496
17	Helgegården|2020	9.96019	3.09992	4.25609	2.2136	0.318534	15.5144	0.265499	0.528129	0.783528	0.367545	0.303972	0.49005
18	Helgegården|2020	10.6029	3.3969	5.6615	1.24922	0.254859	17.0147	0.297546	0.57566	0.724499	0.407276	0.300446	0.573014
19	Helgegården|2020	9.48666	3.63119	3.06752	2.18629	0.466581	13.5423	0.227827	0.518579	0.800771	0.321085	0.274789	0.468982
20	Helgegården|2020	9.99448	4.85266	3.29914	1.63189	0.227539	14.1434	0.348402	0.615587	0.661582	0.486417	0.324449	0.572676
21	Helgegården|2020	10.9496	2.93148	4.69545	2.94523	0.476901	13.1847	0.399382	0.673765	0.683231	0.449481	0.337492	0.548491
22	Helgegården|2020	5.35808	0.0278619	0.913374	2.71341	1.68156	13.9233	0.567143	0.868397	0.600668	0.516261	0.40078	0.554448
23	Helgegården|2020	12.3076	8.02458	3.61971	0.699223	0.0727523	16.7372	0.457265	0.711052	0.586638	0.50571	0.375712	0.569868
24	Helgegården|2020	12.0284	2.69801	5.19342	3.65747	0.412807	15.3531	0.382836	0.674424	0.644311	0.499079	0.289702	0.704433
25	Helgegården|2020	4.07467	0.101622	1.28744	2.25266	0.465897	13.9082	0.295171	0.559248	0.7747	0.363467	0.324865	0.538658
26	Helgegården|2020	7.83173	0.341621	1.67743	5.06916	0.918581	12.9647	0.342594	0.581955	0.708054	0.435944	0.427127	0.508365
27	Helgegården|2020	12.1747	6.1771	4.46623	1.1079	0.230883	15.0219	0.483684	0.733677	0.604382	0.503654	0.431056	0.655974
28	Helgegården|2020
29	Helgegården|2020	8.51166	2.17771	3.1148	2.81306	0.451912	14.7634	0.347105	0.594028	0.688388	0.48333	0.322627	0.613745
30	Helgegården|2020	11.9639	6.66441	4.50789	0.689522	0.115168	12.2496	0.40385	0.643685	0.67347	0.444571	0.401864	0.546822
31	Helgegården|2020	11.3861	2.94632	4.70435	2.99006	0.579035	19.1619	0.444844	0.680539	0.668723	0.430988	0.440081	0.556018
32	Helgegården|2020	11.1253	1.93569	5.25477	3.56625	0.422931	17.7681	0.404488	0.668024	0.69761	0.406038	0.370364	0.491349
33	Helgegården|2020	10.5972	3.74114	4.67635	1.8475	0.215644	14.2236	0.299831	0.568052	0.760442	0.373312	0.318377	0.482829
34	Helgegården|2020	15.8065	8.70121	4.7225	1.9253	0.457566	13.8054	0.5012	0.765888	0.59	0.513175	0.39854	0.68266
35	Helgegården|2020	8.59862	0.696741	4.01091	3.47775	0.411414	21.2843	0.517346	0.759421	0.566559	0.533604	0.423976	0.878407
36	Helgegården|2020	12.6714	1.86802	6.55247	3.83654	0.523191	15.3632	0.287461	0.542939	0.747281	0.376777	0.296661	0.565928
37	Helgegården|2020	12.9506	1.1492	3.42842	6.9596	1.3288	15.6335	0.354877	0.60093	0.687485	0.417168	0.348095	0.677144
38	Helgegården|2020	9.20915	2.31649	2.9015	2.91469	0.952742	13.3172	0.366935	0.590638	0.659581	0.485538	0.399029	0.391936
39	Helgegården|2020	4.17779	0.049652	0.865865	1.98427	1.21423	16.6012	0.36853	0.587439	0.747808	0.474735	0.440506	0.507818
40	Helgegården|2020
41	Helgegården|2020	8.38284	1.50169	2.50859	3.44469	1.01333	18.6137	0.35567	0.62046	0.668678	0.44939	0.299034	0.606899
42	Helgegården|2020	6.75685	0.253905	1.96319	3.02273	1.31714	15.088	0.399412	0.662377	0.649004	0.479532	0.341917	0.526349
43	Helgegården|2020	12.6435	7.16533	3.58288	1.52693	0.288773	15.5282	0.436636	0.645682	0.614343	0.518432	0.493898	0.775468
44	Helgegården|2020	6.42881	0.372034	2.42979	3.13644	0.629882	15.9182	0.234378	0.498128	0.768942	0.400054	0.267528	0.489086
45	Helgegården|2020	7.25844	0.271181	2.08314	3.7653	1.35143	22.0606	0.439523	0.686329	0.627627	0.505496	0.40622	0.741617
46	Helgegården|2020	14.1495	4.53239	7.37812	1.96317	0.388574	14.5428	0.466954	0.715292	0.62858	0.503862	0.408444	0.758715
47	Helgegården|2020	14.9089	6.46443	6.47151	1.68684	0.311217	12.9738	0.436459	0.689006	0.651256	0.466335	0.397548	0.630488
48	Helgegården|2020	9.21699	1.88644	4.347	2.49329	0.348682	18.3643	0.339033	0.574565	0.720261	0.410938	0.391033	0.630374
49	Helgegården|2020
50	Helgegården|2020	8.64083	0.407303	2.57059	4.50969	0.932042	14.5318	0.423502	0.666691	0.672365	0.470663	0.410795	0.693071
51	Helgegården|2020
52	Helgegården|2020
53	Helgegården|2020	9.52509	1.93771	4.6798	2.57693	0.374071	14.2403	0.409711	0.655381	0.643829	0.489394	0.39718	0.597644
54	Helgegården|2020	10.1119	3.25204	5.49192	1.33693	0.216119	11.871	0.458875	0.737921	0.603258	0.465098	0.40617	0.566739
55	Helgegården|2020	8.83379	1.76577	4.33774	2.29804	0.430936	16.7007	0.337492	0.599285	0.685804	0.444309	0.305492	0.636859
56	Helgegården|2020	4.10757	0.490332	1.01288	1.53805	1.12743	18.6909	0.477889	0.693856	0.610558	0.510118	0.504194	0.700902
57	Helgegården|2020
58	Helgegården|2020
59	Helgegården|2020	13.6075	3.18972	6.06653	3.72929	0.62142	18.5853	0.361333	0.622279	0.651989	0.447645	0.333033	0.76264
60	Helgegården|2020	9.28023	4.0419	3.75767	1.25994	0.222294	14.5816	0.365211	0.601133	0.681285	0.473652	0.366984	0.580523
61	Helgegården|2020	5.08182	0.0255145	1.61104	2.66769	0.754011	13.2118	0.207883	0.465471	0.806203	0.335486	0.282277	0.37183
62	Helgegården|2020	10.1433	1.16919	3.04342	4.575	1.39227	12.4629	0.341011	0.598989	0.707345	0.425841	0.294485	0.666366
63	Helgegården|2020	9.30473	6.5558	1.95355	0.680543	0.182768	12.0556	0.397902	0.657431	0.665236	0.456333	0.34909	0.642508
64	Helgegården|2020	9.76032	0.96033	4.73788	3.4484	0.805716	12.944	0.29004	0.562035	0.746027	0.448065	0.293995	0.413034
65	Helgegården|2020	11.0821	3.6026	3.73061	2.88216	0.694251	12.8657	0.24492	0.486714	0.817033	0.368905	0.284278	0.525494
66	Helgegården|2020	11.4217	0.80105	5.34797	4.69352	0.462056	14.3765	0.291246	0.566085	0.723823	0.416827	0.273652	0.603271
67	Helgegården|2020	6.56414	1.96689	2.23842	1.9453	0.623173	12.5534	0.312976	0.589301	0.74374	0.411369	0.286254	0.449738
68	Helgegården|2020	6.35321	-0.146727	1.30689	4.11327	0.933058	13.7212	0.312702	0.576743	0.705373	0.453511	0.340415	0.580991
69	Helgegården|2020	14.5093	9.07383	4.76156	0.50514	0.138136	13.6493	0.277187	0.577823	0.834363	0.291761	0.279833	0.69453
70	Helgegården|2020	2.27857	0.0833412	0.36104	1.06607	0.750424	6.19322	0.340407	0.561988	0.839588	0.292696	0.506764	0.583531
71	Helgegården|2020	10.1898	4.04472	4.00653	1.8845	0.30666	10.867	0.231555	0.510089	0.823053	0.347209	0.275391	0.370769
72	Helgegården|2020	14.4745	5.50847	6.41823	2.42321	0.40035	14.6708	0.364171	0.646489	0.651612	0.478528	0.285304	0.615309
73	Helgegården|2020	13.9239	7.05929	4.99969	1.68049	0.320886	11.8582	0.233894	0.525571	0.773112	0.298917	0.289425	0.42506
74	Helgegården|2020	9.26227	1.94016	3.53809	3.04314	0.632087	15.1458	0.333662	0.576124	0.702015	0.430603	0.335292	0.43416
75	Helgegården|2020	14.5755	2.01689	6.86343	4.51582	1.06047	14.9447	0.439379	0.684283	0.639179	0.495214	0.364032	0.685222
76	Helgegården|2020
77	Helgegården|2020	7.8711	1.54662	3.03995	2.63935	0.832042	12.7886	0.342593	0.625673	0.686819	0.440502	0.294721	0.503474
78	Helgegården|2020	9.77316	1.37746	3.9224	3.91248	0.745728	13.9573	0.343796	0.618496	0.715033	0.379656	0.322162	0.516406
79	Helgegården|2020	9.67427	1.45174	4.14092	3.67851	0.373264	13.2414	0.381942	0.626953	0.6962	0.446078	0.44081	0.546455
80	Helgegården|2020	10.9241	6.54759	2.57561	1.58213	0.301246	13.1888	0.416642	0.658104	0.634651	0.479454	0.388906	0.490459
81	Helgegården|2020	11.9921	1.28965	6.79586	3.39977	0.644878	13.5915	0.470209	0.725575	0.562393	0.529374	0.405627	0.827848
82	Helgegården|2020
83	Helgegården|2020	8.11082	1.02291	3.87355	2.62827	0.511248	12.28	0.276292	0.542921	0.786996	0.36148	0.272275	0.485814
84	Helgegården|2020	7.10676	1.87785	3.35625	1.82093	0.155593	14.2438	0.339424	0.609515	0.710461	0.441131	0.305794	0.572363
86	Helgegården|2020	17.2472	2.90344	7.8959	5.4996	0.910683	15.2495	0.455856	0.698687	0.596979	0.483585	0.449179	0.698897
87	Helgegården|2020	8.33661	2.19582	3.58696	2.39942	0.31803	13.1767	0.338012	0.593993	0.689979	0.434753	0.309537	0.427471
88	Helgegården|2020	9.51862	2.19941	5.31789	1.7251	0.233691	14.1624	0.360493	0.629792	0.665367	0.424799	0.306736	0.412818
89	Helgegården|2020	7.57146	1.16861	2.85242	2.87687	0.862447	12.1103	0.305678	0.571043	0.746476	0.406373	0.331712	0.515766
90	Helgegården|2020	11.1895	4.42072	4.24413	1.91223	0.431803	11.7503	0.373569	0.631951	0.666292	0.471935	0.31202	0.620533
91	Helgegården|2020	7.79964	1.39651	3.74315	2.40598	0.374284	12.5076	0.355152	0.643611	0.704227	0.419955	0.295897	0.619783
92	Helgegården|2020	11.757	3.10148	5.62545	2.63071	0.494985	13.5093	0.405658	0.663126	0.605292	0.498559	0.362923	0.716391
93	Helgegården|2020	13.9164	3.62876	6.56325	3.40164	0.539343	14.9996	0.397497	0.645729	0.617914	0.494095	0.342554	0.653892
94	Helgegården|2020	11.2372	2.50472	5.31654	3.13691	0.326948	11.4634	0.311627	0.581456	0.78378	0.313187	0.289136	0.547254
95	Helgegården|2020	6.93083	0.659651	3.61586	2.24278	0.544472	14.1431	0.267989	0.531629	0.787566	0.364895	0.294466	0.45223
96	Helgegården|2020
97	Helgegården|2020	9.73596	3.32086	3.70215	2.52582	0.174934	14.4118	0.340314	0.593056	0.656083	0.497443	0.297539	0.742687
98	Helgegården|2020	9.47396	0.489584	2.58471	5.04786	1.22927	13.3547	0.360922	0.606468	0.686051	0.46315	0.416242	0.685433
99	Helgegården|2020	7.27804	0.316016	1.70478	3.97808	1.35611	12.0648	0.335219	0.61142	0.710076	0.449242	0.304392	0.529994
100	Helgegården|2020	7.90878	2.08648	2.61045	2.93156	0.608522	15.8625	0.400711	0.657681	0.654102	0.444985	0.34885	0.618771
101	Helgegården|2020	7.07866	-0.00786113	1.31678	4.19216	1.64863	15.0743	0.323731	0.605204	0.739577	0.423393	0.270885	0.363081
102	Helgegården|2020	11.7305	0.781208	3.7875	5.47208	1.61441	15.7708	0.283431	0.530611	0.768375	0.336242	0.303396	0.653949
103	Helgegården|2020
104	Helgegården|2020	9.73704	2.44714	3.24678	3.68793	0.501857	13.8403	0.238127	0.502672	0.807152	0.337625	0.280345	0.412956
105	Helgegården|2020	10.6673	0.293703	3.43937	5.97496	1.00998	13.9207	0.299396	0.578551	0.709068	0.413933	0.276275	0.504059
106	Helgegården|2020	14.371	4.78611	6.11199	2.63855	0.732673	15.3258	0.344197	0.607531	0.682359	0.432342	0.333426	0.626203
107	Helgegården|2020	9.26706	2.56079	3.52355	3.00197	0.330975	14.6579	0.372572	0.642009	0.641922	0.463851	0.301402	0.716982
108	Helgegården|2020	11.6001	4.57386	3.52312	2.94924	0.539629	14.2484	0.522556	0.8178	0.601115	0.493747	0.388932	0.56189
109	Helgegården|2020	7.2277	-0.081611	0.615122	2.69299	3.88566	15.8329	0.277495	0.530161	0.790399	0.328385	0.342873	0.56316
110	Helgegården|2020	14.7699	3.97537	7.06606	3.07192	0.501195	18.0118	0.465397	0.690888	0.608232	0.541563	0.458774	0.647443
111	Helgegården|2020
112	Helgegården|2020
113	Helgegården|2020	11.8396	2.56705	6.11192	2.78095	0.319101	18.5252	0.467179	0.705619	0.602037	0.530188	0.440543	0.675831
114	Helgegården|2020	11.5243	1.83992	3.19609	3.94866	2.42213	16.0848	0.5021	0.761499	0.57044	0.531926	0.417858	0.631685
115	Helgegården|2020	11.7607	0.541969	4.14903	5.7773	1.21192	15.0771	0.363848	0.634795	0.692638	0.405515	0.319342	0.750332
116	Helgegården|2020	6.59253	-0.00786081	0.40678	3.63754	2.54831	15.2837	0.266622	0.550374	0.799356	0.307291	0.296916	0.571305
117	Helgegården|2020	10.0817	0.979891	3.60898	4.13351	1.36087	13.7369	0.406164	0.638337	0.642973	0.487787	0.432456	0.600224
118	Helgegården|2020	6.27034	0.448436	1.7359	3.3483	0.693556	18.6515	0.453944	0.70484	0.644928	0.452949	0.388032	0.642956
119	Helgegården|2020
120	Helgegården|2020	9.92451	5.37377	3.29325	1.08577	0.250783	15.3232	0.371481	0.640427	0.690648	0.422664	0.335827	0.618198
121	Helgegården|2020	9.4128	4.52214	3.19678	1.50023	0.305705	14.1873	0.434742	0.68673	0.731051	0.385761	0.426083	0.555085
122	Helgegården|2020
123	Helgegården|2020	7.08797	-0.108792	1.0175	4.82431	1.38491	15.6391	0.367717	0.616841	0.643778	0.497462	0.318983	0.625201
124	Helgegården|2020
125	Helgegården|2020	9.94468	1.23162	3.19244	4.22738	1.32785	12.772	0.475015	0.754188	0.583319	0.487574	0.373643	0.662357
126	Helgegården|2020	9.41893	2.11322	3.81025	2.91955	0.582622	12.8592	0.370682	0.653307	0.733833	0.381383	0.316711	0.584883
127	Helgegården|2020
128	Helgegården|2020
129	Helgegården|2020	10.6935	2.06661	4.34265	3.47978	0.716015	14.7451	0.361267	0.609637	0.717241	0.400523	0.378005	0.475826
130	Helgegården|2020
131	Helgegården|2020
132	Helgegården|2020	9.64509	2.94241	3.89025	2.24269	0.398816	13.6588	0.491404	0.785011	0.639155	0.450479	0.384579	0.669601
133	Helgegården|2020	10.8911	2.37071	3.06414	3.39411	1.84711	15.6457	0.518353	0.712057	0.56054	0.555922	0.633686	0.827247
134	Helgegården|2020	13.5247	3.92662	6.62995	2.81545	0.274357	12.182	0.3586	0.609264	0.656143	0.440621	0.330556	0.698486
135	Helgegården|2020	11.0529	4.37873	4.08501	2.35332	0.26837	13.8425	0.370988	0.634261	0.756502	0.380177	0.352323	0.487832
136	Helgegården|2020	12.1239	3.12301	5.74842	2.88418	0.366291	11.8059	0.272766	0.541088	0.774057	0.364701	0.31704	0.435719
137	Helgegården|2020	9.51001	1.63102	2.94978	4.12753	0.981582	10.7759	0.411344	0.622634	0.662848	0.467603	0.554882	0.441356
138	Helgegården|2020
139	Helgegården|2020
140	Helgegården|2020	7.40889	0.143475	1.00559	4.16325	2.2942	16.8485	0.469718	0.747843	0.649231	0.45614	0.36862	0.516648
141	Helgegården|2020
142	Helgegården|2020	11.6224	7.34204	2.83192	1.19858	0.346756	13.1142	0.418089	0.680836	0.618317	0.514665	0.329272	0.603131
143	Helgegården|2020	10.4928	6.54632	3.23434	0.656884	0.0468964	13.2186	0.390147	0.677219	0.731198	0.387293	0.307315	0.547716
144	Helgegården|2020	12.9555	3.56129	5.68213	2.99732	0.459245	20.3348	0.493229	0.740088	0.574433	0.521644	0.441494	0.740661
145	Helgegården|2020	13.4104	6.97958	4.45471	1.48727	0.292149	19.9258	0.534015	0.722474	0.616877	0.528513	0.735692	0.810075
146	Helgegården|2020	13.6092	7.75582	4.49197	1.20128	0.225555	20.6302	0.43324	0.660431	0.604692	0.509257	0.46713	0.786725
147	Helgegården|2020	14.623	5.21348	6.4106	2.4395	0.507268	20.9487	0.54618	0.79157	0.504889	0.557406	0.483679	0.778269
148	Helgegården|2020	14.0125	3.05697	6.84382	3.41146	0.679273	20.5097	0.493095	0.727857	0.538641	0.545029	0.457242	0.919033
149	Helgegården|2020
150	Helgegården|2020
151	Helgegården|2020
152	Helgegården|2020
153	Helgegården|2020
154	Helgegården|2020
155	Helgegården|2020
156	Helgegården|2020
157	Helgegården|2020
158	Helgegården|2020
159	Helgegården|2020
160	Helgegården|2020
161	Helgegården|2020
162	Helgegården|2020
163	Helgegården|2020
164	Helgegården|2020
165	Helgegården|2020
166	Helgegården|2020	16.0991	6.53465	6.48762	2.84687	0.169041	14.8063	0.38164	0.633489	0.673038	0.45269	0.327404	0.630138
167	Helgegården|2020	16.247	7.59818	6.75075	1.56281	0.420441	15.8662	0.464748	0.747172	0.596965	0.47724	0.343103	0.584538
168	Helgegården|2020
169	Helgegården|2020	11.7217	2.77573	5.2094	3.19673	0.47973	15.4703	0.465485	0.68506	0.608053	0.462681	0.468027	0.72228
170	Helgegården|2020
171	Helgegården|2020
172	Helgegården|2020
173	Helgegården|2020
174	Helgegården|2020
175	Helgegården|2020
176	Helgegården|2020
177	Helgegården|2020
178	Helgegården|2020
179	Helgegården|2020
180	Helgegården|2020
182	Helgegården|2020
183	Helgegården|2020
184	Helgegården|2020
185	Helgegården|2020
186	Helgegården|2020
187	Helgegården|2020
188	Helgegården|2020
189	Helgegården|2020	12.3498	4.48972	5.16154	2.11295	0.451207	18.7245	0.448658	0.654798	0.61246	0.503407	0.551175	0.757737
190	Helgegården|2020	11.2234	0.701531	5.91009	4.07924	0.652311	15.6788	0.432932	0.695496	0.660715	0.436861	0.40322	0.579353
191	Helgegården|2020	9.03637	4.13919	2.96842	1.66687	0.220751	13.9038	0.344465	0.583664	0.731109	0.396222	0.403509	0.546231
192	Helgegården|2020
193	Helgegården|2020
194	Helgegården|2020	17.3341	9.94114	5.35197	1.70693	0.510235	14.3128	0.40332	0.664436	0.612896	0.465588	0.326333	0.749935
195	Helgegården|2020	11.1275	2.6174	5.33312	2.56013	0.503354	15.1075	0.271975	0.572984	0.813022	0.323056	0.28824	0.543985
196	Helgegården|2020	9.64975	1.51223	5.1815	2.45273	0.432966	13.3889	0.353067	0.615427	0.704461	0.415241	0.341533	0.513546
197	Helgegården|2020	11.5384	1.26077	4.72774	4.54833	1.04001	12.1695	0.410118	0.659475	0.667147	0.687979	0.401885	0.592868
198	Helgegården|2020
199	Helgegården|2020	10.4085	2.89077	4.30774	2.7167	0.463961	16.7915	0.462494	0.722082	0.66865	0.456352	0.410191	0.666316
200	Helgegården|2020	13.3769	5.78939	5.40428	1.76612	0.216009	14.2438	0.412999	0.714721	0.680799	0.407242	0.318449	0.533867
201	Helgegården|2020	14.8549	7.9969	4.67267	1.82902	0.243296	13.1513	0.322719	0.583045	0.779975	0.298292	0.385548	0.600415
202	Helgegården|2020
203	Helgegården|2020
204	Helgegården|2020
205	Helgegården|2020
206	Helgegården|2020	10.2924	3.19388	4.02883	2.6596	0.473804	14.1793	0.329037	0.581247	0.728665	0.396914	0.340084	0.640479
207	Helgegården|2020	8.81456	5.10132	2.09934	1.2907	0.357424	13.7529	0.411758	0.678755	0.651506	0.456015	0.32918	0.679683
208	Helgegården|2020	9.89561	2.04413	4.90659	2.63505	0.217569	13.4475	0.23366	0.505448	0.859792	0.364457	0.331289	0.501086
209	Helgegården|2020	12.0672	1.43291	2.78855	4.94504	2.94292	16.455	0.495029	0.759398	0.576832	0.515373	0.412726	0.729031
210	Helgegården|2020
211	Helgegården|2020	16.3101	6.18472	6.74066	2.8444	0.58035	12.7581	0.407155	0.669395	0.625014	0.482182	0.328254	0.65874
212	Helgegården|2020	10.674	4.61388	4.11883	1.68025	0.32629	13.2765	0.438375	0.719711	0.676499	0.419059	0.365154	0.601633
213	Helgegården|2020	10.9559	3.54766	5.71677	1.51903	0.223305	13.4479	0.354458	0.569252	0.665123	0.475428	0.413734	0.714428
214	Helgegården|2020	9.76214	1.91517	3.45421	3.50893	0.741897	13.6589	0.456503	0.683057	0.601972	0.522791	0.524105	0.716823
215	Helgegården|2020
216	Helgegården|2020
217	Helgegården|2020	16.9536	11.9502	3.65309	1.07681	0.133738	16.1216	0.450895	0.656832	0.587338	0.496306	0.52418	0.69989
218	Helgegården|2020
219	Helgegården|2020	11.4283	5.06214	3.92678	1.98479	0.424789	17.5916	0.578432	0.783106	0.583041	0.505693	0.680434	0.604811
220	Helgegården|2020	8.55214	0.387391	3.85125	3.86012	0.437086	16.8702	0.456794	0.65736	0.575423	0.538139	0.574093	0.756219
221	Helgegården|2020
222	Helgegården|2020	14.2375	6.16632	4.42435	2.78086	0.58183	10.1063	0.370132	0.656946	0.688852	0.423375	0.309012	0.602313
223	Helgegården|2020	13.7278	8.11128	3.22213	2.07455	0.371737	11.1652	0.283025	0.575332	0.802564	0.349702	0.290747	0.581443
224	Helgegården|2020
225	Helgegården|2020	14.7158	6.1724	5.77313	2.27204	0.402448	14.8358	0.568887	0.791182	0.543789	0.543374	0.602616	0.687072
226	Helgegården|2020
227	Helgegården|2020
228	Helgegården|2020
229	Helgegården|2020	12.824	7.2621	4.07122	1.33969	0.299245	15.2908	0.434349	0.658282	0.592636	0.530522	0.466795	0.673181
230	Helgegården|2020
231	Helgegården|2020	11.0169	5.65144	3.59199	1.52007	0.409639	13.1159	0.387166	0.613758	0.67123	0.504417	0.391421	0.664228
232	Helgegården|2020
233	Helgegården|2020	9.91095	0.865158	4.80809	3.21299	0.934819	15.2647	0.519531	0.653757	0.693684	0.477822	0.987512	0.878683
234	Helgegården|2020	9.38496	0.0633888	1.90512	5.94792	1.25653	16.1156	0.377535	0.625481	0.635778	0.500321	0.362173	0.483692
235	Helgegården|2020	6.55976	-0.136098	2.29319	3.42529	0.918584	14.6411	0.301237	0.553656	0.762705	0.368535	0.321883	0.626989
236	Helgegården|2020
237	Helgegården|2020	14.8979	7.25362	5.35742	1.80793	0.326006	16.8596	0.416183	0.664574	0.62409	0.499898	0.38108	0.683631
238	Helgegården|2020	14.5859	3.31046	7.15593	3.45145	0.553547	13.2213	0.265265	0.547155	0.76995	0.377496	0.267949	0.475443
239	Helgegården|2020
240	Helgegården|2020
241	Helgegården|2020	9.08583	2.95169	3.68859	1.99218	0.450085	13.7821	0.366228	0.636791	0.712433	0.418788	0.332551	0.512424
242	Helgegården|2020	11.1369	1.03611	3.50199	5.32242	1.40831	12.82	0.48435	0.710832	0.580352	0.505529	0.537413	0.816815
243	Helgegården|2020	16.5701	2.17538	7.16421	6.26493	1.03752	13.5111	0.391837	0.660876	0.645708	0.486366	0.318011	0.771668
244	Helgegården|2020
245	Helgegården|2020	15.6896	12.4494	2.16289	0.830838	0.162027	14.5715	0.412556	0.685504	0.680143	0.437869	0.356473	0.676571
246	Helgegården|2020	15.4777	7.73526	5.52229	2.0046	0.27343	16.5857	0.445919	0.723749	0.611229	0.475758	0.358684	0.658923
247	Helgegården|2020	13.5338	4.7319	5.9615	2.67048	0.187097	15.849	0.390198	0.673216	0.658385	0.41716	0.327914	0.728504
248	Helgegården|2020
249	Helgegården|2020	11.3738	1.79644	4.852	3.92966	0.845549	16.0028	0.461547	0.707699	0.646918	0.482756	0.415327	0.788759
250	Helgegården|2020	17.7649	9.6127	5.42217	2.29872	0.412456	14.3301	0.428126	0.697484	0.585622	0.508238	0.352854	0.737562
251	Helgegården|2020	19.9748	13.4974	4.74625	1.38104	0.256756	14.2565	0.378538	0.636931	0.626797	0.502106	0.296244	0.676649
252	Helgegården|2020	16.6947	7.71921	6.79884	1.84355	0.211965	10.1534	0.430456	0.671558	0.603711	0.513476	0.403469	0.790492
253	Helgegården|2020
254	Helgegården|2020	10.295	3.34586	3.91215	2.66903	0.520632	21.0952	0.57116	0.81303	0.574767	0.51113	0.563097	0.78147
255	Helgegården|2020	13.8889	5.08443	6.37651	2.0786	0.326009	20.6651	0.580998	0.809753	0.536254	0.540977	0.516878	0.650254
256	Helgegården|2020	7.80206	0.311113	2.70199	3.96691	0.802365	23.3793	0.463075	0.687615	0.622239	0.500707	0.53896	0.547118
1	Helgegården|2021	14.8788	10.6763	3.26476	0.974804	0.149246	13.2374	0.614887	0.592755	0.434222	0.404284	0.311025	0.555208
2	Helgegården|2021	15.0927	8.34837	4.07815	2.41964	0.31035	14.3055	0.656547	0.650617	0.369327	0.432934	0.32554	0.575821
3	Helgegården|2021	11.2046	4.04494	4.84264	2.17966	0.22416	12.8754	0.507607	0.4953	0.518743	0.347437	0.272011	0.413899
4	Helgegården|2021	13.658	6.92298	5.81705	0.919465	0.0806527	15.2042	0.453128	0.474066	0.536184	0.339818	0.245979	0.638116
5	Helgegården|2021	12.6104	5.77688	4.89998	2.27232	0.272968	11.6874	0.549255	0.525649	0.493241	0.363733	0.321656	0.317268
6	Helgegården|2021	9.24969	3.94956	3.91655	1.20332	0.147119	17.7455	0.525485	0.489438	0.489236	0.359471	0.377524	0.60163
7	Helgegården|2021	14.0764	9.9526	2.53784	1.05688	0.262537	16.3255	0.553509	0.558465	0.429558	0.431894	0.294186	0.516393
9	Helgegården|2021	14.5168	3.24569	6.33398	4.31267	1.07782	19.1204	0.655697	0.586207	0.424165	0.399852	0.475485	0.506643
10	Helgegården|2021	10.7946	3.06471	4.98062	2.29609	0.569212	18.9911	0.550167	0.521443	0.456668	0.407741	0.300666	0.647026
11	Helgegården|2021	12.8854	5.75325	5.17632	1.53824	0.187681	18.9245	0.69949	0.660729	0.421359	0.400493	0.350967	0.738689
12	Helgegården|2021	16.2781	8.57534	4.68146	2.50774	0.548872	20.8102	0.66001	0.651439	0.317126	0.465355	0.344922	0.554611
13	Helgegården|2021	8.34757	0.110358	5.60399	2.26929	0.507982	14.7687	0.618906	0.593635	0.46915	0.342196	0.363867	0.581417
14	Helgegården|2021	16.0908	10.4754	3.47423	1.59116	0.257618	12.4572	0.55033	0.557824	0.450953	0.379624	0.273152	0.352199
15	Helgegården|2021	16.5315	11.9825	2.33476	1.43803	0.165783	15.8315	0.804755	0.791033	0.338377	0.414605	0.363488	0.679264
16	Helgegården|2021	17.3851	12.1086	3.83032	1.23327	0.210217	16.6714	0.632679	0.588628	0.421313	0.419898	0.345196	0.641617
17	Helgegården|2021	12.4056	10.0354	2.0677	0.430333	0.209885	14.2907	0.637344	0.611365	0.446198	0.37954	0.346165	0.450346
18	Helgegården|2021	14.2822	10.9583	2.68447	0.609162	0.0861	17.6892	0.54654	0.559344	0.454415	0.392917	0.277595	0.589831
19	Helgegården|2021	16.9484	9.71991	5.81157	1.01539	0.144877	12.2845	0.516623	0.540076	0.499299	0.378674	0.272765	0.533171
20	Helgegården|2021	15.9127	9.88067	3.8902	1.76004	0.218257	13.7708	0.578816	0.602509	0.418557	0.42671	0.274446	0.648803
21	Helgegården|2021	14.6774	8.23307	4.58321	1.55905	0.131406	14.0295	0.611153	0.60959	0.463568	0.369743	0.309291	0.591396
22	Helgegården|2021	7.37187	0.833545	2.92898	2.91651	0.931593	13.1497	0.573313	0.575552	0.505974	0.363201	0.301683	0.619657
23	Helgegården|2021	18.8778	11.8129	4.4725	1.83072	0.289036	15.9589	0.671805	0.687072	0.339207	0.442396	0.30358	0.59585
24	Helgegården|2021	15.2035	7.7376	6.03304	1.33362	0.259497	12.3315	0.714664	0.698861	0.388007	0.415614	0.338837	0.672949
25	Helgegården|2021	15.3589	7.99296	5.28689	1.94381	0.206588	14.3559	0.586201	0.551539	0.459297	0.379568	0.373168	0.687264
26	Helgegården|2021	7.48514	0.473933	4.37858	2.23881	0.445019	11.5212	0.625906	0.600235	0.487409	0.360977	0.368047	0.531493
27	Helgegården|2021	21.539	18.2041	1.84669	1.16272	0.295595	13.3684	0.737777	0.689923	0.28632	0.45913	0.407337	0.692735
28	Helgegården|2021	17.0364	5.09119	7.46323	3.60623	0.679384	17.1243	0.606992	0.59781	0.361158	0.450177	0.309319	0.678936
29	Helgegården|2021	14.3324	5.44377	5.40134	3.34	0.631074	13.5863	0.582783	0.567324	0.430108	0.408122	0.280025	0.702535
30	Helgegården|2021	13.4008	7.58171	3.34631	2.05685	0.380417	12.5144	0.605936	0.566262	0.417059	0.416055	0.338565	0.601243
31	Helgegården|2021	16.1327	9.53749	4.8885	1.44333	0.277767	19.7208	0.668215	0.622916	0.373992	0.432158	0.385486	0.666398
32	Helgegården|2021	10.8642	2.72971	5.07234	2.41089	0.391303	18.142	0.67171	0.638656	0.441336	0.401774	0.334944	0.675955
33	Helgegården|2021	9.21526	5.45534	2.71146	0.944012	0.097405	13.7186	0.498658	0.488955	0.509677	0.347826	0.275989	0.497157
34	Helgegården|2021	19.7906	16.4637	2.41025	0.780898	0.265141	13.5686	0.698815	0.684876	0.327182	0.466784	0.345265	0.67061
35	Helgegården|2021	14.0317	7.39701	4.99253	1.65653	0.0727817	19.0663	0.661434	0.648711	0.401359	0.401228	0.331821	0.776502
36	Helgegården|2021	10.5089	1.53055	6.06238	2.85593	0.266143	14.8673	0.598149	0.578272	0.470361	0.363813	0.318862	0.705588
37	Helgegården|2021	14.3604	5.60294	5.20092	2.93559	0.641049	14.9104	0.624971	0.590164	0.434872	0.383418	0.392088	0.697517
38	Helgegården|2021	11.7204	4.30177	4.58913	2.14686	0.563439	13.0645	0.603988	0.582674	0.387775	0.427166	0.32792	0.573812
39	Helgegården|2021	3.39244	-0.162401	0.798044	1.93104	0.705547	14.6983	0.467732	0.46081	0.567396	0.303601	0.305831	0.566246
40	Helgegården|2021	12.635	7.96509	2.99517	1.19187	0.349715	17.499	0.529021	0.542497	0.461187	0.392658	0.276029	0.536176
41	Helgegården|2021	10.5671	2.06141	5.18796	2.40772	0.950514	16.6143	0.561495	0.576787	0.377433	0.445797	0.286022	0.672453
42	Helgegården|2021	7.23401	-0.0669606	3.26101	2.56737	1.56487	15.0044	0.567686	0.589913	0.423298	0.393699	0.293045	0.632123
43	Helgegården|2021	14.9042	7.47866	5.33982	1.65253	0.287563	14.3019	0.643561	0.598507	0.415498	0.405608	0.382287	0.662177
44	Helgegården|2021	8.58822	1.76106	3.97303	1.87299	0.550749	14.5661	0.441981	0.455011	0.539717	0.350441	0.27966	0.601971
45	Helgegården|2021	7.81759	1.0251	2.27823	3.65583	0.990927	20.7717	0.598317	0.604585	0.414545	0.420614	0.316075	0.57093
46	Helgegården|2021	15.0782	8.65096	4.51075	1.27256	0.303059	13.8393	0.670071	0.638022	0.455011	0.381388	0.338465	0.618014
47	Helgegården|2021	16.5868	10.4098	5.19844	1.11717	0.134918	12.2541	0.641989	0.601774	0.43967	0.411541	0.358894	0.550634
48	Helgegården|2021	14.1145	9.23442	3.14574	1.56838	0.319446	15.7155	0.617402	0.591057	0.454062	0.377568	0.326466	0.668341
49	Helgegården|2021	7.78187	2.21482	4.28844	1.24118	0.206712	14.4604	0.435724	0.431083	0.577978	0.326728	0.292522	0.656995
50	Helgegården|2021	14.3989	1.91431	8.7831	2.89195	0.316957	14.7981	0.678287	0.629019	0.375764	0.423337	0.421982	0.797932
51	Helgegården|2021	15.4784	9.88034	3.31428	1.77841	0.276095	16.2906	0.687183	0.627066	0.327701	0.449935	0.431836	0.713318
52	Helgegården|2021	17.2955	16.2856	0.847384	0.438199	0.0637422	15.0671	0.638391	0.611071	0.410192	0.427982	0.351883	0.715051
53	Helgegården|2021	16.2007	11.39	3.49028	1.15842	0.13166	14.5032	0.640458	0.624867	0.404674	0.417146	0.326564	0.566064
54	Helgegården|2021	10.7199	4.25702	4.09253	1.58749	0.486242	13.0938	0.610231	0.621335	0.440431	0.388839	0.299683	0.669467
55	Helgegården|2021	14.497	6.30536	5.71399	1.79705	0.303757	17.754	0.682538	0.669116	0.376074	0.404812	0.32602	0.574419
56	Helgegården|2021	5.88459	0.545353	2.60126	2.40017	0.998358	18.7199	0.621495	0.62578	0.417844	0.402265	0.298881	0.73909
57	Helgegården|2021	15.542	6.41365	6.33982	2.2708	0.505695	13.5597	0.69645	0.658555	0.379419	0.443929	0.341498	0.638417
58	Helgegården|2021	6.54832	1.12825	3.75132	1.34281	0.136948	12.1638	0.42883	0.439424	0.633369	0.238306	0.266799	0.55261
59	Helgegården|2021	18.411	13.21	3.69028	1.08167	0.253927	18.2929	0.639361	0.633893	0.412043	0.43848	0.31147	0.758546
60	Helgegården|2021	11.2571	8.75991	1.79157	0.421824	0.0658716	13.3207	0.602613	0.554245	0.452766	0.377869	0.39759	0.612324
61	Helgegården|2021	8.53293	1.26048	3.27301	3.54141	0.57304	13.0358	0.369306	0.403377	0.595285	0.337652	0.265211	0.517371
62	Helgegården|2021	12.146	2.83991	5.28657	3.1148	0.46701	12.4885	0.512282	0.471599	0.542914	0.306983	0.319381	0.464962
63	Helgegården|2021	12.1313	10.5584	1.35358	0.349741	0.0747956	12.0595	0.538005	0.514541	0.515704	0.310039	0.310126	0.477954
64	Helgegården|2021	15.8734	11.031	2.75348	1.56885	0.162455	13.1499	0.502226	0.523372	0.516347	0.373127	0.282075	0.6349
65	Helgegården|2021	16.3107	13.0674	2.70166	0.668584	0.171361	12.579	0.669825	0.616961	0.390245	0.409195	0.439466	0.639134
66	Helgegården|2021	18.1772	10.8943	4.9231	1.85817	0.315864	16.119	0.558851	0.58504	0.480872	0.343144	0.276579	0.733904
67	Helgegården|2021	8.97857	5.63453	2.49849	1.08393	0.154189	10.4907	0.547946	0.534246	0.494316	0.354872	0.282279	0.50728
68	Helgegården|2021	4.62329	1.61393	1.88859	1.29229	0.137202	13.4608	0.373875	0.388553	0.62009	0.270922	0.245158	0.547689
69	Helgegården|2021	11.8285	9.50119	2.03323	0.239319	0.0408866	13.5609	0.475751	0.498406	0.515404	0.363108	0.278387	0.516145
70	Helgegården|2021	8.86009	1.04713	2.69905	3.784	1.92004	13.2706	0.546335	0.51915	0.477427	0.406736	0.309429	0.665023
71	Helgegården|2021	10.4797	6.95056	2.56738	0.607629	0.112561	10.024	0.464059	0.480718	0.554646	0.312271	0.288719	0.620855
72	Helgegården|2021	19.5877	16.5441	2.21739	0.764998	0.220373	12.6709	0.581025	0.5852	0.397729	0.44111	0.291544	0.674802
73	Helgegården|2021	13.868	8.16509	4.11517	1.26591	0.171126	10.3126	0.552153	0.571394	0.462888	0.372493	0.287759	0.398473
74	Helgegården|2021	11.3478	7.13688	2.08998	2.10459	0.386543	13.4833	0.569253	0.550918	0.449645	0.407111	0.347866	0.552115
75	Helgegården|2021	14.7941	6.19329	5.91904	2.33289	0.315484	13.7732	0.614994	0.595571	0.442335	0.392372	0.313259	0.637457
76	Helgegården|2021	14.2084	8.92762	3.9809	1.17691	0.127476	13.4328	0.533795	0.540388	0.470372	0.36933	0.291412	0.532619
77	Helgegården|2021	9.63431	5.22776	3.5888	0.983956	0.148118	11.8348	0.562553	0.552518	0.467829	0.388574	0.304932	0.559672
78	Helgegården|2021	9.43218	1.93014	4.68088	2.64539	0.530101	12.7878	0.540492	0.530602	0.493743	0.351496	0.260725	0.561237
79	Helgegården|2021	13.3722	3.80877	8.41134	1.52829	0.254791	12.9178	0.582516	0.554388	0.492791	0.348827	0.304625	0.58485
80	Helgegården|2021	18.7133	15.4876	2.6509	0.956066	0.107275	14.013	0.722284	0.699012	0.364261	0.429264	0.412374	0.673432
81	Helgegården|2021	12.6212	2.12211	7.07013	2.48598	0.429287	15.3316	0.576124	0.567186	0.46325	0.375511	0.283325	0.76386
82	Helgegården|2021	14.6638	10.3134	3.47815	0.782329	0.27382	14.0394	0.555296	0.55558	0.489299	0.352892	0.292416	0.444048
83	Helgegården|2021	11.3823	7.22866	2.8618	1.23442	0.245629	11.483	0.498003	0.479494	0.521929	0.328188	0.282037	0.571548
84	Helgegården|2021	16.1983	9.97181	4.18156	1.7654	0.324178	14.3623	0.539899	0.545304	0.506834	0.348365	0.298609	0.514844
86	Helgegården|2021	20.9253	5.48953	10.5835	4.2327	0.749909	14.8271	0.74985	0.69438	0.341044	0.443642	0.4505	0.620074
87	Helgegården|2021	12.8621	6.31731	3.97638	2.33166	0.341399	11.819	0.649783	0.657641	0.388982	0.422468	0.317205	0.808257
88	Helgegården|2021	13.2902	6.80842	4.85056	1.5097	0.150121	12.748	0.589086	0.584251	0.460345	0.372967	0.307179	0.546068
89	Helgegården|2021	10.6563	2.30265	6.77207	1.77056	0.2672	12.8703	0.454985	0.465753	0.534806	0.327322	0.287577	0.352344
90	Helgegården|2021	16.0295	13.3135	1.73527	0.74482	0.224783	12.8794	0.601067	0.629432	0.401305	0.423023	0.297961	0.700229
91	Helgegården|2021	10.8956	6.02135	3.41976	0.814307	0.245226	14.017	0.468038	0.508396	0.546788	0.329296	0.276254	0.602645
92	Helgegården|2021	10.9979	3.41296	4.51689	2.29711	0.444145	13.6176	0.555589	0.54063	0.475212	0.372239	0.298342	0.441451
93	Helgegården|2021	13.9256	4.12036	6.80399	2.59346	0.482967	13.7562	0.559771	0.538336	0.447645	0.391456	0.31652	0.393619
94	Helgegården|2021	18.1282	9.20266	6.51854	2.04999	0.344823	9.69187	0.648652	0.65764	0.418693	0.378558	0.293521	0.607251
95	Helgegården|2021	6.0427	2.83714	2.20905	0.911258	0.205449	13.1941	0.486777	0.495013	0.533939	0.34828	0.27443	0.697104
96	Helgegården|2021	10.3079	5.14849	3.44468	1.61965	0.19723	11.897	0.553743	0.552613	0.390506	0.452688	0.286561	0.759727
97	Helgegården|2021	14.6139	11.3584	2.13556	1.13725	0.167859	13.6614	0.52088	0.507423	0.453591	0.406951	0.307922	0.702205
98	Helgegården|2021	12.8943	6.96529	4.52557	1.4746	0.168392	14.4378	0.543836	0.541546	0.481196	0.360323	0.298526	0.617544
99	Helgegården|2021	11.1965	4.73812	4.75192	1.67731	0.445264	11.4116	0.604653	0.587842	0.478854	0.370786	0.313018	0.567437
100	Helgegården|2021	12.203	2.8995	7.0069	1.36784	0.369216	16.1866	0.633887	0.648764	0.429221	0.376419	0.302949	0.683431
101	Helgegården|2021	9.99752	2.43304	5.34472	2.17558	0.418226	15.1823	0.664178	0.671875	0.405619	0.413394	0.354129	0.666411
102	Helgegården|2021	17.6592	11.1543	4.9318	1.71547	0.204094	15.0044	0.589892	0.533749	0.440561	0.391957	0.375168	0.492622
103	Helgegården|2021	17.4217	12.9281	3.15121	0.963676	0.228333	14.8815	0.624408	0.593359	0.427921	0.408711	0.329163	0.666119
104	Helgegården|2021	13.1058	4.53047	6.97302	1.69076	0.281859	12.4536	0.606442	0.588008	0.424206	0.403594	0.354977	0.645907
105	Helgegården|2021	12.4719	1.07749	7.12976	3.68626	0.64494	12.6596	0.598016	0.598182	0.475871	0.370158	0.291235	0.653675
106	Helgegården|2021	18.0476	11.2525	4.81933	1.83358	0.285193	15.2691	0.637818	0.615323	0.4186	0.413718	0.324179	0.613722
107	Helgegården|2021	13.8369	8.44249	4.17804	1.27468	0.359212	14.2392	0.618251	0.609984	0.48465	0.350977	0.311993	0.563565
108	Helgegården|2021	18.5247	9.40801	4.56751	3.65223	0.773517	12.3592	0.827645	0.827286	0.283963	0.469031	0.395815	0.669009
109	Helgegården|2021	9.19035	4.79045	1.53422	1.39844	1.19893	14.4978	0.628574	0.58634	0.509686	0.324611	0.346393	0.655686
110	Helgegården|2021	20.9197	15.7977	3.68538	1.22814	0.191462	16.6378	0.662428	0.644968	0.398624	0.437712	0.328799	0.787778
111	Helgegården|2021	14.5985	11.8492	2.45482	0.310975	0.0377886	12.6627	0.608067	0.602571	0.379628	0.433632	0.320321	0.545917
112	Helgegården|2021	10.4293	5.28011	3.67323	1.49962	0.252152	11.7642	0.561922	0.525221	0.49709	0.367429	0.341856	0.394468
113	Helgegården|2021	15.2084	8.62442	4.84462	1.63811	0.322	17.9657	0.635095	0.62457	0.405394	0.42557	0.333588	0.684263
114	Helgegården|2021	12.5498	0.143927	7.10859	3.50342	1.95197	16.3028	0.563395	0.56822	0.414509	0.441213	0.301056	0.626499
115	Helgegården|2021	12.4474	2.71102	4.86076	3.84422	1.31125	14.3374	0.548699	0.546495	0.414545	0.421167	0.297766	0.69997
116	Helgegården|2021	11.5784	2.41014	5.61088	3.36782	0.43748	15.7499	0.507386	0.4929	0.48211	0.363605	0.303145	0.416552
117	Helgegården|2021	20.4905	11.9505	6.28302	2.09272	0.41498	14.1831	0.583996	0.570654	0.374138	0.467273	0.319793	0.68965
118	Helgegården|2021	8.49327	3.41188	1.95998	2.80311	0.70117	17.2677	0.44088	0.434259	0.537735	0.345945	0.284864	0.550525
119	Helgegården|2021	16.7545	11.1417	3.87631	1.15754	0.253826	15.2926	0.684367	0.632383	0.441817	0.3854	0.443845	0.633309
120	Helgegården|2021	15.4552	11.4287	3.10352	1.22341	0.177842	14.2789	0.616915	0.626302	0.414711	0.432103	0.302507	0.653055
121	Helgegården|2021	12.146	9.33075	2.00469	0.908473	0.152514	12.6516	0.693398	0.624942	0.440132	0.387414	0.448107	0.476936
122	Helgegården|2021	16.7099	10.0787	5.06056	0.959313	0.221808	15.6121	0.673673	0.685919	0.377233	0.431562	0.320649	0.577606
123	Helgegården|2021	7.39541	-0.158393	3.6729	2.79877	0.615946	13.6298	0.338802	0.363997	0.636289	0.284837	0.252614	0.441986
124	Helgegården|2021	9.51905	3.81312	3.59388	1.58277	0.393114	13.9104	0.49578	0.469163	0.575209	0.291576	0.284115	0.373869
125	Helgegården|2021	8.43319	0.684584	3.8142	3.14659	1.36419	12.0739	0.5186	0.525189	0.521681	0.338403	0.288566	0.557552
126	Helgegården|2021	14.9075	9.44798	3.42204	1.9045	0.127985	11.3828	0.635029	0.639073	0.367015	0.418255	0.307611	0.4703
127	Helgegården|2021	14.1537	11.1368	2.00178	0.687106	0.161064	9.32204	0.582616	0.595834	0.432188	0.398926	0.30146	0.533459
128	Helgegården|2021	12.3127	1.28036	7.20626	3.25679	1.00278	12.5742	0.597657	0.607953	0.463313	0.377994	0.316211	0.736747
129	Helgegården|2021	8.53398	3.60141	2.62796	1.88847	0.386344	12.6698	0.565587	0.529508	0.479809	0.387851	0.329827	0.643057
130	Helgegården|2021	21.0674	16.2334	3.29858	0.932259	0.200081	13.5703	0.585751	0.594302	0.426679	0.407352	0.312003	0.437882
131	Helgegården|2021	8.04516	1.2607	3.51225	1.95791	1.55767	17.3277	0.561076	0.566623	0.44934	0.394069	0.310195	0.636966
132	Helgegården|2021	14.2673	10.6768	2.35107	0.554424	0.292908	12.0868	0.669976	0.644689	0.419589	0.412132	0.366755	0.574596
133	Helgegården|2021	8.82058	0.0780626	3.48621	3.49853	1.74099	13.988	0.572597	0.533481	0.471157	0.370121	0.352591	0.63551
134	Helgegården|2021	16.4134	5.36034	8.29146	2.44084	0.1792	12.8528	0.603315	0.583789	0.430767	0.406901	0.309229	0.619402
135	Helgegården|2021	16.6568	10.068	5.0975	1.33944	0.188199	13.3484	0.623612	0.576162	0.440467	0.376926	0.345639	0.580274
136	Helgegården|2021	14.8516	7.29603	4.90748	1.95705	0.13092	12.0193	0.605997	0.580212	0.489891	0.350725	0.308114	0.541264
137	Helgegården|2021	18.1858	3.91912	11.0174	2.65834	0.883705	11.2837	0.673681	0.652503	0.414239	0.415635	0.344735	0.811065
138	Helgegården|2021	16.5797	9.98743	5.07166	1.66723	0.282415	16.6632	0.728986	0.653491	0.383415	0.428598	0.499869	0.632729
139	Helgegården|2021	13.7902	9.69198	2.83424	1.18538	0.201343	17.1459	0.650886	0.594525	0.396542	0.404688	0.427537	0.667307
140	Helgegården|2021	8.28389	3.70337	2.24815	1.66315	0.748415	13.4376	0.604821	0.56983	0.487085	0.338877	0.339477	0.622817
141	Helgegården|2021	12.9229	9.24863	2.35032	0.944981	0.0948483	16.5872	0.458995	0.469202	0.576782	0.290892	0.315354	0.708299
142	Helgegården|2021	19.3966	17.489	1.2277	0.783724	0.128225	13.3032	0.632454	0.621109	0.381044	0.43109	0.316687	0.616203
143	Helgegården|2021	12.627	9.68971	1.88234	0.628272	0.108076	12.3027	0.641111	0.644017	0.412829	0.431731	0.30399	0.612633
144	Helgegården|2021	13.4166	7.07249	4.24433	2.05061	0.142598	19.3109	0.723676	0.695441	0.371543	0.436066	0.427493	0.868121
145	Helgegården|2021	18.9375	15.0018	2.43413	1.23385	0.221765	19.3456	0.801918	0.710722	0.341652	0.439891	0.542698	0.780934
146	Helgegården|2021	19.3705	13.224	4.08914	1.44085	0.205253	16.8894	0.674018	0.624083	0.351624	0.436188	0.382356	0.844388
147	Helgegården|2021	18.2463	12.1357	4.44704	1.52836	0.370434	21.478	0.777343	0.77683	0.273004	0.473937	0.408321	0.765604
148	Helgegården|2021	19.6889	12.9007	5.22704	1.94769	0.337758	21.6927	0.59539	0.580837	0.345257	0.467458	0.32076	0.736828
149	Helgegården|2021	13.4297	10.3054	2.28731	0.611838	0.18366	10.8541	0.759704	0.757135	0.354267	0.41947	0.377217	0.683694
150	Helgegården|2021	14.5971	7.84367	4.3668	1.89863	0.314431	18.1145	0.654582	0.628085	0.315228	0.465354	0.337506	0.598025
151	Helgegården|2021	11.0839	5.34102	4.05748	1.16765	0.236903	13.998	0.634479	0.6312	0.454077	0.382133	0.306986	0.710108
152	Helgegården|2021	9.60306	2.84212	2.62013	2.26159	1.41608	15.9784	0.718635	0.674501	0.424108	0.374216	0.447006	0.658294
153	Helgegården|2021	16.2952	12.086	3.12705	0.975186	0.168222	17.3419	0.622903	0.590105	0.422378	0.402768	0.321977	0.559256
154	Helgegården|2021	14.3422	8.94805	3.41144	1.36585	0.353284	17.7005	0.470307	0.476257	0.474443	0.375964	0.270801	0.489305
155	Helgegården|2021	13.2239	9.85803	2.12557	1.35447	0.193137	19.9157	0.553035	0.546327	0.4348	0.407333	0.311026	0.563527
156	Helgegården|2021	18.244	13.4444	3.05462	1.38564	0.227258	14.7197	0.684609	0.687093	0.35337	0.423987	0.318738	0.684706
157	Helgegården|2021	20.6996	14.4956	4.81514	1.13171	0.232182	12.8256	0.628354	0.627514	0.335108	0.449491	0.315198	0.589314
158	Helgegården|2021	25.8302	18.9198	4.66344	1.93663	0.256692	11.9829	0.752408	0.671431	0.346785	0.402515	0.475292	0.606348
159	Helgegården|2021	11.5357	7.4283	2.68447	0.71679	0.0705538	12.3263	0.732543	0.724629	0.392638	0.400423	0.343399	0.653736
160	Helgegården|2021	20.2805	4.96953	8.50849	5.48451	1.25086	15.6302	0.673989	0.682243	0.333715	0.478664	0.301625	0.63887
161	Helgegården|2021	15.1708	2.24597	8.19878	3.61075	0.448444	19.8855	0.70439	0.69554	0.329243	0.476352	0.341733	0.717097
162	Helgegården|2021	15.3501	3.61141	6.21817	4.40682	1.4559	17.3296	0.629245	0.621078	0.374592	0.454044	0.328718	0.664407
163	Helgegården|2021	5.77063	0.854546	2.65155	1.98896	0.939127	16.598	0.506337	0.48485	0.515622	0.338793	0.374995	0.527536
164	Helgegården|2021	18.8623	4.07508	8.87017	5.19222	0.973573	13.8082	0.650633	0.649752	0.350483	0.4354	0.316535	0.547155
165	Helgegården|2021	8.50835	0.0403344	3.13319	3.77706	1.66172	16.5179	0.491954	0.488416	0.500854	0.369521	0.28015	0.604918
166	Helgegården|2021	17.3136	14.143	2.14751	0.574121	0.159757	13.5965	0.686625	0.659856	0.409513	0.370325	0.335414	0.73916
167	Helgegården|2021	14.7585	8.56529	3.52057	1.88154	0.299177	15.1811	0.550609	0.560522	0.430321	0.429523	0.298381	0.540086
168	Helgegården|2021	16.3194	12.6537	2.7618	0.742364	0.162608	11.4329	0.640878	0.634252	0.423659	0.382898	0.315847	0.494077
169	Helgegården|2021	16.3756	13.1349	2.6109	0.566838	0.17714	13.3577	0.634213	0.580259	0.467401	0.362768	0.387954	0.578191
170	Helgegården|2021	19.0012	12.2737	3.6818	2.15703	0.384973	11.309	0.691572	0.663317	0.366389	0.423005	0.3996	0.592674
171	Helgegården|2021	20.446	17.4743	2.10937	0.814881	0.20357	16.5723	0.624982	0.609117	0.383674	0.427843	0.316831	0.742913
172	Helgegården|2021	14.6001	3.99355	7.4457	2.30128	0.149584	13.6381	0.603609	0.596903	0.446228	0.405004	0.30434	0.632239
173	Helgegården|2021	12.9727	5.85535	4.71147	1.6071	0.250376	13.0284	0.606053	0.598168	0.436612	0.390313	0.313278	0.610274
174	Helgegården|2021	15.8866	6.17366	6.58852	2.56096	0.557293	12.8463	0.596382	0.576716	0.441408	0.400037	0.306414	0.645544
175	Helgegården|2021	14.7312	8.41919	4.38982	1.21941	0.245686	17.0197	0.643984	0.610969	0.433971	0.40338	0.393148	0.595409
176	Helgegården|2021	12.8737	7.46759	3.67284	1.63751	0.138491	12.2527	0.649016	0.630483	0.403904	0.427323	0.313586	0.654072
177	Helgegården|2021	21.7827	11.146	7.67706	2.6316	0.19711	16.4874	0.558692	0.592055	0.397356	0.406795	0.276729	0.740938
178	Helgegården|2021	15.4311	11.7824	2.85824	0.697766	0.0597044	11.962	0.516842	0.550443	0.465603	0.341607	0.270171	0.334909
179	Helgegården|2021	14.8431	11.5767	2.3116	0.464639	0.166224	17.6506	0.663172	0.609354	0.407691	0.413768	0.412614	0.700413
180	Helgegården|2021	16.9302	9.86097	4.90878	1.53269	0.274788	14.4339	0.777089	0.791803	0.362998	0.396961	0.335459	0.802253
182	Helgegården|2021	15.1429	11.5704	2.7127	1.20672	0.250199	12.5199	0.605849	0.63328	0.405106	0.419401	0.301445	0.621497
183	Helgegården|2021	15.594	9.12578	3.99636	1.88381	0.33569	16.4536	0.635717	0.607629	0.472345	0.369816	0.310692	0.600771
184	Helgegården|2021	13.1469	3.41702	7.50124	2.31633	0.330321	11.5871	0.591035	0.580332	0.450083	0.381353	0.307407	0.523969
185	Helgegården|2021	18.51	14.4957	2.88725	0.57168	0.194685	21.3233	0.731749	0.697984	0.331592	0.456049	0.420894	0.694665
186	Helgegården|2021	12.4161	9.55035	2.10428	0.253863	0.0908286	12.3933	0.677589	0.646151	0.43829	0.415306	0.339419	0.63671
187	Helgegården|2021	13.5224	9.67971	2.75062	1.01473	0.196923	21.9002	0.721431	0.702351	0.346406	0.416516	0.345822	0.601567
188	Helgegården|2021	8.79608	2.71041	4.45231	1.77585	0.32747	11.1443	0.680728	0.649271	0.439761	0.388093	0.363791	0.722758
189	Helgegården|2021	14.8322	3.42249	8.91804	2.3402	0.381108	15.5696	0.597486	0.563232	0.432115	0.392049	0.354624	0.582794
190	Helgegården|2021	15.6563	2.73701	9.37124	3.52739	0.661782	14.8981	0.706643	0.660979	0.390198	0.401846	0.420687	0.704487
191	Helgegården|2021	14.9213	10.9154	2.6727	1.31088	0.353771	12.1611	0.636309	0.607207	0.418819	0.397252	0.376122	0.55714
192	Helgegården|2021	8.62942	0.946408	4.30818	3.24632	0.464266	13.8061	0.530156	0.508541	0.510526	0.353786	0.275973	0.494577
193	Helgegården|2021	16.0089	3.82303	8.88057	2.56104	0.65478	13.5944	0.65618	0.640913	0.403876	0.409398	0.342464	0.653568
194	Helgegården|2021	18.5466	14.4924	3.13824	0.923656	0.225485	14.2005	0.748572	0.755671	0.35801	0.419174	0.388666	0.749155
195	Helgegården|2021	12.5314	6.19262	5.0509	1.37557	0.153679	14.5246	0.534435	0.556377	0.456796	0.379953	0.292595	0.594363
196	Helgegården|2021	7.41981	1.35308	3.29927	2.45734	0.327256	13.1433	0.536571	0.540876	0.484993	0.378906	0.286415	0.627396
197	Helgegården|2021	17.4014	8.2037	5.97874	2.74029	0.631873	11.8235	0.577379	0.555526	0.434711	0.410242	0.303595	0.563419
198	Helgegården|2021	9.9507	0.0182552	5.81632	2.58756	0.858969	14.2074	0.581157	0.530972	0.514166	0.323528	0.358252	0.584495
199	Helgegården|2021	6.00506	1.76369	2.24374	1.7869	0.493638	15.1623	0.551959	0.565176	0.467667	0.366788	0.305434	0.616603
200	Helgegården|2021	20.0419	14.5134	3.84027	0.927437	0.311029	14.3914	0.6647	0.635806	0.478172	0.360676	0.302286	0.5379
201	Helgegården|2021	13.4949	6.48249	5.4835	1.08313	0.103938	12.4625	0.664093	0.618474	0.47883	0.336774	0.398072	0.609171
202	Helgegården|2021	6.8602	-0.0835701	3.21256	2.76989	1.06087	16.6718	0.481744	0.458036	0.551122	0.301077	0.302695	0.526855
203	Helgegården|2021	12.9052	7.71141	3.44796	1.43403	0.196351	13.1823	0.654297	0.642795	0.363335	0.41921	0.318432	0.617697
204	Helgegården|2021	12.5389	8.67096	2.96076	0.693862	0.187156	12.3332	0.558428	0.550876	0.570368	0.257894	0.258479	0.511562
205	Helgegården|2021	13.248	8.64762	3.2509	1.26132	0.164753	13.058	0.719171	0.710271	0.372271	0.403522	0.352634	0.613535
206	Helgegården|2021	16.6077	12.5481	3.19621	0.852325	0.116182	13.3154	0.49245	0.454116	0.488221	0.383884	0.331603	0.588247
207	Helgegården|2021	11.7428	7.10097	2.94835	1.12473	0.175193	13.2979	0.650659	0.637923	0.364102	0.430874	0.322513	0.590788
208	Helgegården|2021	10.1058	6.62643	2.70256	0.753653	0.122011	10.7746	0.425812	0.4287	0.585206	0.277522	0.289772	0.340984
209	Helgegården|2021	11.8674	0.560416	5.7927	3.93088	1.32248	15.6655	0.587413	0.591853	0.42269	0.403171	0.274177	0.613284
210	Helgegården|2021	11.557	6.13855	3.01027	1.41501	0.193968	13.5271	0.442456	0.463089	0.548327	0.311118	0.266858	0.48166
211	Helgegården|2021	25.055	14.1231	7.06192	2.99906	0.426956	12.1468	0.663782	0.650935	0.374717	0.439143	0.333579	0.60591
212	Helgegården|2021	16.8091	13.8756	2.08514	0.565343	0.13498	12.9746	0.546561	0.566686	0.432056	0.383496	0.289461	0.553526
213	Helgegården|2021	15.1903	11.1625	3.0235	0.51898	0.0668683	12.7213	0.611195	0.598361	0.456172	0.380611	0.338979	0.845878
214	Helgegården|2021	15.3853	2.34572	10.807	2.14405	0.38507	13.3773	0.665054	0.608763	0.413195	0.432482	0.413694	0.575675
215	Helgegården|2021	19.0748	16.1412	2.30322	0.473041	0.0851611	15.3634	0.685234	0.629982	0.368929	0.44782	0.47757	0.905249
216	Helgegården|2021	24.0919	19.2084	3.83358	0.800811	0.0772301	16.5956	0.79632	0.724218	0.327544	0.437982	0.548017	0.714127
217	Helgegården|2021	12.8242	6.5207	2.27225	2.58834	1.30825	17.4372	0.648263	0.603964	0.35401	0.44502	0.376423	0.887004
218	Helgegården|2021	13.91	3.91737	6.90824	2.19603	0.698584	16.605	0.55832	0.507687	0.465393	0.378634	0.400457	0.55949
219	Helgegården|2021	15.1669	11.0641	2.94239	1.19493	0.219391	15.8922	0.810936	0.757032	0.361915	0.433531	0.479087	0.676127
220	Helgegården|2021	15.2665	8.95682	4.18155	1.79334	0.369788	13.4867	0.656597	0.631124	0.430382	0.376599	0.354785	0.636731
221	Helgegården|2021	27.8978	23.4943	2.52937	1.4138	0.393419	12.6655	0.713271	0.679419	0.325217	0.475737	0.351961	0.778676
222	Helgegården|2021	12.3702	7.07045	2.88922	1.79881	0.307509	13.417	0.608285	0.616833	0.447885	0.355906	0.295695	0.680764
223	Helgegården|2021	15.0588	11.1837	2.49874	1.28028	0.269059	10.7918	0.480485	0.485773	0.513292	0.360574	0.260479	0.421685
224	Helgegården|2021	12.5132	6.44841	4.47556	1.4799	0.371489	12.0001	0.640026	0.650855	0.395045	0.417783	0.289276	0.634715
225	Helgegården|2021	17.8461	10.6997	4.37191	1.91462	0.510687	13.811	0.560257	0.549026	0.451431	0.395504	0.300854	0.590406
226	Helgegården|2021	11.8104	10.1489	1.19359	0.428442	0.0961953	11.3618	0.486519	0.49384	0.489392	0.380922	0.284846	0.647188
227	Helgegården|2021	19.5865	17.081	1.79205	0.782913	0.103769	13.4635	0.57046	0.563595	0.403364	0.42779	0.307524	0.691336
228	Helgegården|2021	15.328	8.19211	4.74513	1.69561	0.318538	13.5773	0.687089	0.663034	0.372823	0.431511	0.379213	0.664293
229	Helgegården|2021	15.4847	10.7501	2.97323	1.74106	0.133196	16.2092	0.631599	0.583034	0.399224	0.408479	0.420653	0.589995
230	Helgegården|2021	17.9069	10.343	5.14189	1.75309	0.513759	15.8631	0.662235	0.635829	0.387616	0.430632	0.333889	0.673107
231	Helgegården|2021	12.7512	9.44442	2.15574	0.903434	0.291866	12.5324	0.603164	0.580058	0.442955	0.399636	0.329233	0.713354
232	Helgegården|2021	18.8381	16.7685	1.66967	0.823846	0.135728	13.7771	0.727825	0.704857	0.380036	0.411483	0.406354	0.499254
233	Helgegården|2021	12.4363	1.46337	7.06686	3.29158	0.833146	17.497	0.713911	0.598813	0.39018	0.418158	0.581099	0.777461
234	Helgegården|2021	13.2349	0.362939	5.91091	6.13764	0.917826	16.429	0.572945	0.569189	0.418472	0.431816	0.322134	0.89855
235	Helgegården|2021	13.5835	8.28596	3.40075	1.52714	0.279794	14.0705	0.583487	0.556623	0.470465	0.388835	0.313052	0.564897
236	Helgegården|2021	13.17	7.21355	3.9207	1.27946	0.0930411	15.3512	0.586602	0.603006	0.451794	0.414855	0.299599	0.631787
237	Helgegården|2021	19.7928	15.4714	3.08256	1.00064	0.259059	15.5947	0.663979	0.654386	0.413463	0.409333	0.327299	0.661849
238	Helgegården|2021	15.0221	6.88855	5.54027	1.93891	0.280051	14.5107	0.450115	0.446536	0.505451	0.3849	0.281534	0.72642
239	Helgegården|2021	12.7326	5.48606	5.02803	1.89447	0.29029	13.9925	0.49055	0.467483	0.568928	0.31693	0.315211	0.564426
240	Helgegården|2021	15.1984	12.1526	1.85126	0.903204	0.259213	14.7	0.595799	0.586043	0.455816	0.38541	0.315304	0.731041
241	Helgegården|2021	8.05343	3.12378	2.62634	2.0504	0.354763	13.4505	0.557836	0.522908	0.522918	0.313469	0.311252	0.479236
242	Helgegården|2021	16.2665	6.57536	5.54626	3.8545	0.667248	11.9306	0.705757	0.6759	0.417547	0.373076	0.393366	0.620987
243	Helgegården|2021	17.6213	7.09365	7.09525	3.10298	0.455012	15.0453	0.637707	0.655664	0.406103	0.438333	0.293578	0.787537
244	Helgegården|2021	20.3378	9.13141	7.81817	2.85123	0.709016	13.9871	0.620292	0.63242	0.398761	0.419149	0.314704	0.68186
245	Helgegården|2021	19.3223	14.8197	3.23234	0.719265	0.16035	14.4374	0.734099	0.744735	0.357997	0.446004	0.322541	0.632291
246	Helgegården|2021	12.6899	4.03597	6.14335	1.85203	0.332446	14.2502	0.772929	0.770956	0.287561	0.467654	0.412024	0.794497
247	Helgegården|2021	17.9458	11.956	4.62705	1.21917	0.218492	13.3018	0.537225	0.560738	0.432143	0.398416	0.280822	0.427939
248	Helgegården|2021	22.1471	11.9249	7.3259	2.23698	0.435111	14.6903	0.716649	0.679517	0.298874	0.459234	0.400287	0.64691
249	Helgegården|2021	14.3245	9.23829	3.90774	1.26388	0.320188	16.2617	0.706662	0.642097	0.422302	0.387828	0.430624	0.587213
250	Helgegården|2021	23.0347	18.7068	3.51913	0.744434	0.118821	13.7086	0.60496	0.627697	0.37106	0.455546	0.29787	0.74751
251	Helgegården|2021	11.0019	18.6982	2.70498	0.876743	0.197226	14.2288	0.585762	0.60279	0.345552	0.466956	0.301913	0.703747
252	Helgegården|2021	22.3193	15.4728	4.90879	1.77083	0.462975	10.5091	0.575792	0.564496	0.410344	0.424492	0.315611	0.658992
253	Helgegården|2021	12.8231	6.47329	4.41947	1.84091	0.266884	12.3438	0.576536	0.56272	0.494201	0.353231	0.303997	0.529015
254	Helgegården|2021	17.8483	14.8435	2.24467	0.772565	0.0898602	20.7028	0.780997	0.758976	0.358036	0.436196	0.394844	0.652672
255	Helgegården|2021	22.9335	13.9693	6.8668	1.91781	0.240957	21.045	0.890809	0.845073	0.274464	0.459502	0.500962	0.757241
256	Helgegården|2021	13.8748	6.79056	4.65911	1.70603	0.218417	23.209	0.785594	0.736689	0.372318	0.433789	0.439413	0.710037
1	Mosslunda|2021	8.2619	3.31726	3.38948	1.49239	0.207563	10.91	0.276439	0.28895	0.111165	0.336979	0.0623949	0.252774
2	Mosslunda|2021	6.47426	0.0459576	1.71911	3.81887	0.833294	12.8122	0.24045	0.269491	0.167048	0.279549	0.0420374	0.314495
3	Mosslunda|2021	7.55119	2.25241	3.81334	1.57475	0.236471	11.7524	0.250999	0.279694	0.11894	0.309852	0.0462444	0.438709
4	Mosslunda|2021	6.72582	2.31226	2.70948	1.67706	0.248369	13.5569	0.180818	0.208817	0.18738	0.296478	0.0424234	0.402661
5	Mosslunda|2021	5.31214	-0.00451024	2.01701	2.72112	0.463064	11.2876	0.196795	0.202452	0.2449	0.27694	0.0458989	0.409533
6	Mosslunda|2021	2.84322	0.1456	1.15184	1.18046	0.312651	14.1352	0.137885	0.117317	0.308339	0.210146	0.05888	0.351554
7	Mosslunda|2021	5.09247	0.93617	2.15246	1.91288	0.158029	15.4761	0.174903	0.203136	0.196973	0.280088	0.0299357	0.118795
9	Mosslunda|2021	6.84177	-0.0323289	1.51259	4.40112	0.881928	18.1918	0.312684	0.325774	0.098374	0.343948	0.0970255	0.419361
10	Mosslunda|2021	5.10741	0.307406	2.14867	2.24364	0.686546	15.5799	0.240846	0.246166	0.174234	0.288329	0.0865806	0.436946
11	Mosslunda|2021	6.76589	1.26886	2.57753	2.55519	0.430436	17.6077	0.225552	0.211921	0.218373	0.275941	0.0504403	0.353347
12	Mosslunda|2021	7.29493	0.728895	3.33225	2.90837	0.455428	19.5179	0.215024	0.234918	0.144976	0.330819	0.0453413
13	Mosslunda|2021	4.52756	0.3456	1.51684	2.10092	0.551343	13.613	0.177981	0.176061	0.292641	0.225226	0.041406	0.388161
14	Mosslunda|2021	7.45072	2.11027	3.28673	1.79991	0.18314	13.6696	0.203589	0.242101	0.135003	0.324938	0.0484769
15	Mosslunda|2021	9.97791	4.06566	3.89632	1.64041	0.264913	14.9298	0.307251	0.335012	0.0953674	0.306911	0.0848876	0.165738
16	Mosslunda|2021	4.41105	0.546726	2.08642	1.47614	0.331856	15.0951	0.156367	0.156702	0.256511	0.251461	0.0351601	0.142083
17	Mosslunda|2021	6.47102	2.92995	2.37488	0.829212	0.246535	11.58	0.221133	0.236282	0.202447	0.278302	0.0625824	0.155127
18	Mosslunda|2021	6.56906	3.35861	2.53379	0.726972	0.0450213	16.1727	0.192543	0.221794	0.153133	0.335908	0.0551422	0.214821
19	Mosslunda|2021	5.82949	1.88722	2.49425	1.21317	0.137915	10.9375	0.217692	0.24582	0.155869	0.319679	0.0522653	0.110398
20	Mosslunda|2021	5.0457	0.836407	2.31975	1.81854	0.170665	12.0803	0.240468	0.280496	0.118531	0.3353	0.0544355	0.211315
21	Mosslunda|2021	6.83916	2.27281	2.38843	2.1397	0.0855838	12.1131	0.259032	0.28654	0.140016	0.296949	0.0509904	0.232334
22	Mosslunda|2021	2.14568	-0.164412	0.0202741	1.52268	0.520577	12.0478	0.184719	0.189575	0.272412	0.229433	0.0448702	0.185541
23	Mosslunda|2021	7.32858	3.81035	2.42056	0.906516	0.183443	15.3659	0.274798	0.336276	0.0780302	0.330234	0.0597505	0.242509
24	Mosslunda|2021	7.72315	3.35222	2.78425	1.44656	0.080557	12.5498	0.251777	0.282754	0.136071	0.285793	0.0501716	0.23988
25	Mosslunda|2021	2.83588	0.278124	0.408612	1.63515	0.450187	13.1366	0.212503	0.225213	0.200128	0.275397	0.0600524	0.237495
26	Mosslunda|2021	3.18695	-0.132043	0.741049	1.59647	0.902489	11.3802	0.236793	0.236608	0.250067	0.268609	0.0697973	0.226854
27	Mosslunda|2021	10.2676	6.51861	2.44379	1.22249	0.179552	12.5632	0.289015	0.324261	0.0811023	0.365819	0.0542619	0.206657
28	Mosslunda|2021	8.47932	1.57357	3.74135	2.5502	0.475244	15.0571	0.23572	0.273201	0.138108	0.31536	0.0424543	0.377004
29	Mosslunda|2021	6.28644	1.20208	2.12132	2.49029	0.656276	12.7052	0.196006	0.211016	0.194449	0.300272	0.0550425	0.140622
30	Mosslunda|2021	8.90479	1.99204	4.5066	2.10151	0.138056	11.8635	0.215248	0.211712	0.176696	0.283342	0.0514731	0.1192
31	Mosslunda|2021	6.72778	0.980062	3.27144	2.06468	0.288735	18.1644	0.256199	0.272216	0.112246	0.329911	0.104223	0.162886
32	Mosslunda|2021	4.39678	-0.324011	1.21714	2.84715	0.493492	15.1153	0.314767	0.344536	0.15804	0.277461	0.0684325	0.172909
33	Mosslunda|2021	7.31574	3.86176	2.45528	0.755144	0.0997902	12.7285	0.255455	0.283023	0.182259	0.273513	0.074672	0.197616
34	Mosslunda|2021	11.9743	7.6817	2.89799	1.25511	0.145484	13.575	0.317202	0.350739	0.0819246	0.360454	0.0566514	0.321082
35	Mosslunda|2021	4.29817	0.138151	2.03337	1.63761	0.523083	19.5688	0.274287	0.291082	0.221855	0.266926	0.053238	0.280822
36	Mosslunda|2021	4.49522	0.0563311	1.27952	2.89383	0.36579	13.3183	0.210536	0.221423	0.221354	0.260767	0.0608435	0.213865
37	Mosslunda|2021	8.23441	0.833162	1.74545	4.1511	1.45011	13.7243	0.25173	0.27386	0.129706	0.328859	0.0552233	0.170502
38	Mosslunda|2021	5.02344	0.143604	2.31412	1.68385	0.808861	12.6195	0.209378	0.227412	0.222256	0.284549	0.0374065	0.207613
39	Mosslunda|2021	0.545308	-0.0564264	-0.163646	0.275012	0.412472		0.188957	0.181508	0.244952	0.248183	0.0707025	0.173134
40	Mosslunda|2021	6.00005	0.987102	2.40098	2.14712	0.439603	14.9929	0.170149	0.196524	0.217722	0.28217	0.0237487	0.113907
41	Mosslunda|2021	3.69835	-0.0535815	1.13953	1.16056	1.31456	15.0322	0.185067	0.216727	0.174873	0.275997	0.034348	0.186485
42	Mosslunda|2021	1.02968	-0.0154335	0.354773	0.318561	0.350418		0.157563	0.173504	0.322781	0.163496	0.0234234	0.182484
43	Mosslunda|2021	3.2709	0.732002	1.44834	0.812683	0.180497	13.3127	0.178939	0.180702	0.289467	0.213102	0.0622471	0.27956
44	Mosslunda|2021	3.11919	0.308752	0.980685	1.18099	0.484362	14.2877	0.139911	0.173033	0.237181	0.26202	0.0204359	0.155682
45	Mosslunda|2021	4.42049	0.0731603	0.415452	2.7222	1.30567	19.1163	0.231985	0.240029	0.171977	0.278046	0.0508247	0.116683
46	Mosslunda|2021	7.95698	2.65853	3.89488	1.28213	0.0946099	14.1327	0.218897	0.226653	0.197962	0.265117	0.049162	0.13024
47	Mosslunda|2021	6.86062	1.19678	3.08285	2.20459	0.422731	10.5144	0.220208	0.233701	0.210118	0.266492	0.0652731	0.192264
48	Mosslunda|2021	5.2721	0.104505	1.95789	2.54179	0.658473	16.3501	0.268336	0.263203	0.244835	0.260245	0.0826539	0.142771
49	Mosslunda|2021	3.10473	0.276409	1.19475	1.38331	0.288679	11.5647	0.187739	0.171207	0.265724	0.274139	0.0784345	0.247768
50	Mosslunda|2021	3.7868	0.225668	1.18599	2.04076	0.441921	13.1042	0.283252	0.288934	0.126862	0.318568	0.0519615	0.172412
51	Mosslunda|2021	10.0341	5.14632	3.23743	1.43105	0.226252	16.0516	0.263986	0.277446	0.1346	0.293587	0.0614407	0.25815
52	Mosslunda|2021	6.67835	3.48547	2.35235	0.67598	0.164539	14.4507	0.26898	0.273983	0.213363	0.273581	0.0632486	0.124987
53	Mosslunda|2021	9.63691	3.00276	4.61529	1.76305	0.231409	15.8368	0.280249	0.29463	0.10172	0.360911	0.0754563	0.182909
54	Mosslunda|2021	6.56614	1.52562	2.68812	1.94576	0.198859	10.2899	0.217134	0.262191	0.140396	0.288485	0.071982	0.1749
55	Mosslunda|2021	4.22193	0.155279	1.75514	1.75147	0.468495	17.1866	0.239158	0.23733	0.24099	0.262242	0.0365877	0.363875
56	Mosslunda|2021	1.71677	0.0506608	-0.0336762	0.448032	1.16885	17.0264	0.198991	0.219727	0.220693	0.251111	0.0392146	0.324944
57	Mosslunda|2021	7.87996	2.39279	3.31776	1.92627	0.429112	14.6649	0.277154	0.290792	0.132861	0.285685	0.0697425	0.228678
58	Mosslunda|2021	2.38494	0.539874	0.929233	0.715075	0.105794	10.3359	0.151817	0.173854	0.252984	0.242392	0.0290503	0.21298
59	Mosslunda|2021	8.68556	3.94998	3.01153	1.55125	0.289841	16.7543	0.26561	0.292783	0.129463	0.287683	0.0428034	0.10784
60	Mosslunda|2021	5.39212	2.09657	2.37621	0.998228	0.0306577	13.2553	0.271374	0.283785	0.219232	0.284536	0.0584782	0.277466
61	Mosslunda|2021	2.78171	0.0563312	0.379516	1.37393	1.08639	10.0259	0.146509	0.170195	0.322517	0.221701	0.0221524	0.125035
62	Mosslunda|2021	7.37572	2.48721	1.55717	2.50066	0.767831	11.2783	0.243108	0.269293	0.157323	0.313364	0.0544678	0.0503631
63	Mosslunda|2021	7.43094	2.81666	2.06899	2.2267	0.41092	11.7923	0.199843	0.204131	0.22792	0.26774	0.0594779	0.251219
64	Mosslunda|2021	4.77746	0.970227	1.3096	1.90287	0.634343	10.9939	0.206465	0.228331	0.189674	0.289445	0.0425767	0.274453
65	Mosslunda|2021	6.09016	1.75602	2.31902	1.88872	0.181679	11.4708	0.162922	0.16352	0.240165	0.224829	0.0358665	0.234357
66	Mosslunda|2021	6.38291	0.0723994	1.92938	3.51943	0.842474	13.236	0.193563	0.214939	0.210936	0.295263	0.0321689	0.181444
67	Mosslunda|2021	2.51695	0.266045	1.35869	0.862166	0.0943737	10.8331	0.144784	0.142524	0.357296	0.169003	0.0474892	0.158629
68	Mosslunda|2021	0.725162	-0.00915414	-0.0300972	0.336595	0.335745		0.113311	0.102958	0.333459	0.116049	0.0515071	0.361728
69	Mosslunda|2021	7.88071	5.52854	2.01619	0.415903	-0.0116368	12.0081	0.21999	0.269307	0.152454	0.297941	0.0339443	0.257568
70	Mosslunda|2021	2.39369	0.158545	0.100864	0.801183	1.36576	20.285	0.18052	0.185775	0.318975	0.214197	0.0448237	0.207181
71	Mosslunda|2021	5.49926	1.97833	2.25008	1.04497	0.164105	8.29383	0.191353	0.206062	0.217511	0.303204	0.0481272	0.130167
72	Mosslunda|2021	4.00415	1.64297	1.56592	0.773641	0.085795	11.5912	0.238269	0.272877	0.218414	0.267935	0.0350908	0.129139
73	Mosslunda|2021	7.6602	3.51203	2.8666	1.16702	0.0930793	9.54042	0.222786	0.236905	0.207019	0.266861	0.0506568	0.182046
74	Mosslunda|2021	4.81045	0.406026	1.66434	2.14323	0.548027	12.3008	0.13281	0.151573	0.251614	0.246126	0.0285307	0.0972405
75	Mosslunda|2021	7.96757	1.57173	2.26642	3.60091	0.513862	12.6493	0.231677	0.245689	0.14737	0.291643	0.0356941	0.261848
76	Mosslunda|2021	4.7165	1.12028	2.60014	0.751779	0.116332	12.1124	0.194836	0.231303	0.165978	0.299849	0.0448168	0.201981
77	Mosslunda|2021	2.40107	0.546674	1.16041	0.62149	0.167296	10.3345	0.254184	0.28235	0.165985	0.287853	0.0606188	0.144739
78	Mosslunda|2021	6.58816	0.220269	2.19673	3.19253	0.905028	11.1299	0.225471	0.240141	0.175199	0.273809	0.0581936	0.25803
79	Mosslunda|2021	3.61475	0.378839	0.995055	1.79526	0.521786	12.1381	0.171709	0.178521	0.313031	0.16717	0.0300762	0.209966
80	Mosslunda|2021	8.64134	1.86267	3.86259	2.48027	0.266674	13.1536	0.3375	0.352741	0.13918	0.329315	0.0633135	0.296985
81	Mosslunda|2021	3.57656	0.0446713	1.09292	2.21142	0.368183	9.99831	0.202193	0.216362	0.236223	0.264494	0.0424118	0.299432
82	Mosslunda|2021	4.83928	0.5324	2.35437	1.74595	0.272643	11.7731	0.244319	0.254287	0.201951	0.283208	0.0686709	0.226492
83	Mosslunda|2021	5.34012	0.636044	2.71369	1.89291	0.113078	10.6284	0.202089	0.199039	0.288407	0.214352	0.0414219	0.136904
84	Mosslunda|2021	4.64742	0.862607	2.08966	1.44164	0.281209	11.9786	0.193937	0.214072	0.280671	0.225649	0.0270747	0.158314
86	Mosslunda|2021	6.88325	-0.1897	1.3848	3.76005	1.95799	14.2235	0.270646	0.301443	0.133414	0.273443	0.059105	0.236815
87	Mosslunda|2021	6.61921	0.306783	2.30786	3.25347	0.606606	12.9808	0.226331	0.254726	0.187466	0.287936	0.0540417	0.14101
88	Mosslunda|2021	4.80996	0.83599	2.09931	1.79156	0.0562783	12.1443	0.224249	0.247442	0.192489	0.273421	0.0600261	0.248761
89	Mosslunda|2021	2.67264	0.286702	0.737992	1.26765	0.335038	9.97733	0.176956	0.185734	0.277466	0.224049	0.0283375	0.203679
90	Mosslunda|2021	4.94739	1.54463	1.69015	1.44241	0.179251	11.1219	0.184383	0.206963	0.187173	0.297173	0.0342238	0.127946
91	Mosslunda|2021	5.10569	2.27448	1.57072	1.05711	0.146998	11.6605	0.176501	0.201716	0.272096	0.23518	0.0650482	0.179837
92	Mosslunda|2021	4.38195	0.68815	2.20837	1.19994	0.352414	12.6881	0.246127	0.258485	0.191158	0.294856	0.0540199	0.230889
93	Mosslunda|2021	6.84469	1.84276	2.38529	2.30307	0.411249	13.0222	0.22854	0.257441	0.120228	0.296914	0.0416673	0.219188
94	Mosslunda|2021	10.3665	1.5656	4.40863	3.91543	0.489644	14.6591	0.233223	0.277121	0.125769	0.288677	0.0465314	0.288745
95	Mosslunda|2021	2.89402	0.179242	1.26765	1.02332	0.16704	11.2751	0.238229	0.246209	0.211837	0.27186	0.059322	0.183383
96	Mosslunda|2021	6.11298	1.54672	3.00493	1.37921	0.224885	10.9498	0.150225	0.171955	0.255521	0.261873	0.0307622	0.201246
97	Mosslunda|2021	7.01174	3.11851	2.62762	1.08724	0.206649	11.8078	0.184067	0.196476	0.226333	0.290162	0.0466861	0.27027
98	Mosslunda|2021	2.01279	-0.0716682	1.07091	0.717384	0.362816	10.9819	0.137775	0.119986	0.288967	0.20606	0.0408049	0.219053
99	Mosslunda|2021	5.26185	0.424944	2.35114	2.12861	0.200139	11.2898	0.295642	0.316203	0.19735	0.252183	0.0500525	0.20827
100	Mosslunda|2021	4.77482	1.09139	1.71305	1.74094	0.346887	13.4578	0.210344	0.243122	0.202845	0.232468	0.0341093	0.0954161
101	Mosslunda|2021	3.9676	-0.0611436	0.737866	2.3695	0.848677	13.2726	0.249432	0.255552	0.209859	0.283134	0.0464824	0.230909
102	Mosslunda|2021	8.41463	2.05648	4.27213	1.98205	0.253317	13.3719	0.227703	0.231594	0.158872	0.313479	0.0563578	0.214684
103	Mosslunda|2021	7.7234	3.39995	2.78182	1.43343	0.070774	13.2945	0.219675	0.230968	0.242878	0.255508	0.0488599	0.140686
104	Mosslunda|2021	3.88233	0.351716	1.45493	1.63851	0.465486	11.8386	0.205399	0.211179	0.258094	0.213348	0.0346916	0.199243
105	Mosslunda|2021	6.87108	-0.0647346	1.50673	4.52279	0.963528	10.8712	0.244833	0.260158	0.216098	0.273979	0.043395	0.257929
106	Mosslunda|2021	9.23932	3.10128	3.82689	2.04522	0.343308	14.001	0.266681	0.295045	0.118275	0.305449	0.0759616	0.152674
107	Mosslunda|2021	7.62624	2.46973	3.46979	1.41767	0.15298	14.2872	0.22881	0.249466	0.208585	0.299403	0.0556989	0.0939171
108	Mosslunda|2021	10.9184	3.67226	3.49448	2.93386	0.809781	12.7174	0.347808	0.399081	0.0762274	0.344177	0.048437	0.186547
109	Mosslunda|2021	2.97103	-0.169401	0.243627	1.10526	1.59116	12.8578	0.217176	0.218084	0.263186	0.235156	0.0491182	0.156498
110	Mosslunda|2021	9.31803	4.01664	2.91933	2.02249	0.314391	15.265	0.257186	0.280642	0.138461	0.303715	0.0435065	0.0948445
111	Mosslunda|2021	8.54431	5.09601	2.79397	0.611936	0.0974553	11.1114	0.274363	0.318233	0.129009	0.329977	0.046603	0.0602848
112	Mosslunda|2021	3.94853	1.59797	1.11592	1.28393	0.284624	10.8987	0.225703	0.232204	0.193827	0.279919	0.066481	0.0694612
113	Mosslunda|2021	7.05186	1.2662	3.51446	2.0341	0.387513	15.0512	0.235915	0.260441	0.165015	0.289706	0.0707829	0.202331
114	Mosslunda|2021	2.26883	0.146472	0.292677	0.944431	0.929587	7.51462	0.207442	0.231425	0.175572	0.267933	0.0274061	0.332627
115	Mosslunda|2021	4.27251	0.146474	1.79768	1.78557	0.553558	13.8647	0.246581	0.275648	0.131354	0.314846	0.0547151	0.342476
116	Mosslunda|2021	4.17987	-0.0268457	0.345784	2.17408	1.61451	11.593	0.177032	0.194976	0.244618	0.250669	0.0433582	0.31226
117	Mosslunda|2021	7.78529	0.810915	2.24372	3.3131	1.5646	13.9426	0.213549	0.219719	0.141997	0.330226	0.0505253	0.195536
118	Mosslunda|2021	1.47254	0.181169	-0.0475366	0.745075	0.601836		0.192249	0.17517	0.257468	0.265296	0.0394017	0.191157
119	Mosslunda|2021	7.55257	1.8886	2.91412	2.28056	0.30838	14.6375	0.288496	0.305366	0.106168	0.330111	0.0733631	0.20725
120	Mosslunda|2021	8.95743	2.05357	4.68635	1.88433	0.231734	12.6616	0.238555	0.262302	0.143906	0.337543	0.0462726	0.186589
121	Mosslunda|2021	7.3116	3.38576	2.79023	0.86347	0.176447	13.4654	0.31521	0.315645	0.202574	0.266873	0.0766795	0.227397
122	Mosslunda|2021	4.03574	0.774953	2.08182	0.922929	0.121992	14.3022	0.219433	0.266053	0.133327	0.317605	0.0336991	0.366419
123	Mosslunda|2021	3.36293	0.0696315	0.230149	1.85776	1.33041	12.0551	0.160087	0.184489	0.278239	0.236388	0.0295735	0.110791
124	Mosslunda|2021	2.40443	0.151415	1.05272	0.922842	0.11377	12.4554	0.263629	0.277532	0.209809	0.247778	0.0735406	0.183894
125	Mosslunda|2021	6.19603	0.170643	1.38551	3.2673	1.48953	10.7162	0.294148	0.320719	0.120662	0.304769	0.0565598	0.0639777
126	Mosslunda|2021	8.26186	1.90099	3.6143	2.27998	0.446344	11.3506	0.274577	0.305672	0.116171	0.309859	0.0511298	0.219991
127	Mosslunda|2021	6.38203	3.14096	1.92911	1.17571	0.165891	8.52017	0.181815	0.201164	0.196421	0.28143	0.0413036	0.237951
128	Mosslunda|2021	6.83087	1.45451	1.90755	2.6229	0.883398	12.9177	0.27723	0.311706	0.124189	0.334149	0.0527223	0.246476
129	Mosslunda|2021	4.59078	1.96999	1.14153	0.869088	0.449386	11.5641	0.178869	0.186722	0.266301	0.199914	0.0340139	0.224601
130	Mosslunda|2021	8.44082	0.756146	4.68132	2.31991	0.582897	13.4445	0.266254	0.316919	0.109406	0.318375	0.0551777	0.354887
131	Mosslunda|2021	2.83112	-0.0876008	0.564376	1.09964	1.31588	15.8107	0.183631	0.205431	0.200053	0.318438	0.0467788	0.317135
132	Mosslunda|2021	9.20664	4.59522	3.07908	1.50235	0.211201	12.5304	0.243647	0.262246	0.1548	0.292091	0.0481565	0.20631
133	Mosslunda|2021	1.69402	-0.0946909	0.27189	0.853942	0.629158		0.2075	0.206034	0.263717	0.260751	0.0404511	0.135545
134	Mosslunda|2021	8.11341	0.903338	3.63058	3.4205	0.393976	10.6915	0.232061	0.256466	0.16334	0.296755	0.0363225	0.174602
135	Mosslunda|2021	5.51723	2.24031	2.26189	0.809552	0.0236545	12.7094	0.240752	0.239424	0.180177	0.308559	0.057548	0.10662
136	Mosslunda|2021	6.14472	0.628538	1.7512	3.10099	0.641083	10.7457	0.279614	0.278282	0.155923	0.307808	0.0695704	0.206523
137	Mosslunda|2021	7.64812	0.225916	4.21372	2.24461	1.03227	11.3058	0.253133	0.251107	0.146905	0.316715	0.0580615	0.24192
138	Mosslunda|2021	6.82445	0.139258	2.56661	3.5282	0.558008	15.8607	0.307008	0.313169	0.151758	0.293129	0.0905153	0.276075
139	Mosslunda|2021	4.88908	0.770763	1.93023	1.45665	0.477414	16.4755	0.238297	0.224813	0.274576	0.239523	0.0660822	0.130081
140	Mosslunda|2021	3.53897	0.201817	0.302484	1.40294	1.69406	14.0309	0.25749	0.252205	0.149048	0.337301	0.0676109	0.133304
141	Mosslunda|2021	5.36259	3.08562	1.65312	0.590731	0.0900443	10.4129	0.208354	0.21445	0.217392	0.285805	0.0678246	0.20764
142	Mosslunda|2021	9.84737	6.68457	1.95977	1.12844	0.139057	12.5688	0.227221	0.232686	0.198852	0.285952	0.037545	0.243787
143	Mosslunda|2021	10.505	6.60315	2.69579	1.00604	0.10109	11.5549	0.273403	0.320979	0.117418	0.308922	0.0532837	0.123
144	Mosslunda|2021	8.78317	1.67023	3.8046	2.89192	0.454242	20.1151	0.246958	0.269559	0.111752	0.326364	0.0633565	0.120517
145	Mosslunda|2021	7.73028	3.37995	2.50955	1.82809	0.161731	18.5972	0.332117	0.311679	0.100854	0.367741	0.1199	0.269585
146	Mosslunda|2021	10.3934	3.81467	4.22293	2.01087	0.202933	21.8466	0.259151	0.279292	0.095838	0.355031	0.0644824	0.159111
147	Mosslunda|2021	10.0209	1.5556	5.09863	2.5918	0.656109	20.7313	0.289821	0.313838	0.0620526	0.358695	0.0624431	0.171181
148	Mosslunda|2021	9.03394	3.29102	3.09934	2.3708	0.284211	20.526	0.218982	0.241737	0.107873	0.348188	0.055843	0.115468
149	Mosslunda|2021	10.6835	7.61067	2.30099	0.76353	0.0660734	11.968	0.266293	0.288269	0.148525	0.310077	0.0448339	0.157375
150	Mosslunda|2021	4.04748	1.07085	2.02079	1.06563	0.139249	16.0891	0.271986	0.302759	0.107563	0.299821	0.0528929	0.19008
151	Mosslunda|2021	7.4087	2.12133	3.81452	1.36913	0.0592326	13.656	0.206708	0.236999	0.160815	0.285643	0.0493385	0.123534
152	Mosslunda|2021	6.85259	1.82457	2.06477	2.52357	0.311977	16.1776	0.321996	0.3431	0.167067	0.316456	0.0556781	0.16824
153	Mosslunda|2021	9.90076	3.03546	4.9083	1.67468	0.241666	15.8079	0.314015	0.339565	0.0913427	0.326247	0.0812873	0.10738
154	Mosslunda|2021	5.82434	0.134266	3.00128	2.33243	0.301715	16.4076	0.151975	0.170223	0.175821	0.291337	0.0446517	0.124011
155	Mosslunda|2021	5.7141	2.55104	1.81383	1.26022	0.243389	16.0778	0.215786	0.223195	0.180752	0.263588	0.0482446	0.201355
156	Mosslunda|2021	8.95558	3.76624	3.66342	1.38415	0.105736	13.8099	0.266937	0.31367	0.145904	0.275432	0.0437052	0.133479
157	Mosslunda|2021	10.4902	3.05739	4.54186	2.36457	0.392794	12.26	0.214505	0.240955	0.136238	0.286811	0.0420707	0.306384
158	Mosslunda|2021	9.9565	3.97642	3.77453	2.07091	0.141318	11.4724	0.277126	0.29347	0.138619	0.276882	0.0984017	0.189593
159	Mosslunda|2021	3.56198	0.880455	2.0583	0.552349	0.1713	10.937	0.267701	0.301394	0.140561	0.261368	0.0617703	0.109974
160	Mosslunda|2021	3.4279	0.0836097	0.0987918	1.68296	1.56983	16.6992	0.280774	0.341947	0.0818709	0.335543	0.0492236	0.198881
161	Mosslunda|2021	8.77543	-0.105017	3.10653	4.68588	1.08063	18.6242	0.233773	0.26145	0.133347	0.34824	0.0450972	0.295125
162	Mosslunda|2021	2.64184	-0.121857	0.0586991	1.67647	0.995437	15.9049	0.328302	0.386345	0.0733733	0.311663	0.0939409	0.162912
163	Mosslunda|2021	0.134776	-0.268589	0.0677161	0.0101274	0.403286		0.149531	0.155263	0.29629	0.219142	0.0383055	0.0540177
164	Mosslunda|2021	5.97011	0.30028	0.782221	3.09453	1.91344	12.178	0.233077	0.278847	0.124397	0.267789	0.0384385	0.109383
165	Mosslunda|2021	5.34403	0.0738908	1.03758	3.11229	0.981448	15.9204	0.228436	0.265927	0.102445	0.342741	0.0625755	0.384701
166	Mosslunda|2021	3.18652	1.04713	1.81017	0.326196	0.00797272	12.2181	0.207942	0.224634	0.22809	0.25994	0.04523	0.416401
167	Mosslunda|2021	8.63152	4.17232	2.8733	1.39273	0.216292	12.3902	0.225821	0.259442	0.150106	0.285126	0.0422165	0.39768
168	Mosslunda|2021	9.7266	3.42472	4.00826	2.08847	0.303416	10.8408	0.24687	0.274274	0.117145	0.310364	0.0482888	0.210664
169	Mosslunda|2021	11.8515	5.72314	4.5687	1.33353	0.181849	14.1238	0.266607	0.267885	0.125712	0.299748	0.103795	0.19179
170	Mosslunda|2021	11.4847	3.16085	4.5699	2.89049	0.722892	10.4755	0.265127	0.279031	0.103566	0.333631	0.0642687	0.217265
171	Mosslunda|2021	9.56229	7.58707	1.24702	0.639871	0.105245	13.7966	0.224475	0.253684	0.105925	0.337418	0.0437122	0.339514
172	Mosslunda|2021	5.70423	0.335228	2.2896	2.81693	0.258028	12.4605	0.14584	0.181494	0.247131	0.253968	0.0184533	0.267737
173	Mosslunda|2021	6.83915	0.892081	3.17632	2.44096	0.234447	10.9319	0.179027	0.191589	0.193827	0.26648	0.0455076	0.169222
174	Mosslunda|2021	6.52851	1.25102	2.83934	2.13837	0.511187	10.1292	0.190992	0.208407	0.173076	0.299439	0.0380303	0.186906
175	Mosslunda|2021	6.01865	1.53855	2.22586	2.0768	0.224488	14.6395	0.250173	0.272347	0.129509	0.327452	0.0551625	0.129138
176	Mosslunda|2021	5.95294	1.60333	2.75008	1.35149	0.188435	10.9944	0.239786	0.262467	0.169708	0.288233	0.0554487	0.161489
177	Mosslunda|2021	4.89348	0.506413	2.06772	1.9761	0.376075	11.7236	0.223472	0.261969	0.219592	0.219266	0.0397522	0.0831791
178	Mosslunda|2021	5.41238	1.81853	2.66988	0.70655	0.132212	8.29237	0.136415	0.18534	0.223091	0.270686	0.0445908	0.163197
179	Mosslunda|2021	12.1468	7.45099	3.10714	1.30842	0.235755	17.1993	0.276552	0.286158	0.0857577	0.361511	0.102085	0.308398
180	Mosslunda|2021	7.2082	1.82722	2.39925	2.41634	0.487581	14.1304	0.251758	0.26977	0.190885	0.27116	0.0539151	0.251155
182	Mosslunda|2021	8.77174	3.42496	3.52682	1.34091	0.254393	12.4538	0.211679	0.246347	0.14812	0.297594	0.0412505	0.224676
183	Mosslunda|2021	4.62227	0.258152	1.67078	2.24476	0.481144	14.3705	0.285088	0.292555	0.158438	0.313271	0.0935896	0.140317
184	Mosslunda|2021	4.34912	0.263602	0.934123	2.20185	0.909903	10.5166	0.22528	0.225639	0.198785	0.275482	0.0570038	0.157275
185	Mosslunda|2021	10.4025	3.18737	4.73644	2.129	0.434086	20.1231	0.308606	0.340085	0.0691996	0.344828	0.0602682	0.126546
186	Mosslunda|2021	9.6875	6.20647	2.66768	0.708011	0.0720021	11.5667	0.274894	0.302819	0.117758	0.301457	0.0582232	0.137773
187	Mosslunda|2021	6.78352	1.41129	3.5469	1.5403	0.20872	19.9813	0.267186	0.309994	0.0993517	0.32686	0.0702982	0.0877737
188	Mosslunda|2021	2.54295	1.14495	0.559547	0.808835	0.222887	9.37228	0.187755	0.160738	0.312048	0.197359	0.0543843	0.172862
189	Mosslunda|2021	6.43236	0.50135	2.75161	2.76264	0.508561	13.7005	0.238872	0.234285	0.153084	0.299638	0.0705264	0.183194
190	Mosslunda|2021	5.76551	0.223473	1.66173	3.4866	0.545993	13.2689	0.276504	0.276655	0.150544	0.28782	0.0665792	0.143028
191	Mosslunda|2021	2.94149	0.435968	1.17619	1.04846	0.215798	11.9632	0.228114	0.230337	0.163204	0.305155	0.0693036	0.342178
192	Mosslunda|2021	3.17913	0.0701989	0.684882	1.7674	0.48564	12.8543	0.221556	0.228775	0.235804	0.281296	0.0514308	0.253685
193	Mosslunda|2021	7.85309	-0.0905141	4.47572	2.70747	0.566848	13.1379	0.213837	0.234466	0.137439	0.300401	0.0613641	0.067409
194	Mosslunda|2021	9.51939	5.05281	2.70343	1.39214	0.369041	14.2609	0.296613	0.336884	0.127229	0.320501	0.0513294	0.218878
195	Mosslunda|2021	3.63424	-0.0726116	1.45686	2.01175	0.355961	11.7378	0.182194	0.221752	0.21132	0.258999	0.0513342	0.138719
196	Mosslunda|2021	5.09118	0.836718	1.68993	2.11065	0.33343	11.8809	0.194207	0.205433	0.275179	0.242365	0.0376382	0.270961
197	Mosslunda|2021	6.1914	0.78972	2.70826	2.2964	0.783916	11.2841	0.213961	0.231721	0.157961	0.292989	0.047682	0.12509
198	Mosslunda|2021	6.15395	0.256662	1.74399	3.06684	1.02088	14.6398	0.258279	0.249676	0.224099	0.2742	0.0508898	0.176173
199	Mosslunda|2021	2.62208	0.0115124	0.589643	1.39605	0.417301	12.9166	0.196075	0.18786	0.290445	0.237987	0.0542157	0.257213
200	Mosslunda|2021	7.3209	2.40875	2.35068	2.20832	0.305286	12.4847	0.280469	0.302332	0.117642	0.298383	0.0573624	0.131915
201	Mosslunda|2021	7.23824	2.61244	2.85034	1.51665	0.152576	11.6722	0.200359	0.210654	0.19833	0.257671	0.0457476	0.287105
202	Mosslunda|2021	2.19161	0.120672	0.267635	0.991047	0.828537	13.3413	0.20935	0.200584	0.235781	0.23382	0.0567292	0.26757
203	Mosslunda|2021	6.2009	1.11164	3.26933	1.48365	0.275335	12.6756	0.167305	0.194649	0.219479	0.250956	0.0283649	0.407212
204	Mosslunda|2021	4.19459	2.17623	1.46842	0.320404	0.156547	9.87159	0.285713	0.300775	0.220016	0.2671	0.0590441	0.209888
205	Mosslunda|2021	2.35286	0.754492	0.712801	0.868974	0.104323		0.236154	0.239612	0.168446	0.298444	0.0801261	0.287079
206	Mosslunda|2021	8.18331	4.32049	2.41201	1.28017	0.130938	12.2282	0.184819	0.189234	0.195933	0.300759	0.0746924	0.214381
207	Mosslunda|2021	2.22542	1.31596	0.449108	0.381712	0.0553963	10.9808	0.232498	0.250983	0.153062	0.293528	0.0643999	0.304922
208	Mosslunda|2021	6.61907	1.96033	3.51466	0.942944	0.147792	10.8331	0.203841	0.239948	0.176168	0.275815	0.0714199	0.39724
209	Mosslunda|2021	2.04576	0.126203	0.512178	0.560924	0.868856	15.1825	0.192065	0.209698	0.183618	0.26932	0.0443918	0.288358
210	Mosslunda|2021	5.66437	3.02296	1.50605	0.842824	0.16497	10.6679	0.21428	0.242153	0.169577	0.32576	0.0479392	0.36771
211	Mosslunda|2021	12.4853	3.43414	5.4442	3.11713	0.461089	11.2875	0.245741	0.261775	0.115713	0.324306	0.0538388	0.164083
212	Mosslunda|2021	7.28187	3.51244	2.40034	0.991286	0.155656	11.5639	0.244236	0.291066	0.13034	0.308876	0.0612749	0.228832
213	Mosslunda|2021	8.5124	4.41347	3.63673	0.584934	0.0875043	11.5689	0.231768	0.231266	0.166333	0.28064	0.0677723	0.207018
214	Mosslunda|2021	5.48805	0.867071	1.68702	2.43827	0.485787	13.2736	0.265165	0.260074	0.145878	0.287107	0.0773195	0.119906
215	Mosslunda|2021	9.11603	4.33559	3.0634	1.45104	0.142621	16.8018	0.262525	0.264654	0.148325	0.305076	0.0792623	0.18716
216	Mosslunda|2021	13.4343	6.03884	4.38505	2.56961	0.380863	15.9843	0.32775	0.337543	0.0781833	0.368151	0.0971407	0.230887
217	Mosslunda|2021	12.5201	8.01886	2.63786	1.4671	0.272699	15.3496	0.327648	0.337156	0.0764083	0.35539	0.0971647	0.229597
218	Mosslunda|2021	8.11547	3.19707	2.99131	1.70366	0.231005	14.1674	0.286604	0.292501	0.178952	0.305642	0.0676219	0.233303
219	Mosslunda|2021	7.05484	2.5353	2.8398	1.51068	0.215024	15.4289	0.286252	0.277819	0.255076	0.259649	0.0500386	0.296765
220	Mosslunda|2021	8.10057	1.83148	2.63213	3.00852	0.687174	16.5594	0.300586	0.305724	0.111912	0.352694	0.0599277	0.264261
221	Mosslunda|2021	15.8243	7.2962	5.53446	2.39021	0.570946	10.6324	0.290241	0.328194	0.063826	0.383628	0.0597477	0.284058
222	Mosslunda|2021	8.68781	4.82628	1.96189	1.72759	0.230646	9.56316	0.18066	0.190941	0.285317	0.263191	0.0381903	0.165577
223	Mosslunda|2021	8.08313	4.59924	1.92265	1.21693	0.194199	9.78807	0.197947	0.22214	0.182447	0.297523	0.0359406	0.22954
224	Mosslunda|2021	7.96916	1.82102	3.85902	2.03937	0.39033	11.6155	0.230288	0.246069	0.189286	0.326123	0.0416569	0.274076
225	Mosslunda|2021	8.61528	6.33178	1.57785	0.653703	0.165734	14.7128	0.268179	0.278872	0.165187	0.300356	0.0571463	0.195055
226	Mosslunda|2021	5.51826	3.60614	1.10132	0.638031	0.177432	10.251	0.191428	0.214129	0.267497	0.251168	0.036003	0.201227
227	Mosslunda|2021	8.67706	5.60167	1.80399	1.04658	0.000984113	13.869	0.20569	0.210231	0.271052	0.26328	0.0455606	0.142139
228	Mosslunda|2021	11.4663	5.64732	4.5383	0.935494	0.238127	14.4807	0.322	0.346509	0.0910725	0.343732	0.0730911	0.296638
229	Mosslunda|2021	8.85462	2.22667	3.15827	2.87707	0.643307	16.4204	0.251405	0.262978	0.13771	0.337297	0.0546281	0.218381
230	Mosslunda|2021	13.127	8.03506	3.87644	0.893182	0.2924	16.3417	0.327597	0.346561	0.0945833	0.36035	0.0765301	0.214321
231	Mosslunda|2021	8.00953	2.94567	2.90599	1.8713	0.305075	12.9375	0.197765	0.211954	0.193048	0.280699	0.0431387	0.341881
232	Mosslunda|2021	9.11938	6.02384	1.87506	1.00055	0.188252	13.9037	0.3321	0.362263	0.150583	0.306674	0.0629424	0.342486
233	Mosslunda|2021	3.4215	-0.0539759	0.469022	1.62802	1.31352	16.9301	0.2557	0.211686	0.265823	0.260809	0.113407	0.141523
234	Mosslunda|2021	9.76454	0.0283396	2.46558	5.56219	1.66836	15.075	0.253785	0.28003	0.107781	0.349109	0.0600169	0.212476
235	Mosslunda|2021	7.27335	2.35954	2.75511	1.93805	0.275465	13.5368	0.237894	0.254579	0.15236	0.313264	0.069661	0.315915
236	Mosslunda|2021	8.273	2.43085	3.87579	2.01515	0.203538	14.2031	0.240368	0.278549	0.186162	0.285088	0.0422275	0.210115
237	Mosslunda|2021	13.6903	8.51213	3.72016	1.09614	0.322075	16.4615	0.328598	0.352317	0.120284	0.325227	0.0747139	0.299342
238	Mosslunda|2021	6.72109	1.11182	2.48248	2.83455	0.390843	12.5143	0.165206	0.168615	0.25788	0.257214	0.0350581	0.311589
239	Mosslunda|2021	6.34963	0.546509	3.10964	2.56223	0.384689	13.0116	0.208007	0.217265	0.263561	0.261573	0.0515079	0.329502
240	Mosslunda|2021	5.72126	0.365466	2.67538	2.42752	0.393513	14.5247	0.220807	0.246421	0.184276	0.282896	0.0442562	0.305654
241	Mosslunda|2021	6.31822	2.34148	2.29713	1.46362	0.290081	12.6317	0.216111	0.207816	0.22245	0.256586	0.0534625	0.254615
242	Mosslunda|2021	7.40114	0.561044	2.31383	3.47881	0.905688	13.2034	0.260697	0.259635	0.241689	0.272897	0.0726657	0.130747
243	Mosslunda|2021	10.336	1.68316	3.71545	3.96587	1.05107	13.508	0.23285	0.282795	0.14664	0.308532	0.0388292	0.211324
244	Mosslunda|2021	12.2133	1.63104	5.64383	4.30434	0.924562	13.1451	0.221533	0.260908	0.156236	0.298881	0.0456188	0.259481
245	Mosslunda|2021	6.72086	4.71721	0.957164	0.801308	0.0906898	13.459	0.302649	0.348813	0.118397	0.299329	0.0938065	0.276062
246	Mosslunda|2021	14.6923	9.12028	4.03514	1.32556	0.168485	14.7545	0.33578	0.398087	0.0541891	0.359298	0.0569191	0.186071
247	Mosslunda|2021	7.61496	2.23779	3.55276	1.62378	0.164077	12.5599	0.20689	0.264096	0.141635	0.289999	0.0348116	0.306557
248	Mosslunda|2021	5.79829	0.823505	1.77762	2.42764	0.800885	14.5589	0.292921	0.318438	0.110513	0.311372	0.0622017	0.257358
249	Mosslunda|2021	6.30841	0.950196	3.33488	1.45969	0.539351	15.2886	0.296435	0.316005	0.162005	0.306175	0.0867783	0.0970224
250	Mosslunda|2021	8.62225	6.20208	1.69632	0.649401	0.147858	13.5381	0.190125	0.23192	0.140593	0.32036	0.0379899	0.216577
251	Mosslunda|2021	8.36994	3.99414	3.3542	0.822877	0.0716985	13.3072	0.203109	0.255142	0.113166	0.340215	0.0286122	0.245825
252	Mosslunda|2021	8.20108	0.345993	2.8643	4.01662	0.928458	9.67984	0.19736	0.208122	0.194317	0.263362	0.036909	0.239667
253	Mosslunda|2021	6.85576	1.04559	3.8634	1.62712	0.298859	12.1342	0.321988	0.326404	0.195369	0.302195	0.0611787	0.259303
254	Mosslunda|2021	7.06567	2.8035	2.65762	1.37486	0.29278	20.1464	0.34062	0.36321	0.0820513	0.353604	0.0924962	0.199715
255	Mosslunda|2021	12.9314	2.77315	7.02578	2.60582	0.507711	21.4442	0.388274	0.419186	0.0436749	0.375916	0.0938792	0.208983
256	Mosslunda|2021	5.54575	0.759428	1.65486	2.3802	0.688532	20.0807	0.293304	0.293447	0.144786	0.331304	0.0787392	0.318902

## Sheet: SupplementaryTableS8
Supplementary Table S8. Genome-wide SNP marker data used in the study.
			Genotypes
Marker	Chrom	Position	1	2	3	4	5	6	7	9	10	11	12	13	14	15	16	17	18	19	20	21	22	23	24	25	26	27	28	29	30	31	32	33	34	35	36	37	38	39	40	41	42	43	44	45	46	47	48
solcap_snp_c2_36615	1	510745	2	3	3	2	4	2	4	2	2	3	2	2	3	2	2	3	1	3	1	3	3	3	4	1	1	3	2	2	3	2	2	2	1	3	2	4	4	4	3	4	4	1	4	1	1	3	1
PotVar0120130	1	602954	4	4	3	4	3	3	4	2	3	4	4	4	3	4	3	4	4	4	2	4	3	4	4	4	4	3	4	3	4	4	4	3	4	4	4	4	3	4	4	4	4	3	4	4	4	4	4
solcap_snp_c2_36639	1	717629	2	2	3	2	4	2	3	1	2	3	2	1	3	1	1	3	1	2	1	3	3	3	3	1	1	3	2	2	3	2	2	2	0	3	2	4	4	4	3	4	3	0	4	2	1	3	1
solcap_snp_c1_10926	1	828025	2	3	3	2	3	2	2	3	2	1	2	1	3	2	2	3	1	3	1	3	3	3	1	1	1	3	2	2	3	1	3	2	1	1	2	4	1	0	2	4	3	0	4	2	1	3	0
solcap_snp_c1_2426	1	1177430	2	3	3	2	3	2	4	2	2	3	3	2	3	2	1	3	1	3	1	3	3	3	3	1	1	3	2	2	3	2	2	3	1	3	2	4	4	4	3	4	4	0	4	2	1	3	2
PotVar0071738	1	1254782	2	1	2	2	1	2	1	2	2	1	2	3	3	3	3	1	3	1	4	1	1	1	1	3	3	1	2	3	2	2	2	1	2	1	2	1	0	0	1	1	0	4	4	3	3	2	2
PotVar0071966	1	1259087	4	4	4	4	4	4	4	4	4	4	4	4	4	4	4	4	4	4	4	4	4	4	4	4	4	4	4	4	4	4	4	4	4	4	4	4	4	4	4	4	4	4	4	4	4	4	4
PotVar0072076	1	1692167	2	3	3	3	4	2	4	4	2	4	3	2	3	2	2	3	2	4	3	4	3	4	4	1	1	3	4	2	2	3	2	3	3	3	3	4	4	4	3	4	4	1	4	2	3	3	3
solcap_snp_c1_2417	1	1916269	2	3	3	3	3	4	3	3	3	3	3	2	3	3	3	3	2	4	3	4	3	4	4	1	1	3	4	2	3	3	2	3	3	3	3	4	2	4	3	4	4	2	4	3	3	2	2
PotVar0044821	1	2537458	1	1	3	4	1	4	1	1	4	2	3	0	0	1	2	1	2	3	4	4	3	3	4	1	1	3	4	1	2	3	1	3	2	2	3	3	0	4	2	3	4	2	4	3	3	1	2
solcap_snp_c2_21098	1	2617236	2	3	3	2	4	1	2	4	2	3	3	3	4	3	2	3	3	1	4	2	2	1	1	4	4	2	2	4	2	2	4	3	3	4	4	0	2	0	3	2	2	3	2	2	3	4	3
solcap_snp_c2_21122	1	2690797	4	4	2	1	3	1	3	3	2	2	2	3	3	2	1	3	3	0	1	1	1	1	0	4	4	4	2	2	3	2	4	4	4	3	3	2	2	1	3	3	4	2	4	2	1	3	3
solcap_snp_c2_21178	1	2829162	3	4	2	2	2	2	3	3	1	2	1	3	4	2	2	3	1	1	2	2	2	1	1	4	4	4	1	4	3	2	4	2	2	4	2	2	4	0	3	2	4	2	4	1	1	2	1
PotVar0044963	1	2868145	1	2	3	4	2	2	1	1	2	3	1	1	3	1	2	1	2	2	4	4	3	3	4	0	0	1	2	1	1	2	1	2	1	1	2	3	2	4	2	3	0	2	3	3	3	3	2
PotVar0044998	1	2868837	2	3	4	4	3	4	2	2	4	3	4	0	4	2	3	0	4	3	4	4	3	3	4	1	1	2	4	4	2	3	3	3	3	3	4	2	3	4	4	3	4	4	4	4	4	3	4
solcap_snp_c2_19358	1	3730701	2	2	3	3	2	3	3	3	3	3	2	1	3	3	3	3	3	2	3	4	4	4	3	1	1	2	2	1	3	3	1	3	2	1	2	4	1	4	4	2	0	2	4	3	3	2	2
solcap_snp_c2_19353	1	3744040	2	2	3	2	2	3	2	0	3	1	0	1	3	3	2	3	3	2	2	3	4	4	3	1	1	2	2	1	3	2	1	3	1	1	1	4	2	4	3	3	2	1	2	2	1	2	2
PotVar0045428	1	4013228	3	2	1	0	2	1	2	2	3	1	2	3	0	0	2	1	0	2	0	0	0	2	1	4	4	1	1	2	2	0	3	1	2	3	0	0	4	1	0	3	3	0	0	2	2	2	1
solcap_snp_c2_51811	1	4592988	3	4	3	4	1	3	4	4	3	4	3	4	4	3	3	3	4	3	4	3	3	3	4	4	4	3	1	4	2	3	4	3	4	4	4	3	1	3	4	3	4	3	1	3	3	4	4
solcap_snp_c2_51791	1	4643672	4	4	4	4	4	4	4	4	4	4	4	4	4	4	4	4	4	4	4	4	4	4	3	4	4	4	3	3	4	4	4	3	3	3	4	4	4	4	4	4	4	4	4	4	3	3	4
solcap_snp_c2_49936	1	4996079	2	2	3	2	3	2	2	3	3	1	3	3	3	2	2	2	2	3	3	3	3	3	2	4	4	3	3	4	2	2	3	4	3	4	2	2	4	2	1	3	2	2	4	3	2	1	3
solcap_snp_c2_48051	1	5729429	3	2	4	4	3	3	3	4	3	4	3	2	4	4	4	3	4	4	4	4	4	4	4	2	2	3	4	4	3	4	2	4	3	3	4	4	4	4	4	4	4	4	4	4	4	4	3
solcap_snp_c2_56125	1	6012003	3	2	1	0	1	1	1	1	1	1	2	0	1	1	0	2	1	1	0	1	2	2	0	1	1	1	1	0	1	1	1	1	1	0	0	3	0	1	2	1	0	2	2	2	1	1	0
solcap_snp_c1_13307	1	6097814	3	2	3	4	2	3	3	3	3	1	2	2	2	4	4	3	3	3	2	2	3	3	3	2	2	3	4	3	3	4	2	2	3	2	3	4	4	4	3	3	4	4	4	4	2	4	2
solcap_snp_c1_13312	1	6105530	3	2	2	2	3	3	3	3	3	1	1	2	3	4	2	3	2	4	1	1	3	3	2	2	2	3	3	3	2	3	2	2	3	2	2	4	2	4	2	3	2	4	4	3	2	2	2
solcap_snp_c1_13290	1	6218999	2	1	1	0	1	1	0	1	2	0	2	0	0	1	0	1	1	1	0	1	2	1	0	1	1	1	1	0	1	1	0	1	1	0	0	3	0	1	1	1	1	2	4	2	1	1	0
solcap_snp_c1_13297	1	6242823	4	4	4	3	4	4	4	4	4	4	4	4	4	4	3	4	4	4	3	4	4	4	4	4	4	4	4	4	4	4	3	4	4	3	3	4	4	4	4	4	4	4	4	4	4	4	4
solcap_snp_c2_27882	1	6953278	2	3	2	0	3	4	2	2	4	3	4	3	1	2	1	3	3	3	0	4	4	3	0	3	3	2	1	0	2	3	2	2	2	1	1	4	0	4	2	2	1	3	4	3	3	3	1
solcap_snp_c1_8608	1	7025123	2	3	3	2	3	4	2	2	4	3	4	3	2	3	2	3	4	3	3	4	4	3	3	3	3	2	2	1	2	3	2	3	2	2	2	4	2	4	3	3	2	3	4	3	3	3	3
solcap_snp_c2_27900	1	7184764	2	3	0	2	2	2	2	2	3	3	3	2	1	2	3	2	0	2	1	1	2	2	1	2	3	3	2	2	2	2	4	2	3	3	3	1	2	2	2	1	3	3	4	1	3	1	2
solcap_snp_c2_53842	1	7501568	2	4	4	3	3	4	4	4	4	4	4	3	4	3	2	3	4	3	4	4	4	4	3	3	3	3	2	4	2	4	3	3	3	2	3	3	3	4	4	3	2	3	4	3	3	3	4
solcap_snp_c2_38350	1	8378536	3	3	4	4	4	0	3	3	2	3	2	2	3	1	2	4	4	3	3	1	1	3	3	2	3	3	2	3	4	2	3	2	3	3	4	2	2	1	3	3	3	1	4	4	2	4	2
solcap_snp_c1_11430	1	8604059	4	3	2	3	3	4	3	2	4	4	2	3	4	3	2	3	4	3	1	4	4	4	4	4	4	3	2	2	2	4	3	4	3	2	3	3	3	4	4	2	1	3	4	3	4	3	4
solcap_snp_c1_14511	1	10925976	3	3	3	2	2	4	3	2	3	4	3	3	2	3	3	3	4	3	2	4	3	3	3	1	2	3	3	2	3	2	3	4	1	2	1	4	2	4	4	3	2	3	2	3	4	3	3
solcap_snp_c1_14731	1	11138798	3	3	3	2	2	4	3	2	2	4	3	3	2	2	3	3	4	3	2	4	3	3	2	1	2	3	3	2	3	2	3	4	2	2	1	4	1	4	4	3	2	3	4	3	4	2	2
solcap_snp_c2_50030	1	11139408	4	4	4	3	4	4	3	2	3	4	2	2	2	4	4	4	4	3	3	4	3	4	4	2	2	4	4	4	4	2	4	4	2	4	3	4	1	4	4	4	4	3	2	4	4	3	4
solcap_snp_c2_55008	1	11987796	4	3	2	4	3	4	3	4	3	4	3	3	4	2	3	3	3	2	4	2	4	3	4	4	4	3	4	4	3	4	3	4	4	4	4	4	4	4	3	3	3	3	4	3	4	4	3
solcap_snp_c2_43970	1	12917838	0	1	1	1	1	2	0	0	0	2	1	0	1	0	1	1	2	1	2	1	2	0	1	0	0	2	2	2	2	1	0	1	1	0	0	3	2	3	2	2	1	0	2	1	1	1	0
solcap_snp_c1_8906	1	13027433	3	4	3	1	2	4	3	2	3	3	1	2	2	3	3	4	3	3	2	4	2	4	2	1	2	4	4	2	3	2	3	2	2	1	0	3	3	4	3	3	2	3	4	3	2	3	2
solcap_snp_c1_14648	1	13826803	2	4	2	1	2	2	3	1	2	3	0	1	2	2	2	3	3	3	1	4	2	3	1	1	2	4	3	1	3	1	2	2	3	0	0	3	2	3	3	3	2	1	4	3	2	1	1
solcap_snp_c1_12152	1	14106363	2	4	2	3	1	0	2	1	3	3	1	2	2	2	2	4	4	3	2	4	1	3	2	1	2	4	3	1	2	0	2	2	4	1	2	3	0	1	4	4	3	1	2	3	4	1	2
PotVar0102235	1	14836517	3	1	2	2	4	4	4	4	4	2	3	3	3	2	2	1	0	3	2	2	3	1	2	2	2	0	2	2	3	4	3	2	3	3	3	1	4	3	1	1	3	3	2	2	1	2	2
PotVar0102189	1	14837848	4	4	2	4	1	2	3	4	3	3	4	4	4	4	4	0	4	2	3	0	2	0	4	3	4	4	4	4	1	3	4	3	2	4	4	1	3	2	4	3	3	4	0	1	0	4	4
solcap_snp_c1_8359	1	16715377	4	4	3	4	3	3	3	4	2	3	4	3	4	4	4	3	4	2	4	2	4	3	4	4	4	4	3	4	3	4	4	4	2	4	4	4	4	4	4	4	4	4	4	3	3	4	4
solcap_snp_c2_2872	1	19194410	4	4	3	2	2	4	3	2	4	2	3	1	2	3	3	4	4	3	2	4	2	4	2	1	2	4	4	2	3	2	3	2	3	1	1	2	3	4	2	3	2	3	4	3	1	1	2
solcap_snp_c2_2873	1	19194546	1	2	1	2	1	2	0	1	0	0	0	0	1	1	2	1	4	1	1	1	0	2	0	1	2	3	2	1	2	0	1	2	1	0	0	1	2	1	2	2	1	0	0	1	0	0	1
solcap_snp_c2_55618	1	19458548	2	4	2	2	1	2	0	1	0	0	1	0	2	2	2	2	4	1	2	1	0	3	0	1	2	4	2	2	2	0	2	2	1	0	0	2	2	1	3	3	1	1	0	1	1	1	1
solcap_snp_c2_32112	1	22300281	4	4	3	3	2	4	3	2	4	4	3	3	3	3	3	4	4	3	3	3	3	4	3	3	2	4	4	2	3	2	3	4	4	1	2	4	3	4	4	4	4	3	4	3	4	3	3
solcap_snp_c1_5477	1	24491738	1	1	0	2	2	2	0	1	0	0	0	0	1	1	2	1	3	1	1	1	0	1	0	1	2	2	1	1	2	0	1	2	1	0	0	1	2	1	1	1	0	0	0	1	0	0	1
solcap_snp_c2_48568	1	31358989	4	4	3	2	2	4	3	2	4	3	3	2	2	3	3	4	4	3	2	3	2	4	2	1	2	4	4	2	3	2	3	3	3	1	1	3	4	4	3	3	2	3	4	3	2	2	2
solcap_snp_c2_53763	1	32587026	3	3	4	3	3	2	4	4	4	4	4	3	4	3	4	2	2	3	3	3	2	3	4	4	4	2	2	3	3	3	4	3	4	4	4	2	1	3	3	2	3	4	2	3	2	4	4
solcap_snp_c1_16421	1	32756338	3	2	2	3	2	1	3	4	2	3	3	2	4	3	3	1	2	1	2	1	2	1	4	4	4	2	1	2	2	3	3	3	2	4	4	2	1	3	2	2	3	3	2	2	2	3	4
solcap_snp_c1_14664	1	33716089	4	3	2	2	2	4	3	2	4	2	2	2	2	3	3	4	4	3	1	3	2	3	3	1	2	4	4	1	3	2	2	3	3	1	1	3	3	4	2	3	2	2	4	3	3	1	3
solcap_snp_c2_49759	1	33718797	4	3	2	2	2	4	3	2	4	2	2	2	2	3	3	4	4	3	1	3	2	3	2	1	2	4	4	1	3	2	2	3	3	1	1	3	2	4	2	3	2	2	4	3	2	1	2
solcap_snp_c2_34938	1	35398281	4	3	2	2	2	4	3	3	4	2	2	2	3	3	3	3	4	3	1	3	2	3	2	1	2	4	4	1	3	2	2	3	3	1	1	3	3	4	2	3	2	2	4	3	3	1	2
PotVar0122551	1	42362078	4	4	2	2	2	4	3	2	4	3	3	2	2	3	3	4	4	3	2	3	2	4	2	2	2	4	4	1	2	2	3	3	3	1	1	3	3	4	3	3	2	3	4	2	2	2	1
solcap_snp_c1_15793	1	43734290	2	1	1	2	1	2	2	3	1	1	3	1	2	2	0	2	2	1	2	0	2	1	2	1	2	2	2	3	1	2	2	1	0	2	1	2	3	2	2	1	1	3	4	1	1	2	0
PotVar0000025	1	45588628	1	2	3	1	1	1	2	2	1	3	2	1	1	1	1	2	1	2	1	1	2	2	2	1	2	1	2	1	1	2	2	1	1	2	0	0	1	2	2	1	2	2	3	1	2	2	2
solcap_snp_c1_14955	1	48041168	2	2	1	3	3	3	2	3	2	3	2	3	3	2	1	3	2	2	3	2	4	1	2	4	4	3	2	3	2	3	1	2	1	3	4	3	4	1	2	3	3	1	4	2	3	2	2
solcap_snp_c1_13816	1	48445768	4	4	3	2	2	4	3	2	4	2	3	2	3	3	3	4	4	3	2	3	2	4	2	1	2	4	4	2	3	2	3	3	3	1	1	3	3	4	3	3	2	3	4	3	2	2	2
solcap_snp_c1_13822	1	48498501	4	4	1	2	1	3	2	1	2	2	3	1	2	3	2	3	3	1	2	1	2	2	1	1	2	4	3	2	2	2	3	2	1	1	1	3	3	4	2	2	1	3	4	2	1	2	1
solcap_snp_c2_35218	1	52022133	4	4	3	2	2	4	3	2	4	3	3	2	2	3	3	4	4	3	2	3	2	4	2	1	2	4	4	2	3	2	3	3	3	1	1	3	3	4	3	3	2	3	4	3	2	2	2
solcap_snp_c2_35220	1	52022456	2	4	3	2	2	3	1	2	2	3	1	2	2	2	3	4	4	3	2	3	2	4	1	1	2	4	3	2	3	1	2	3	3	0	0	3	2	1	3	3	2	1	2	3	2	1	2
PotVar0132265	1	52996497	0	1	3	2	3	1	2	4	2	3	2	3	3	1	2	2	1	3	3	3	4	3	2	4	4	0	1	3	2	3	2	1	3	3	2	0	1	0	3	2	4	2	2	2	2	3	2
PotVar0095169	1	53438215	3	4	3	2	2	4	2	2	4	3	1	2	2	2	3	4	4	3	2	3	2	4	1	1	2	4	3	2	3	1	2	3	3	0	1	3	2	1	3	3	2	1	4	3	2	1	2
PotVar0095162	1	53438326	3	4	1	2	1	3	1	0	3	2	1	1	2	2	2	3	3	1	2	1	2	2	0	0	0	4	3	2	2	1	2	2	1	0	1	3	2	1	3	1	0	2	2	2	1	1	1
solcap_snp_c1_16169	1	55227584	3	3	2	3	2	4	2	1	3	2	3	1	2	2	3	3	3	2	2	3	2	3	1	1	2	2	2	2	2	2	3	1	4	1	2	3	3	4	2	3	2	3	4	1	1	2	1
solcap_snp_c1_12859	1	56205425	3	3	3	3	2	4	2	1	4	3	3	1	2	3	4	3	3	3	3	2	2	4	1	0	0	2	3	2	1	2	2	0	3	0	1	3	3	4	2	3	2	3	4	1	2	1	1
solcap_snp_c1_12858	1	56205815	3	3	3	3	3	4	2	2	4	3	3	1	2	3	4	4	4	3	3	4	2	4	3	1	2	2	4	2	3	2	4	3	4	1	2	3	3	4	3	3	2	4	4	1	2	2	3
PotVar0071686	1	57027876	2	2	2	2	2	2	3	2	1	2	1	3	2	0	1	2	0	1	1	2	1	2	2	2	1	2	2	3	2	1	3	2	2	4	4	1	3	0	2	0	0	2	2	3	2	4	1
PotVar0018983	1	58883191	3	3	4	4	4	4	4	4	4	3	4	3	4	4	4	3	4	4	4	4	3	4	3	4	4	2	3	4	4	4	4	3	4	3	3	3	4	4	3	4	4	4	4	3	2	4	2
PotVar0018968	1	58883454	4	4	3	3	3	4	4	4	4	4	3	4	3	4	4	4	4	4	4	4	4	4	4	4	4	4	3	3	4	4	4	4	4	3	3	4	3	4	4	4	4	4	4	3	4	3	3
solcap_snp_c1_13575	1	58967659	3	3	3	3	3	4	2	1	4	3	3	1	2	2	4	3	4	3	3	4	2	4	3	1	2	2	2	2	3	2	4	3	4	1	3	3	3	4	3	3	2	4	4	1	2	2	2
PotVar0018933	1	59136353	3	3	2	2	2	2	1	2	3	3	3	2	2	3	4	4	4	3	2	3	3	3	2	1	2	4	2	1	2	2	1	3	3	1	2	4	2	4	3	3	2	2	4	2	4	0	3
solcap_snp_c2_49619	1	59670526	1	3	3	2	3	2	4	3	2	4	3	3	3	3	2	3	0	3	3	2	2	4	4	2	3	2	3	3	3	3	4	2	2	4	3	1	4	3	2	2	3	4	2	4	4	3	3
solcap_snp_c1_805	1	60208012	4	4	3	4	3	4	4	4	4	4	3	4	3	4	4	4	4	4	4	4	4	4	4	4	4	4	3	3	4	4	4	4	4	2	4	4	4	4	4	4	4	4	4	3	4	2	3
solcap_snp_c2_2637	1	60463391	2	3	3	1	1	2	4	3	1	4	2	3	3	3	2	2	1	1	4	0	3	3	3	4	4	2	3	4	3	4	2	1	2	3	3	1	4	4	1	2	3	3	4	4	4	3	3
solcap_snp_c1_13430	1	60989413	4	2	3	4	3	4	3	2	4	3	3	2	1	4	4	3	4	3	4	4	2	3	3	1	2	2	2	3	3	2	3	3	3	2	3	3	4	4	3	2	2	4	4	1	2	2	2
PotVar0018694	1	60989983	4	2	3	4	3	4	3	2	4	3	3	2	1	4	4	3	4	3	4	4	2	3	3	1	2	2	2	3	3	2	3	2	4	1	3	2	4	4	3	2	2	4	4	1	2	2	2
solcap_snp_c2_46522	1	61608470	4	4	4	4	4	4	3	3	4	4	4	3	4	4	4	4	4	4	4	4	3	4	4	2	2	4	4	4	3	3	4	4	4	4	4	4	4	4	4	3	2	4	4	3	4	4	4
solcap_snp_c2_46520	1	61608599	4	4	4	4	2	4	2	3	3	3	3	2	3	3	3	4	4	2	4	3	2	3	3	3	2	4	4	4	1	2	4	3	4	4	4	4	2	2	4	3	3	1	4	2	4	4	4
PotVar0124717	1	62504408	2	1	4	2	2	3	2	3	3	2	4	1	3	2	2	3	0	2	4	0	1	1	2	4	4	0	1	4	2	2	3	1	2	2	3	0	4	1	1	2	3	1	4	2	1	4	1
solcap_snp_c2_56267	1	62551405	2	1	4	2	3	3	4	3	3	3	4	2	3	3	2	3	0	3	4	1	2	3	3	4	4	0	1	4	3	4	3	2	2	3	3	0	4	4	1	3	4	4	4	3	2	4	2
PotVar0006106	1	62844365	0	0	0	1	0	0	0	0	0	1	0	0	0	0	0	0	0	0	0	0	0	3	0	0	0	0	0	0	0	0	0	0	0	0	0	0	1	0	3	0	0	0	0	0	0	0	0
PotVar0006050	1	62853267	3	4	1	4	2	4	3	2	2	4	1	3	1	2	3	1	4	2	1	4	4	4	4	0	0	4	3	1	2	3	4	3	3	3	4	4	2	3	4	2	1	4	4	2	3	1	3
solcap_snp_c2_20890	1	62882946	2	3	4	2	2	1	2	2	2	3	4	2	4	2	3	4	0	2	4	1	2	1	3	4	4	2	2	4	2	2	4	2	2	3	4	1	4	1	2	2	3	1	4	3	3	4	2
PotVar0049732	1	63295237	1	1	2	0	2	0	0	1	0	4	2	2	3	1	3	4	0	0	1	2	2	1	3	1	0	1	1	3	0	0	1	1	0	3	3	2	2	1	2	1	0	0	0	2	1	1	2
PotVar0049564	1	63696726	0	0	0	0	0	0	0	0	0	0	0	0	0	0	1	0	0	0	0	0	0	0	0	1	1	0	0	0	0	0	0	0	0	0	1	1	1	0	1	0	0	0	1	0	0	0	0
PotVar0049542	1	63697282	2	3	3	2	1	0	0	1	1	0	1	1	4	3	4	4	1	1	4	0	0	1	0	3	3	2	3	2	1	0	4	1	0	1	0	1	1	0	2	1	1	0	0	2	2	2	1
PotVar0049369	1	64335213	2	1	3	1	3	3	3	2	3	2	2	1	3	3	3	2	1	3	3	2	1	3	3	1	1	1	2	2	1	2	2	2	1	3	3	1	2	3	2	2	1	4	0	2	1	3	2
PotVar0049254	1	64389552	2	1	3	1	3	3	3	2	3	2	2	1	3	2	3	1	1	3	4	2	1	3	3	1	1	1	1	3	1	2	2	2	1	3	3	1	1	3	1	2	1	4	0	2	1	3	2
PotVar0049169	1	64502629	4	4	4	4	4	4	4	4	4	4	4	4	4	4	4	4	4	4	4	4	4	4	4	4	4	4	4	4	4	4	4	3	4	4	4	4	4	4	4	4	4	4	4	4	4	4	4
solcap_snp_c1_9679	1	64885263	3	4	3	3	4	3	3	3	4	3	2	4	4	4	3	4	4	3	4	3	2	2	3	4	4	3	3	3	3	3	3	2	3	2	4	3	2	3	3	3	1	3	3	3	3	3	2
solcap_snp_c1_9676	1	65026998	3	4	3	2	4	3	3	3	4	3	2	4	4	4	3	4	4	3	4	3	2	2	3	4	4	3	3	3	3	3	3	2	3	2	4	3	2	3	3	2	1	3	0	2	3	2	3
PotVar0126039	1	65220213	2	0	3	2	1	3	1	2	1	2	4	0	2	2	1	1	0	1	1	2	3	3	2	4	4	1	2	1	3	2	1	3	1	3	2	2	3	1	2	3	3	1	2	4	2	3	2
PotVar0126028	1	65294409	2	1	3	2	1	3	1	2	1	3	4	0	1	2	1	1	0	2	1	2	3	3	2	4	4	2	3	1	3	2	2	2	2	2	0	2	4	1	2	3	2	2	2	4	3	3	2
solcap_snp_c2_40954	1	65302284	3	4	2	4	3	2	4	3	3	3	3	4	3	4	4	4	4	4	3	3	4	3	3	4	4	4	3	4	4	4	4	3	4	4	4	4	4	4	4	3	4	4	4	3	4	3	3
solcap_snp_c1_13686	1	65627547	3	4	2	4	3	2	4	3	3	3	2	4	3	4	4	4	3	4	3	3	4	3	3	4	4	4	3	4	4	4	4	3	4	4	2	4	0	4	3	3	4	4	4	3	4	3	2
PotVar0033013	1	65872766	3	3	4	2	4	4	4	4	4	3	3	3	3	2	4	4	3	3	4	3	4	4	4	4	4	3	3	4	3	4	3	4	3	4	4	4	4	4	3	4	3	4	4	4	4	4	3
PotVar0033044	1	65873041	2	1	4	2	4	4	3	3	4	2	2	3	3	3	4	3	3	2	4	2	2	2	3	4	4	1	2	4	2	3	2	2	1	2	4	4	4	3	2	3	2	3	4	3	1	3	2
PotVar0033086	1	66103304	4	2	4	4	3	2	2	2	3	2	4	2	3	3	4	2	1	2	3	3	0	1	3	2	2	1	2	3	1	1	2	2	1	1	3	3	4	3	2	2	3	3	0	2	1	3	3
solcap_snp_c2_14468	1	67168240	4	3	3	3	4	4	3	4	4	3	3	3	3	3	3	3	3	3	3	3	4	3	3	4	4	3	3	3	4	3	3	3	3	3	4	4	3	3	3	3	3	3	4	4	3	3	3
solcap_snp_c1_4706	1	67245941	3	1	1	1	4	4	3	4	3	2	0	2	3	2	4	2	3	2	3	2	2	2	3	4	4	1	3	2	4	3	1	2	1	2	2	4	4	0	2	3	3	1	4	4	2	2	3
PotVar0033883	1	67271367	1	1	2	3	0	0	2	1	1	2	3	2	1	2	1	1	1	1	1	2	0	1	1	0	0	2	1	2	1	0	3	1	1	1	0	0	0	3	1	1	1	3	0	0	2	2	1
solcap_snp_c1_4748	1	67653820	1	2	3	2	4	4	4	4	3	3	3	4	1	3	2	3	3	3	4	2	2	2	2	3	3	1	2	4	4	2	3	4	2	3	4	2	1	3	2	2	1	2	2	2	3	4	2
solcap_snp_c1_4752	1	67730513	1	2	3	2	4	4	4	4	3	2	2	4	2	3	2	3	2	3	4	2	2	2	2	3	3	1	2	4	4	2	3	4	2	3	2	2	1	3	2	2	1	2	0	2	3	4	2
solcap_snp_c2_14608	1	67743266	4	4	3	3	2	2	4	4	3	4	4	3	3	3	3	3	3	2	3	4	3	4	4	4	4	4	3	3	3	3	3	3	4	4	3	2	4	4	3	3	4	4	4	4	4	4	3
solcap_snp_c1_4763	1	67769198	4	2	3	3	3	2	2	1	3	4	4	3	4	3	4	2	3	3	1	2	3	2	3	1	1	3	3	2	2	3	3	1	2	2	3	4	3	4	3	3	3	4	4	2	3	1	3
PotVar0098809	1	68291136	3	4	1	1	2	2	2	2	2	3	1	1	2	1	1	4	2	1	1	2	3	3	2	2	2	2	1	2	3	2	2	2	3	3	0	1	1	1	2	2	2	1	4	4	1	2	2
PotVar0098772	1	68292876	1	0	3	3	2	4	2	2	3	1	3	3	2	3	2	0	2	3	3	3	1	2	3	2	2	2	2	2	1	2	3	2	1	1	4	3	3	3	2	3	3	3	2	0	3	2	1
PotVar0098727	1	68294349	4	4	4	2	4	4	4	4	4	4	4	4	3	4	4	4	3	3	4	3	4	4	3	3	3	3	4	4	4	4	3	4	3	4	4	3	2	4	3	3	3	4	4	4	4	4	4
PotVar0098536	1	68549294	1	0	3	0	0	0	2	2	1	0	2	2	0	1	1	0	0	0	3	1	0	1	1	2	2	1	1	2	2	1	1	2	0	1	3	2	4	3	0	2	2	3	2	0	2	2	0
PotVar0098430	1	68570462	2	3	2	4	3	4	0	0	2	1	2	1	4	1	3	2	3	3	4	3	1	2	3	0	0	2	2	2	1	2	3	1	2	1	2	3	1	0	3	1	1	0	2	2	2	1	2
PotVar0098389	1	68571449	3	3	2	4	3	4	1	0	3	2	4	2	3	3	2	3	3	3	1	4	4	3	4	3	3	3	2	1	2	3	4	3	2	2	3	3	3	4	3	3	3	3	4	3	4	2	3
PotVar0072169	1	68864032	4	4	1	4	3	4	1	1	4	3	3	1	3	1	3	3	1	2	1	4	4	2	3	2	2	2	2	1	2	3	3	2	3	1	2	3	4	0	3	2	3	0	4	2	2	1	3
PotVar0072297	1	68867511	4	4	1	4	3	4	1	2	4	3	3	2	3	2	3	3	2	3	1	4	4	2	3	3	3	3	2	1	3	3	3	2	3	1	3	3	4	1	3	2	3	1	4	3	2	1	3
PotVar0072312	1	68867658	4	4	4	4	4	4	4	4	4	4	4	4	4	4	4	4	4	4	4	4	4	4	4	4	4	4	4	4	4	4	4	4	4	4	4	4	4	4	4	4	4	4	4	4	4	4	4
solcap_snp_c2_13758	1	69245287	3	4	4	3	3	2	2	2	2	2	3	3	3	2	3	3	2	4	4	4	3	4	4	3	3	4	3	4	3	2	3	4	3	2	4	4	4	4	3	3	3	4	4	3	3	3	2
PotVar0072385	1	69539477	1	0	1	3	2	4	2	3	1	2	1	3	2	2	1	1	4	1	3	1	4	1	1	1	2	1	2	3	1	2	2	1	2	2	1	1	1	4	2	2	1	1	2	1	1	2	2
PotVar0072434	1	69539957	1	1	0	4	3	2	2	1	3	2	3	1	3	3	1	2	3	3	1	2	1	4	2	2	2	2	3	1	1	3	3	1	3	2	2	2	3	3	3	4	4	2	4	1	2	2	2
solcap_snp_c2_49476	1	69655900	3	3	4	0	3	2	3	3	3	3	3	3	2	2	4	2	1	3	3	3	3	3	3	1	1	3	2	3	4	2	0	3	1	1	2	4	4	1	2	2	3	4	4	3	3	2	2
solcap_snp_c2_49451	1	69659173	0	0	0	0	2	2	2	1	3	1	3	1	1	2	1	1	1	3	0	2	3	3	2	3	3	1	1	0	3	1	0	1	0	0	1	2	3	1	1	2	3	3	4	1	1	0	1
PotVar0043821	1	70112338	4	4	1	4	4	3	3	2	3	4	3	0	4	4	3	4	4	4	2	3	3	3	4	3	3	4	4	2	4	0	4	3	3	3	3	2	0	4	4	3	2	3	4	3	4	3	4
PotVar0043814	1	70112573	4	3	4	4	2	2	2	4	2	4	2	4	3	2	3	4	3	1	4	4	1	2	3	4	4	2	3	4	1	4	4	3	4	4	3	3	4	3	3	3	3	1	4	3	3	4	3
PotVar0043740	1	70113468	4	4	4	4	4	4	4	4	4	4	4	4	4	4	4	4	4	4	4	4	4	4	4	4	4	4	4	4	4	4	4	4	4	4	4	4	4	4	4	4	4	4	4	4	4	4	4
PotVar0043650	1	70180974	4	4	4	4	4	4	3	4	4	4	3	4	4	3	4	4	4	4	4	4	4	3	3	4	4	3	4	4	4	4	4	4	4	4	4	4	4	4	3	3	3	2	4	4	3	4	4
solcap_snp_c1_11769	1	70410975	4	4	2	4	4	4	3	3	4	4	3	3	4	3	3	4	4	4	2	4	4	3	3	4	4	3	3	1	3	4	4	2	4	4	4	3	4	4	4	3	2	1	4	4	3	2	4
PotVar0043600	1	70870850	4	4	4	4	4	4	4	4	4	3	4	4	4	4	4	4	4	4	4	4	4	4	4	4	4	4	4	4	3	4	4	4	4	4	4	4	4	4	4	4	4	4	4	4	4	4	4
solcap_snp_c2_17592	1	71013700	1	4	2	2	4	4	1	4	4	2	3	4	3	3	2	2	3	3	4	3	4	3	1	4	4	3	2	4	3	3	3	3	4	3	1	3	4	4	1	2	4	2	2	2	1	4	3
PotVar0043516	1	71071536	2	0	4	3	2	0	1	1	2	0	3	2	1	3	2	2	2	3	2	1	4	1	3	2	2	1	3	3	2	2	2	3	1	1	4	2	1	2	3	2	1	4	0	3	4	2	2
PotVar0043426	1	71093911	2	3	0	0	1	2	3	2	2	4	1	1	3	1	2	1	2	1	1	2	0	3	1	2	2	3	1	0	2	2	1	0	3	3	0	2	3	2	1	2	3	0	4	1	0	1	2
solcap_snp_c1_5759	1	71115461	2	2	0	0	2	2	3	3	1	4	1	2	3	1	2	1	2	1	1	3	0	3	1	2	2	2	1	0	2	2	1	0	2	3	0	2	3	2	1	2	3	0	4	1	0	1	2
solcap_snp_c1_5762	1	71435578	3	2	3	2	3	2	2	3	3	2	3	3	3	3	1	3	3	2	2	2	0	2	4	3	3	3	3	1	1	2	2	1	3	4	3	2	1	3	3	3	1	3	0	3	4	2	3
solcap_snp_c1_15580	1	71530961	3	3	2	3	3	3	2	2	3	3	3	3	3	3	3	3	3	3	3	3	2	2	3	3	3	2	2	2	2	3	3	3	3	3	2	3	3	3	3	3	3	3	2	3	3	3	3
solcap_snp_c2_53380	1	71560862	1	2	2	2	0	4	3	1	2	4	2	1	2	2	1	3	2	0	2	2	0	3	1	1	1	2	1	1	0	2	2	1	3	2	2	1	2	3	1	3	4	2	4	1	3	1	1
solcap_snp_c2_17191	1	71662917	4	3	1	3	4	2	2	4	3	3	4	2	4	3	4	2	4	4	1	2	4	2	4	2	2	3	4	2	3	3	3	3	3	4	2	2	1	2	4	2	1	1	0	4	4	3	3
solcap_snp_c1_5667	1	71717501	3	4	1	3	4	4	2	4	4	3	4	3	4	3	3	3	4	4	2	2	4	2	4	2	2	3	4	3	3	3	4	4	4	4	2	2	1	2	4	2	1	2	2	4	4	4	3
solcap_snp_c1_5656	1	71751985	4	4	1	4	4	4	3	4	4	3	4	2	4	3	4	3	4	4	3	4	4	3	4	1	1	3	4	3	4	4	4	4	4	4	2	3	3	4	4	3	3	1	2	4	4	4	4
solcap_snp_c1_5653	1	71790931	3	4	2	3	4	4	2	4	4	3	4	4	4	3	3	3	4	4	4	3	4	3	4	4	4	3	4	4	4	3	4	4	4	4	2	3	2	4	4	2	2	2	2	4	4	4	3
solcap_snp_c2_17185	1	72008043	4	2	4	3	3	4	4	2	3	4	4	2	3	3	3	4	3	2	3	2	0	3	2	4	4	2	3	4	1	3	3	3	3	3	3	3	4	1	3	4	4	3	2	3	4	3	4
solcap_snp_c2_12171	1	72086873	1	4	3	2	2	4	3	2	3	4	2	4	3	2	3	3	3	3	3	3	4	4	3	4	4	4	3	3	3	3	3	3	3	3	3	4	4	4	3	3	4	4	4	2	3	2	3
solcap_snp_c2_12094	1	72325852	4	2	4	4	3	4	4	3	4	4	4	3	3	3	2	3	3	2	4	3	0	2	2	4	4	1	3	3	2	3	3	3	3	3	3	3	3	2	3	4	3	4	4	3	4	3	4
solcap_snp_c1_3867	1	72337680	4	2	3	4	2	4	4	3	4	3	3	1	4	3	1	3	3	1	2	2	0	1	2	2	2	1	3	2	1	2	3	3	3	2	3	1	0	2	3	3	1	3	3	3	3	3	3
solcap_snp_c1_3868	1	72337941	4	2	3	4	2	4	4	3	4	3	3	1	4	3	1	3	3	2	2	2	0	1	2	3	3	1	3	2	1	2	3	3	3	2	3	1	0	2	3	3	1	3	2	3	3	3	2
solcap_snp_c2_12116	1	72451931	4	3	4	4	3	4	4	3	4	4	4	2	4	3	3	4	2	3	4	3	1	4	4	3	3	3	4	3	3	4	4	3	3	3	3	4	4	3	3	4	3	4	2	3	4	4	4
solcap_snp_c1_3892	1	72485798	4	3	4	4	2	4	4	3	4	3	4	3	4	4	2	3	4	3	4	3	1	2	2	3	3	1	3	3	3	3	3	4	3	3	4	3	3	3	2	4	3	3	4	3	4	4	4
solcap_snp_c1_3894	1	72533658	4	3	3	3	2	4	4	3	4	3	3	1	4	3	2	3	3	1	2	2	0	1	2	2	2	2	3	3	2	2	3	3	4	3	3	1	0	0	3	3	1	3	4	3	3	4	3
solcap_snp_c2_12157	1	72822688	3	3	4	4	3	4	4	3	4	4	4	4	4	4	3	3	4	2	4	4	3	2	2	4	4	2	3	4	3	3	3	4	4	4	4	3	3	3	4	4	4	4	4	4	4	4	3
solcap_snp_c1_3922	1	72824922	4	4	2	4	4	4	3	4	4	4	3	3	4	3	2	4	4	4	3	1	1	4	4	2	2	4	4	3	4	3	4	3	4	4	2	3	4	3	3	2	3	2	4	3	4	4	4
solcap_snp_c1_3925	1	72827846	4	4	4	3	4	4	4	4	4	3	4	4	4	4	4	4	3	4	4	3	3	4	4	4	4	4	4	4	4	4	4	4	4	4	4	4	4	2	4	4	4	4	4	4	4	4	4
PotVar0006273	1	72899704	4	4	4	3	4	4	4	4	4	4	4	3	4	4	3	4	3	4	4	4	4	4	4	3	3	4	4	4	4	4	4	4	4	4	4	4	4	2	4	4	4	4	4	4	4	4	4
solcap_snp_c1_3933	1	72966643	4	4	4	4	4	4	3	4	4	4	3	3	4	3	2	4	4	4	3	2	2	4	4	3	3	4	4	3	4	3	4	3	4	4	4	3	4	3	3	3	3	3	4	3	4	4	4
solcap_snp_c1_3936	1	72970866	4	4	4	4	4	4	4	4	4	4	4	4	4	4	4	4	4	4	4	4	4	4	4	4	4	4	4	4	4	4	4	4	4	4	4	4	4	4	4	4	4	4	4	4	4	4	4
solcap_snp_c1_3851	1	73212845	3	1	3	2	2	2	2	3	3	4	2	2	3	2	1	2	3	3	2	0	0	2	2	1	1	1	3	2	1	1	2	1	2	2	2	0	2	0	4	0	1	1	2	3	3	3	2
solcap_snp_c2_31857	1	73305603	1	3	3	2	1	4	3	1	3	4	3	2	2	3	2	2	3	1	2	4	2	2	2	4	4	2	1	3	2	2	2	3	3	4	3	3	3	3	2	4	3	4	4	2	3	1	3
solcap_snp_c2_31783	1	73381962	4	2	4	3	4	1	3	4	3	4	4	4	4	3	3	4	4	4	3	3	4	4	4	4	4	3	4	3	4	3	3	2	2	2	4	3	4	2	4	2	4	1	4	4	4	3	4
solcap_snp_c2_31802	1	73494179	4	2	1	4	4	2	4	4	2	2	3	4	3	3	4	3	3	4	4	4	4	2	2	3	3	1	4	2	4	4	3	4	2	3	3	4	2	4	2	4	4	4	4	3	3	4	4
solcap_snp_c2_31820	1	73621616	3	3	3	3	3	2	3	3	3	4	2	2	3	3	3	4	3	3	1	2	2	4	3	2	2	4	4	2	3	3	3	0	3	2	2	2	3	3	4	1	1	2	2	3	2	3	3
solcap_snp_c2_31824	1	73638321	3	3	3	3	3	2	3	3	3	3	2	1	3	3	2	4	3	4	0	2	2	4	3	2	2	3	4	1	2	3	3	0	3	2	2	2	2	3	3	1	0	2	4	3	3	3	3
solcap_snp_c1_6263	1	73857156	4	3	2	4	3	2	4	3	1	2	2	3	4	4	4	3	3	3	4	3	2	2	2	3	3	2	3	3	4	4	4	3	1	2	3	4	2	4	2	4	4	3	4	1	3	4	4
solcap_snp_c2_19984	1	74073920	1	3	2	2	1	2	2	1	3	3	3	2	2	1	3	3	1	4	0	4	2	4	2	2	2	3	1	1	1	3	2	2	2	2	2	2	4	3	3	1	2	2	4	3	3	0	2
solcap_snp_c1_6278	1	74089707	1	3	3	2	1	2	2	2	3	3	3	3	2	1	3	3	1	4	2	4	2	4	2	2	2	3	1	3	1	3	2	2	2	2	2	2	4	3	3	1	3	2	4	3	3	0	2
solcap_snp_c2_20005	1	74162598	1	3	3	2	2	2	2	3	3	3	3	3	2	1	3	3	2	4	2	4	2	4	2	2	2	3	1	3	1	3	2	2	2	2	2	2	4	3	3	1	3	2	4	3	3	0	1
solcap_snp_c2_20030	1	74285910	2	1	0	3	1	2	2	1	1	2	2	2	1	2	2	2	3	0	1	1	2	0	1	2	2	1	3	1	3	1	1	2	2	2	3	3	0	3	1	4	4	1	4	1	1	1	2
solcap_snp_c1_6288	1	74328108	3	4	4	2	3	4	3	4	4	3	3	3	3	2	4	3	2	4	4	4	2	4	3	2	2	3	1	4	2	4	4	3	3	3	2	2	4	1	3	2	3	3	4	3	4	3	2
solcap_snp_c1_6294	1	74404151	3	4	4	3	3	4	2	3	4	2	2	0	3	2	2	3	1	4	3	3	2	4	3	2	2	2	1	3	1	3	4	3	2	3	1	1	3	1	2	1	0	2	4	3	3	3	2
solcap_snp_c2_17367	1	74572984	3	3	2	4	3	2	4	3	1	2	2	3	4	4	3	3	3	3	2	3	2	2	2	2	2	2	3	2	4	4	4	3	3	2	3	4	1	4	1	4	3	2	4	1	3	4	4
solcap_snp_c2_17356	1	74590154	4	2	4	4	4	4	3	4	4	4	4	3	3	3	3	2	3	2	4	2	4	2	4	4	4	3	4	4	4	2	2	3	3	4	4	3	4	3	4	4	4	3	0	4	4	4	3
PotVar0006435	1	74720825	2	3	2	0	1	2	2	1	3	3	3	2	2	1	3	4	2	3	2	4	2	4	2	2	2	3	1	2	1	3	2	2	2	2	2	2	3	1	3	1	3	3	4	3	2	0	1
PotVar0006452	1	74721041	3	3	2	4	3	2	4	3	1	2	2	3	4	4	3	2	3	3	2	3	2	2	2	2	2	2	3	2	4	4	4	3	3	2	3	4	1	4	1	4	3	2	4	1	3	4	4
solcap_snp_c2_53367	1	74849405	3	3	2	4	3	2	4	3	1	2	2	3	4	4	3	2	3	3	2	3	2	2	2	2	2	2	3	2	4	4	4	3	3	2	3	4	1	4	1	4	3	2	4	1	3	3	4
PotVar0041233	1	75090908	4	4	4	4	4	4	4	4	4	4	4	4	4	4	4	4	4	4	4	4	4	4	4	4	4	4	4	4	4	4	4	4	4	4	4	4	4	4	4	4	4	4	4	4	4	4	4
solcap_snp_c2_14285	1	75091364	3	3	3	4	2	2	2	2	3	3	3	1	1	3	2	2	2	1	3	3	2	2	2	2	3	3	4	2	3	3	1	4	2	3	3	0	3	3	4	2	1	3	2	3	2	1	3
solcap_snp_c1_4607	1	75266586	3	3	4	2	4	4	3	3	4	3	3	3	2	4	1	4	2	4	2	2	4	4	4	4	4	3	3	2	3	3	3	3	2	4	2	3	3	4	2	3	2	4	2	4	3	4	3
PotVar0041618	1	75321113	2	2	2	0	3	2	3	3	1	1	1	2	3	3	1	1	1	2	1	1	2	2	2	2	2	2	2	1	2	3	3	1	1	2	1	3	1	4	0	3	1	2	0	1	1	3	3
solcap_snp_c1_4625	1	75342656	2	2	1	0	3	0	2	3	0	1	1	3	2	3	2	1	1	2	0	2	1	2	1	2	2	2	3	0	2	3	3	0	1	2	1	3	1	4	0	2	1	2	1	1	1	2	3
solcap_snp_c1_4643	1	75386015	2	2	1	0	3	0	2	3	0	2	1	2	3	2	1	1	1	1	0	2	2	2	2	2	2	2	2	0	2	2	3	0	1	2	1	3	0	4	0	2	1	2	2	1	1	2	2
solcap_snp_c2_14365	1	75614837	3	3	4	2	2	4	3	1	4	3	4	3	2	3	3	4	3	3	3	3	2	4	3	2	2	3	4	3	3	4	2	3	2	3	3	2	3	4	4	3	3	3	2	3	3	2	3
PotVar0041660	1	75621552	2	2	2	1	1	2	0	1	3	2	2	2	0	2	1	2	2	1	1	1	2	2	2	2	2	2	1	1	1	2	0	3	1	3	1	0	2	3	2	1	0	2	2	3	2	1	1
solcap_snp_c1_4666	1	75668861	4	3	3	4	3	4	4	4	4	4	4	4	3	4	4	3	4	3	4	4	4	2	3	4	4	4	3	4	4	3	2	4	4	4	4	3	4	3	4	4	4	4	4	4	4	4	3
solcap_snp_c2_14397	1	75815779	4	2	2	4	3	2	1	4	3	3	3	3	2	1	4	2	2	2	2	3	4	2	3	4	4	2	2	2	2	2	2	2	4	4	1	2	3	1	1	1	1	3	2	4	3	3	2
solcap_snp_c1_14931	1	75931608	2	2	0	1	2	0	1	3	0	1	0	1	2	2	2	0	1	1	1	1	2	0	1	2	3	2	1	1	2	2	2	1	2	2	1	2	1	3	0	1	1	1	4	1	2	0	2
solcap_snp_c1_5254	1	75968172	2	1	0	1	2	0	1	3	0	1	1	1	1	2	3	0	1	1	1	2	2	0	1	1	2	3	1	1	2	2	1	0	2	2	1	2	2	3	1	2	2	1	4	1	2	2	2
PotVar0041919	1	76106201	3	4	4	4	4	4	4	4	4	4	4	4	4	3	2	4	4	4	4	4	4	4	4	4	4	4	3	4	3	2	4	4	4	3	4	4	4	3	4	3	4	4	4	4	3	4	3
solcap_snp_c1_5270	1	76294990	3	4	3	3	2	2	1	1	3	2	3	2	2	3	3	4	2	4	2	3	2	4	3	3	2	2	3	2	3	3	3	4	3	3	1	1	3	4	2	1	0	3	4	3	3	2	2
solcap_snp_c2_16412	1	76350516	2	2	1	2	1	0	0	0	0	0	1	0	2	1	3	1	0	1	2	1	0	2	1	1	1	1	2	2	2	3	3	2	2	1	0	1	2	2	1	1	1	0	2	0	1	2	1
solcap_snp_c1_5286	1	76372197	0	2	1	1	1	0	0	0	0	0	1	0	2	1	1	1	0	1	1	1	0	2	1	1	1	0	1	1	1	2	3	2	2	0	0	1	1	1	0	0	0	0	2	0	0	0	1
PotVar0042445	1	76378502	3	4	4	4	4	4	4	4	4	4	4	4	4	4	2	4	4	4	3	4	4	4	4	4	4	3	3	3	3	3	4	4	4	3	4	4	3	3	3	3	3	4	4	4	3	2	3
solcap_snp_c2_16425	1	76379703	3	4	4	3	2	4	3	1	4	3	4	3	3	3	3	4	3	4	4	3	2	4	3	3	2	3	4	4	3	4	3	4	3	3	3	2	4	4	4	3	3	3	4	3	4	4	3
solcap_snp_c2_16431	1	76403549	3	2	2	3	3	2	3	3	1	2	2	2	4	2	4	1	2	2	3	2	2	2	2	1	2	2	2	3	4	3	4	2	3	2	3	4	2	2	2	4	4	1	2	1	3	3	4
solcap_snp_c1_5346	1	76670716	4	3	3	3	3	4	3	4	4	4	3	4	3	2	4	3	3	3	4	2	4	2	3	4	4	4	4	4	3	3	2	3	2	4	4	3	3	3	4	4	4	3	2	4	4	4	3
PotVar0042497	1	76721801	2	2	1	1	2	2	0	3	3	2	2	2	1	2	3	1	1	2	3	1	3	1	3	2	2	2	2	3	2	1	1	2	1	4	1	0	2	1	3	1	1	2	0	2	3	3	1
PotVar0042755	1	76728512	4	2	3	3	3	4	2	3	4	4	3	4	3	1	4	3	3	3	4	2	4	2	3	4	4	3	4	4	3	3	2	3	2	4	4	3	3	1	4	4	4	3	2	4	4	4	3
PotVar0110417	1	77123399	3	3	4	4	4	4	4	4	4	4	3	4	4	4	1	4	4	4	3	2	4	4	4	4	4	2	3	3	3	3	4	4	3	3	4	4	2	1	4	3	3	4	2	4	3	4	3
PotVar0110407	1	77123534	4	4	4	4	4	4	4	4	4	4	4	4	4	4	4	4	4	4	4	4	4	4	4	4	4	4	4	4	4	4	4	4	4	4	4	4	4	4	4	4	4	4	4	4	4	4	4
PotVar0110391	1	77123851	4	4	4	4	4	3	3	4	3	3	3	3	3	4	4	4	3	4	4	4	4	4	3	3	2	4	3	3	4	3	4	4	4	4	3	3	4	4	4	2	1	4	4	4	3	3	3
solcap_snp_c2_2431	1	77207778	3	4	4	4	4	4	4	4	4	4	3	4	4	4	4	4	4	4	4	2	4	4	4	4	4	4	4	4	4	4	4	4	3	4	4	4	4	4	4	4	4	4	4	4	4	4	4
solcap_snp_c1_568	1	77293248	3	3	3	2	2	2	1	1	3	1	3	2	1	3	1	2	1	3	1	3	2	4	2	2	1	2	2	0	1	2	1	2	2	2	1	1	3	3	2	0	0	2	0	3	2	2	1
PotVar0110247	1	77314512	4	4	4	4	4	4	4	4	4	4	4	4	4	4	2	4	4	4	4	4	4	4	4	4	4	4	4	4	3	4	4	4	4	3	4	4	4	3	4	3	4	4	4	4	3	4	4
solcap_snp_c2_2307	1	77320642	3	4	3	3	2	2	2	2	3	1	3	2	2	4	4	3	2	4	3	4	2	4	2	3	2	3	3	2	2	3	3	3	3	3	1	1	4	4	3	1	0	3	4	3	3	2	2
PotVar0028699	1	77615265	3	4	4	1	1	4	4	0	3	2	3	2	3	4	1	1	3	2	2	4	0	3	3	2	2	2	2	2	1	2	3	2	2	0	3	2	2	3	3	2	2	1	4	2	3	1	2
solcap_snp_c2_2423	1	77663478	3	4	4	2	1	4	4	0	3	2	3	2	3	4	3	2	3	2	2	4	0	4	3	1	1	2	3	2	1	4	3	3	2	2	3	2	3	4	4	3	3	1	4	2	3	1	3
PotVar0028811	1	77752527	3	2	0	3	1	0	1	4	0	1	2	1	1	1	3	3	1	3	4	3	4	1	0	4	4	2	2	4	3	2	1	2	3	4	0	0	2	3	1	2	2	4	4	3	2	4	2
solcap_snp_c2_2494	1	78010094	3	2	1	3	3	2	2	4	2	2	3	2	3	2	2	3	2	1	3	3	4	1	2	4	4	2	1	3	2	2	2	3	3	4	1	1	1	3	1	3	2	4	4	3	1	2	2
PotVar0028949	1	78041724	3	2	1	3	3	2	1	4	2	2	3	2	3	1	2	3	1	1	3	2	4	1	2	4	4	2	1	3	2	2	2	3	3	4	1	2	0	3	0	3	1	4	4	3	1	2	2
solcap_snp_c2_2505	1	78041908	1	2	1	3	3	2	1	4	2	2	2	2	3	1	1	3	1	2	4	0	4	1	2	4	4	3	3	4	2	1	2	3	3	3	1	2	1	2	0	2	2	3	4	3	1	4	1
solcap_snp_c1_737	1	78091467	3	2	1	2	3	2	3	2	2	3	3	2	3	2	3	3	3	3	3	3	2	1	3	2	3	3	3	4	2	3	2	3	2	3	3	3	2	3	3	4	4	3	4	1	3	2	3
solcap_snp_c2_2538	1	78125699	3	2	1	2	3	2	4	2	2	3	3	2	3	2	3	3	3	3	3	3	2	1	3	2	3	3	3	4	3	3	2	3	2	3	3	3	2	3	3	4	4	3	4	1	3	2	3
solcap_snp_c1_749	1	78205098	3	4	3	3	2	2	2	2	3	2	3	3	2	4	4	3	3	4	3	4	2	4	3	4	4	3	4	2	3	4	3	3	3	3	3	2	4	4	4	2	3	3	4	3	4	2	3
solcap_snp_c2_2201	1	78424951	3	4	3	3	1	4	2	2	4	2	2	3	2	4	4	3	3	3	3	4	2	4	3	4	4	3	4	2	3	4	3	3	3	3	3	2	4	4	4	2	2	2	4	3	4	2	2
solcap_snp_c2_2251	1	78615919	2	1	2	2	2	1	2	2	1	3	3	2	1	2	2	2	1	3	3	2	4	1	2	3	3	2	4	3	3	2	0	2	2	2	1	1	2	3	2	3	3	2	4	3	3	4	2
solcap_snp_c2_2254	1	78625318	2	1	1	1	2	1	0	0	1	0	2	1	0	1	1	1	1	2	2	2	3	0	2	2	2	2	0	1	2	2	0	1	2	1	1	1	1	2	2	3	4	2	4	1	2	3	0
PotVar0029221	1	78628289	3	1	2	3	4	1	3	4	1	3	3	3	2	3	1	3	3	3	3	3	4	1	3	2	1	2	4	2	2	3	1	3	3	3	2	3	2	3	3	4	4	2	4	3	2	4	3
solcap_snp_c2_2299	1	78872569	3	4	3	3	1	4	2	2	4	4	2	3	2	4	4	2	3	3	3	4	2	4	3	3	2	2	4	2	2	4	4	4	3	3	2	2	3	4	4	2	3	2	4	3	4	2	2
PotVar0029278	1	79023357	2	4	3	2	2	4	2	3	4	4	2	3	3	4	4	3	3	4	3	4	2	4	4	4	4	2	4	2	4	4	4	4	3	3	2	4	4	4	4	2	4	3	4	3	4	2	4
PotVar0029355	1	79025669	2	4	3	3	1	4	3	2	4	4	2	3	2	3	3	3	3	3	3	4	3	4	2	3	2	1	4	3	2	4	4	4	2	3	2	2	2	2	2	1	2	2	4	3	4	2	2
solcap_snp_c2_2364	1	79130615	1	3	3	0	0	4	1	0	4	4	2	3	2	3	3	3	3	3	3	2	0	4	2	3	2	1	4	2	2	4	4	4	1	2	2	1	3	1	3	1	3	2	4	2	4	0	2
solcap_snp_c1_659	1	79226981	1	3	3	1	1	4	2	2	4	4	2	3	2	3	3	2	3	3	3	2	2	3	2	3	2	1	3	2	1	3	4	3	2	2	2	2	3	1	3	1	2	2	2	3	3	2	2
solcap_snp_c2_2384	1	79285448	2	4	4	4	4	4	4	4	4	4	3	4	4	3	3	4	4	4	4	3	4	4	3	4	4	4	4	4	4	4	4	4	4	3	4	4	4	3	3	3	4	4	4	4	4	4	4
solcap_snp_c1_14853	1	79367962	1	3	3	1	1	3	1	2	4	3	2	3	2	2	3	2	2	3	3	2	2	3	2	3	2	1	3	2	1	3	4	3	2	2	2	2	3	2	2	1	2	1	2	3	3	2	3
solcap_snp_c2_7007	1	79694232	3	2	4	4	4	2	4	4	1	3	2	3	3	4	2	3	3	3	4	3	4	1	3	4	4	3	4	4	3	3	1	3	4	3	4	3	2	3	3	4	4	3	4	3	2	4	3
PotVar0096805	1	79874590	3	2	4	4	4	2	4	2	1	3	1	2	3	4	2	3	3	3	4	3	4	1	3	4	4	3	4	4	3	3	1	3	4	3	4	3	2	3	3	4	4	4	4	3	2	4	3
solcap_snp_c1_2501	1	79880009	4	3	2	4	4	2	3	4	3	2	4	3	3	2	2	3	2	3	2	2	4	4	3	3	3	4	2	2	4	3	3	2	3	3	3	3	4	4	2	3	2	3	4	4	4	4	3
PotVar0096798	1	80015708	0	3	2	1	1	4	1	2	4	4	3	3	2	0	4	2	2	3	2	2	2	3	2	2	1	2	1	0	1	3	4	2	1	1	1	2	3	1	3	0	0	2	2	3	3	2	1
solcap_snp_c1_2515	1	80084293	0	2	0	1	0	2	1	2	3	1	3	3	1	1	2	1	2	1	0	2	0	3	1	0	0	2	0	0	1	1	3	1	0	2	1	1	3	2	1	1	0	1	2	1	2	0	1
PotVar0096646	1	80090521	0	2	1	3	1	2	2	2	3	2	3	3	1	1	2	1	2	2	1	2	2	3	1	2	1	2	0	0	1	2	3	1	1	2	2	1	3	2	1	1	0	2	2	3	3	2	2
solcap_snp_c1_2531	1	80312524	2	4	3	3	1	4	3	2	4	4	3	4	3	4	4	3	3	3	3	3	2	4	3	4	4	4	4	2	3	4	4	3	2	3	4	4	4	4	2	3	4	3	4	3	4	2	2
solcap_snp_c1_2562	1	80576636	2	3	3	2	1	1	1	2	3	3	2	2	2	1	3	3	0	2	3	1	2	4	1	3	2	3	3	2	2	3	4	2	2	2	1	1	3	3	2	1	2	1	4	3	2	2	2
solcap_snp_c1_2468	1	80784204	3	2	3	2	1	1	1	2	2	3	3	3	2	1	3	2	0	3	3	2	2	4	2	3	2	1	2	2	2	4	4	2	2	1	1	2	4	1	1	0	1	2	4	3	2	2	1
solcap_snp_c2_7061	1	80821575	1	1	3	3	3	1	3	2	1	3	2	2	2	3	2	1	3	3	3	3	2	1	3	4	4	1	3	2	3	3	1	1	2	2	3	2	2	1	3	2	3	4	4	2	2	2	2
solcap_snp_c1_1853	1	81017887	3	2	3	3	3	2	4	4	2	3	4	3	2	4	3	3	3	3	2	4	2	3	3	4	4	3	4	1	4	4	3	2	1	3	3	3	4	4	4	3	4	4	4	3	4	2	3
PotVar0050306	1	81190515	2	3	4	3	4	4	2	2	3	4	0	2	1	2	4	3	2	3	4	1	4	2	2	4	4	3	3	4	2	3	2	2	4	2	3	2	1	3	0	1	2	3	4	3	2	4	3
PotVar0050459	1	81266935	1	2	3	3	3	1	3	2	1	2	2	2	2	3	3	1	3	3	3	3	2	1	3	3	4	2	4	2	3	3	0	1	2	2	3	2	2	3	3	3	3	4	4	2	4	2	3
PotVar0050524	1	81311161	1	1	2	1	3	1	2	2	1	1	2	2	1	3	3	2	3	3	1	3	2	0	2	2	2	2	4	2	3	1	1	1	1	2	3	2	1	3	3	2	2	4	2	0	3	1	3
PotVar0050685	1	81514142	2	2	2	2	1	3	2	2	3	2	2	2	2	1	1	2	1	1	2	1	2	4	1	1	1	2	0	1	1	3	3	3	3	2	1	1	2	1	1	1	1	1	2	4	1	3	1
solcap_snp_c1_3281	1	82100630	3	0	2	2	3	3	3	2	3	3	2	2	1	3	2	2	3	3	1	2	2	0	4	3	3	0	4	2	4	1	1	2	1	4	3	3	2	1	2	2	3	4	4	0	4	1	2
PotVar0061197	1	82134745	0	4	0	0	4	0	1	4	0	0	1	4	4	4	0	4	4	0	4	0	1	4	1	1	4	0	0	1	4	4	4	4	4	4	0	4	0	0	0	0	1	0	0	1	0	1	4
PotVar0060988	1	82313889	3	1	3	2	1	1	2	2	2	3	4	2	2	2	3	2	0	1	2	4	2	2	3	2	1	1	3	1	1	3	3	3	2	1	1	0	3	1	1	1	2	1	0	3	2	2	3
solcap_snp_c1_3268	1	82510053	3	2	3	2	1	2	1	2	2	1	3	2	3	1	3	2	0	1	2	3	2	2	2	4	4	1	2	1	1	3	4	3	2	2	1	0	3	1	1	1	2	1	2	3	1	2	3
solcap_snp_c2_57373	1	83115743	1	2	2	3	3	2	3	3	2	3	1	2	2	2	1	1	3	2	3	1	4	3	3	2	1	2	2	3	2	2	0	2	4	1	3	4	2	1	3	3	2	2	1	4	3	4	2
solcap_snp_c1_1603	1	83142857	1	2	2	3	3	2	2	2	2	2	1	1	2	2	1	0	4	3	2	1	2	2	3	2	1	2	2	2	2	2	0	2	4	0	2	2	2	1	3	2	1	3	0	4	1	4	2
solcap_snp_c2_4884	1	83579064	4	4	4	4	4	4	4	4	4	4	4	4	4	4	4	3	4	4	4	4	4	4	4	4	4	4	4	4	4	4	4	4	4	4	4	4	4	4	4	4	4	4	4	4	4	4	4
PotVar0035164	1	83819180	2	2	3	1	2	3	2	0	2	2	3	3	2	3	2	4	0	1	3	3	4	2	3	4	4	2	1	2	2	3	4	3	2	4	2	1	3	4	1	0	1	1	2	3	2	2	3
PotVar0035261	1	83821230	2	2	3	2	2	3	2	0	2	2	3	3	2	3	3	4	0	2	3	3	4	2	3	4	4	2	3	2	2	4	4	4	2	4	2	1	3	4	1	1	2	2	4	3	3	3	4
solcap_snp_c2_4605	1	84177951	2	2	2	1	1	1	2	0	2	2	1	3	2	3	1	4	1	0	1	3	0	1	1	2	2	2	2	1	2	4	4	2	1	4	2	0	2	4	1	2	2	2	0	0	2	1	2
PotVar0035546	1	84429206	1	1	2	1	3	2	0	0	1	1	2	0	1	1	2	0	3	2	2	1	2	2	0	4	4	1	1	2	3	3	1	1	2	0	2	1	0	2	3	1	1	1	2	3	2	0	1
solcap_snp_c2_4661	1	84436563	2	2	2	2	1	1	2	0	2	2	1	3	2	3	1	4	3	1	1	3	0	1	1	3	4	1	2	1	3	4	4	2	1	4	2	0	3	2	3	2	2	3	4	0	3	0	2
solcap_snp_c2_4715	1	84588365	4	4	3	3	4	3	4	4	4	4	3	4	4	4	4	4	4	4	2	4	3	3	4	3	2	3	4	3	4	4	4	2	3	4	4	4	3	4	4	4	4	3	2	3	4	4	4
PotVar0035739	1	84995526	4	4	4	4	4	4	4	4	4	4	4	4	4	4	4	4	4	4	4	4	4	4	4	4	4	4	4	4	4	4	4	4	4	4	4	4	4	4	4	4	4	4	4	4	4	4	4
solcap_snp_c1_10367	1	85062703	2	1	3	0	0	1	3	2	2	2	1	4	1	2	2	4	0	0	1	1	0	2	0	2	2	2	1	1	1	4	2	1	1	2	1	0	2	2	1	2	1	1	2	2	3	0	2
solcap_snp_c2_34490	1	85305197	1	1	3	1	2	2	3	2	2	2	3	4	1	2	2	4	0	0	2	3	2	2	0	3	2	3	2	1	2	4	2	3	1	4	1	0	4	3	1	2	2	3	4	3	3	0	3
PotVar0126918	1	85872764	0	1	3	1	0	0	3	3	1	2	2	3	1	2	3	4	1	0	2	2	0	4	0	2	2	3	1	1	1	3	1	2	0	3	2	0	3	2	1	3	2	3	4	3	3	0	2
PotVar0127072	1	85949738	1	1	3	2	2	2	3	2	2	2	3	4	1	2	2	4	0	0	2	3	2	2	0	3	2	3	2	1	2	4	1	3	2	4	1	0	3	3	0	2	2	3	4	3	2	0	3
solcap_snp_c2_46448	1	86056767	4	4	4	4	4	4	4	4	4	4	4	4	4	4	4	4	4	4	4	4	4	4	4	4	4	4	4	4	4	4	4	4	4	4	4	4	4	4	4	4	4	4	4	4	4	4	4
solcap_snp_c2_49917	1	86374511	3	4	4	3	4	4	4	4	4	4	4	4	4	2	3	4	3	3	4	4	2	4	2	3	2	4	4	3	2	4	4	4	3	4	3	3	3	4	4	3	3	4	4	4	3	1	4
PotVar0124515	1	86436487	3	4	4	3	4	4	4	4	4	4	4	4	4	3	3	4	3	3	4	4	2	4	4	3	2	4	4	3	2	4	4	4	3	4	3	3	3	4	4	3	3	4	4	4	3	1	4
PotVar0124534	1	86437267	1	1	2	2	2	2	3	2	1	2	1	2	1	0	2	4	0	0	2	1	2	2	0	2	2	2	2	1	1	4	1	2	2	4	1	0	3	0	0	2	2	3	4	3	1	0	3
solcap_snp_c2_49905	1	86441548	3	4	4	3	4	4	4	4	4	4	4	4	4	3	3	4	3	3	4	4	2	4	4	3	2	4	4	3	2	4	4	4	3	4	3	3	4	4	4	3	3	4	4	4	3	1	4
solcap_snp_c2_14730	1	86670767	1	2	3	4	3	2	3	2	2	1	3	3	2	3	3	4	3	1	3	3	4	2	1	4	4	3	3	3	2	4	2	3	3	3	3	0	4	2	4	2	3	3	4	3	4	2	3
solcap_snp_c2_14753	1	86884328	3	3	1	2	2	2	1	2	2	2	2	1	3	2	2	0	4	4	2	1	2	2	4	2	4	3	2	3	2	0	3	1	2	0	2	4	2	2	2	2	2	2	2	1	2	4	2
solcap_snp_c2_14761	1	86922573	3	3	1	2	2	2	1	2	2	2	2	1	3	2	2	0	4	4	2	1	2	2	4	2	4	3	2	3	2	0	3	1	2	0	2	4	2	1	2	2	2	2	4	1	2	4	2
solcap_snp_c1_4803	1	87065450	1	2	2	1	1	1	2	2	1	2	2	3	2	2	1	4	0	0	2	3	2	1	0	4	4	3	2	1	2	2	2	2	2	4	2	0	2	3	3	2	2	2	4	1	2	0	2
PotVar0099579	1	87260733	1	2	2	2	1	2	3	2	2	1	1	3	2	2	2	4	0	0	2	2	2	1	0	3	3	3	2	1	2	2	2	2	2	4	2	0	3	3	2	2	2	2	4	1	2	0	1
PotVar0099629	1	87261470	0	1	2	2	1	1	3	3	3	1	0	2	1	2	3	3	0	0	1	0	3	1	0	1	1	1	2	0	3	1	1	1	2	3	1	0	3	1	0	2	2	2	1	1	1	0	1
PotVar0099782	1	87358699	2	3	4	4	4	3	4	4	4	4	3	4	4	4	4	4	3	4	3	2	4	4	4	4	4	4	4	3	4	4	4	4	4	4	3	4	4	2	2	4	4	4	2	4	3	3	4
PotVar0099900	1	87644309	4	3	2	4	4	4	1	2	3	3	4	1	3	4	3	0	4	3	3	3	4	1	3	3	4	2	3	3	3	1	3	4	3	2	3	4	3	3	4	2	3	2	2	2	3	4	1
solcap_snp_c1_11288	1	87655137	2	1	3	4	3	4	3	3	3	4	3	2	1	3	3	0	2	3	3	4	4	3	4	3	4	3	3	2	2	4	3	3	4	3	2	3	1	3	4	2	3	1	2	4	3	1	4
solcap_snp_c1_11308	1	87758477	2	4	3	3	2	2	3	2	3	2	2	3	2	2	2	4	0	1	2	3	2	3	3	4	4	4	2	2	2	4	2	2	3	4	2	1	3	3	2	2	2	2	4	3	3	2	2
PotVar0122409	1	88148969	3	1	2	3	4	3	1	2	1	2	3	2	2	4	2	2	4	3	3	3	4	1	3	1	1	0	1	2	4	0	3	3	3	0	3	4	1	4	4	2	2	3	4	2	3	2	2
solcap_snp_c1_9386	1	88402724	2	4	1	2	1	1	1	0	3	1	1	2	2	2	1	4	0	0	1	2	2	1	2	3	3	1	2	1	1	1	2	2	2	3	2	1	2	1	1	2	2	2	4	2	2	2	0
solcap_snp_c1_9401	1	88495810	2	4	1	2	2	1	1	0	3	1	1	2	2	2	1	4	0	0	1	2	2	1	2	3	3	1	2	1	1	1	2	2	2	3	2	1	2	1	1	2	2	2	4	2	2	2	0
PotVar0032297	2	5136384	2	1	1	1	1	1	1	2	1	1	1	2	2	2	2	2	1	2	1	2	1	0	2	1	1	1	1	0	0	2	2	1	2	1	1	0	4	2	3	1	1	1	4	3	1	0	1
solcap_snp_c2_4358	2	5368286	2	1	1	1	1	2	1	1	2	2	1	2	2	2	2	2	1	2	1	2	2	0	3	2	1	1	2	0	0	2	2	1	2	2	1	0	4	3	2	1	1	1	0	3	1	0	3
solcap_snp_c2_734	2	11876506	0	2	3	1	2	0	2	1	2	3	2	2	2	4	3	0	2	3	1	1	2	3	1	2	3	1	1	2	1	3	3	3	1	2	2	3	2	1	2	2	3	2	0	3	0	2	3
solcap_snp_c2_32254	2	13258745	2	3	3	1	2	2	1	2	2	3	2	3	4	3	3	2	2	2	3	2	4	1	3	3	3	2	3	3	2	2	4	2	3	3	3	2	4	3	4	3	3	3	4	3	1	2	4
solcap_snp_c2_41887	2	14798187	2	3	2	2	1	1	2	3	2	3	3	3	2	3	2	1	1	3	2	1	3	1	2	4	4	3	2	1	3	3	2	4	2	3	2	4	4	3	2	2	2	2	4	3	1	2	3
solcap_snp_c2_30952	2	15164632	2	3	3	2	3	1	2	2	3	4	3	2	2	4	4	1	2	2	3	1	4	3	3	4	4	3	2	3	3	3	3	4	2	2	3	4	4	3	3	3	3	2	4	3	1	3	4
solcap_snp_c2_30926	2	15552787	0	0	0	1	0	1	0	1	2	1	1	1	0	2	1	0	1	2	0	1	1	0	0	2	1	1	0	0	1	2	0	0	1	2	0	1	4	1	1	1	2	0	4	2	0	0	2
solcap_snp_c2_30915	2	15600374	4	4	4	3	4	1	4	4	0	3	3	3	4	3	3	4	3	2	4	0	4	4	4	3	4	3	4	4	3	2	4	4	4	3	4	3	4	4	3	4	3	4	4	3	4	4	3
solcap_snp_c2_2946	2	16432050	1	3	2	2	3	1	2	3	2	4	3	3	2	4	4	1	2	4	3	1	4	3	2	4	4	4	3	3	3	3	3	4	3	3	3	4	4	3	3	3	3	3	4	3	1	3	4
PotVar0054546	2	16987463	1	1	1	2	0	1	2	1	3	3	2	1	1	2	2	1	1	2	2	2	4	0	1	1	0	1	0	3	1	2	3	0	2	3	2	1	4	2	1	1	2	0	4	3	2	3	3
PotVar0054490	2	16988456	1	3	2	3	3	1	2	1	3	3	2	1	3	3	4	1	2	2	3	2	4	2	2	3	3	2	3	4	1	2	4	1	2	3	3	1	4	3	2	3	3	2	4	3	3	3	4
PotVar0054433	2	16989215	1	3	1	3	1	1	2	1	3	2	2	1	3	2	2	1	1	2	2	2	3	1	2	3	3	2	2	2	1	2	3	1	2	2	2	1	4	2	1	2	2	0	4	3	3	2	3
solcap_snp_c1_9120	2	18171066	1	1	1	1	1	0	2	1	1	2	1	1	1	1	2	2	0	0	1	1	3	0	1	0	0	1	0	1	1	1	2	0	1	2	1	0	4	3	0	0	0	0	4	2	3	2	2
solcap_snp_c2_30164	2	18797580	3	3	3	4	2	4	3	2	4	3	4	3	4	3	2	2	3	3	3	4	3	1	4	4	4	3	3	2	4	4	3	4	4	4	3	2	4	4	3	4	4	2	4	4	4	3	3
solcap_snp_c2_17428	2	19797686	2	2	1	3	0	4	2	1	3	3	3	2	3	3	2	0	3	3	2	3	0	1	4	4	4	3	3	1	4	4	2	3	4	4	2	2	4	4	3	3	3	2	4	4	1	1	3
solcap_snp_c1_5739	2	19797976	3	3	3	4	2	4	3	3	4	3	4	3	4	3	2	2	3	3	3	4	3	2	4	4	4	3	3	3	4	4	3	4	4	4	3	3	4	4	3	4	4	3	4	4	4	3	3
PotVar0039417	2	19960723	1	3	1	3	2	3	3	4	3	3	1	3	2	4	3	2	3	4	2	1	4	4	2	2	2	2	2	2	1	2	1	2	1	2	4	3	4	3	3	3	3	3	2	0	0	1	3
PotVar0039273	2	20018918	2	1	2	1	2	3	1	2	1	1	2	2	1	2	4	3	2	1	2	2	1	3	2	2	2	3	2	3	4	2	1	0	3	3	2	2	2	1	2	1	1	3	0	2	0	2	2
solcap_snp_c2_40336	2	20320375	2	3	1	4	0	0	3	1	2	2	3	2	4	3	0	0	3	3	2	4	0	1	3	2	3	2	2	0	4	3	0	4	4	4	1	1	4	4	3	4	4	1	2	4	2	0	2
solcap_snp_c1_11344	2	20827919	2	3	2	3	2	3	1	2	2	2	2	2	3	1	3	2	4	3	2	2	4	4	4	4	4	4	4	3	4	3	3	0	4	3	4	4	4	3	3	3	4	3	2	4	1	2	3
PotVar0039087	2	21097533	1	1	2	3	2	2	1	0	3	0	2	1	1	1	1	2	1	2	2	2	3	1	1	1	0	0	1	2	0	1	1	1	0	1	2	1	2	1	1	2	3	0	2	1	3	3	2
solcap_snp_c2_38022	2	21100538	1	1	2	3	2	2	1	0	3	0	2	1	1	1	1	2	1	2	2	2	0	1	1	1	0	0	1	2	0	1	1	1	0	1	2	1	2	1	1	1	2	0	2	1	3	3	2
PotVar0039036	2	21233402	2	2	3	4	3	3	1	0	3	1	3	1	4	1	3	3	3	2	2	4	3	3	1	2	2	2	3	3	1	1	1	1	2	2	3	1	4	2	1	2	4	1	1	1	4	3	2
PotVar0039005	2	21233835	4	3	3	4	2	2	3	2	3	3	3	3	4	3	2	2	3	3	3	4	3	2	2	2	2	2	3	2	3	3	1	4	2	4	3	1	4	4	2	4	4	2	4	2	4	3	3
PotVar0038983	2	21234259	2	3	2	4	2	2	1	0	3	2	2	2	3	1	2	2	2	2	2	2	3	2	1	2	2	1	2	2	1	1	1	1	0	2	2	1	2	1	1	2	3	0	2	1	4	3	2
solcap_snp_c2_50885	2	21850219	1	2	0	2	0	1	2	2	1	3	1	3	3	2	1	1	3	3	2	3	3	2	2	3	4	2	3	1	2	3	0	3	3	4	2	2	4	4	2	4	4	2	4	2	2	0	2
solcap_snp_c2_39671	2	22562742	0	0	0	0	0	0	0	0	0	0	1	0	1	0	0	0	1	1	0	2	0	0	0	1	2	1	1	0	0	1	0	0	1	1	0	0	2	1	0	1	1	1	4	1	0	0	0
solcap_snp_c1_11124	2	22745423	4	4	3	4	2	2	2	2	2	3	3	3	4	3	3	2	3	3	2	4	3	3	4	4	4	3	3	2	4	3	3	4	4	4	2	2	4	3	3	4	4	3	4	4	4	4	4
solcap_snp_c1_11123	2	22851746	2	4	2	2	2	2	2	1	2	2	3	2	4	1	1	3	2	0	1	4	0	1	4	4	4	3	3	1	2	2	1	1	2	3	2	2	4	1	1	2	3	1	4	1	3	2	2
solcap_snp_c1_11120	2	22851848	3	4	2	4	2	2	2	2	3	3	3	2	4	2	3	3	3	3	2	4	3	2	4	4	4	3	3	2	3	3	1	3	3	4	2	2	4	4	2	4	4	2	4	2	4	2	4
solcap_snp_c2_37249	2	22852442	2	2	0	1	0	1	1	1	0	1	1	0	3	0	0	1	2	0	1	3	0	2	0	3	4	2	2	1	2	2	0	1	1	3	2	1	4	1	2	2	3	1	4	1	2	2	1
PotVar0029477	2	23451591	3	4	4	2	4	3	4	2	3	3	3	4	3	3	3	3	2	1	2	1	4	3	4	3	2	3	3	2	3	2	4	2	3	1	3	4	2	2	3	2	3	2	4	2	1	3	2
PotVar0029507	2	23451956	1	2	0	1	0	0	1	0	0	1	0	0	1	0	0	0	1	0	0	0	0	0	0	2	2	1	2	0	2	0	1	0	2	1	1	1	2	1	0	1	2	0	4	1	0	1	0
PotVar0029530	2	23452479	2	2	0	3	0	1	1	2	1	2	1	0	2	1	2	1	3	3	2	3	3	2	0	3	4	2	3	2	3	3	2	3	3	4	2	1	4	4	1	4	4	2	4	3	2	3	3
solcap_snp_c2_53818	2	23816965	2	4	4	3	4	3	4	2	4	4	4	4	3	3	4	3	3	2	3	1	4	3	4	2	0	3	3	3	2	3	4	2	3	1	3	4	2	3	4	3	2	2	4	3	1	3	4
solcap_snp_c2_21752	2	24057317	3	3	4	3	4	3	4	3	3	3	4	3	3	4	3	3	3	3	3	3	3	3	4	4	4	3	3	3	4	3	4	4	3	3	3	4	3	3	3	3	3	4	3	3	3	4	3
solcap_snp_c1_6841	2	24059008	3	2	0	3	0	1	0	2	1	2	1	1	2	1	2	1	3	3	2	3	3	3	0	3	4	2	3	2	3	3	2	3	3	4	1	1	4	4	2	4	4	2	4	3	3	3	3
PotVar0117640	2	24243629	3	2	2	3	2	3	2	4	2	3	3	2	3	3	3	3	4	4	4	3	4	3	0	2	2	2	4	4	3	4	3	3	3	4	4	3	4	4	2	4	4	4	4	3	3	3	3
PotVar0117603	2	24247561	3	1	2	1	2	3	3	4	1	1	3	1	1	3	2	2	2	3	2	3	4	3	0	1	2	1	2	2	3	2	3	2	2	2	4	2	4	2	1	2	1	3	4	2	3	3	1
PotVar0117599	2	24247811	4	2	4	2	4	4	4	3	2	2	3	2	2	4	2	2	2	2	3	2	1	3	4	2	2	1	1	3	3	1	2	2	0	2	3	3	1	0	3	0	0	2	2	1	0	3	1
PotVar0088884	2	24749729	2	1	0	3	0	0	0	2	1	2	1	1	2	1	1	2	3	3	2	2	0	1	0	2	2	1	3	2	3	1	2	3	3	3	1	1	4	3	1	3	3	2	4	3	3	3	2
solcap_snp_c1_11499	2	24791887	3	3	4	4	4	4	4	4	4	4	4	4	4	4	4	4	4	4	4	4	4	3	2	1	1	3	4	4	4	4	4	4	4	4	4	3	4	4	2	4	4	4	4	3	4	4	3
PotVar0088984	2	24870232	4	3	4	4	4	4	4	4	4	4	4	4	3	4	4	4	4	4	4	4	4	4	4	4	4	3	4	4	4	4	4	4	4	4	4	4	4	4	4	4	4	4	4	4	4	4	4
solcap_snp_c2_38723	2	25043850	3	3	4	2	4	4	4	3	3	2	3	3	3	4	3	3	3	3	3	3	4	4	4	2	0	3	2	3	4	3	4	2	3	3	4	3	0	2	3	2	2	3	4	2	3	4	2
solcap_snp_c1_11494	2	25110245	3	3	4	4	4	4	4	4	4	4	4	4	3	4	4	4	4	4	4	4	4	3	4	4	4	3	4	4	4	4	4	4	4	4	4	4	4	4	3	4	4	4	4	4	4	4	4
PotVar0089174	2	25382849	3	1	2	0	2	3	2	2	1	2	3	2	3	2	2	2	2	1	3	2	4	4	0	1	0	1	1	3	2	4	3	2	1	2	4	2	0	2	2	2	1	3	4	1	3	3	2
PotVar0089284	2	25426536	3	2	0	3	0	2	0	2	1	2	3	1	0	1	1	1	2	3	1	3	2	0	0	2	2	3	4	1	2	2	2	1	3	3	0	1	4	3	3	4	4	1	2	3	0	1	4
PotVar0089300	2	25426925	4	2	2	3	2	3	2	4	2	3	4	2	1	3	3	2	4	4	3	4	4	4	2	3	4	3	4	4	2	4	3	3	3	4	4	4	4	4	4	4	4	4	4	4	3	3	4
solcap_snp_c1_9356	2	25584429	3	3	2	4	2	4	2	2	4	3	3	3	3	2	2	3	4	3	3	2	2	2	4	4	4	4	3	2	4	2	3	3	3	4	0	2	4	3	3	4	4	1	4	4	2	4	4
PotVar0124341	2	25890511	3	3	2	4	2	3	2	0	4	3	2	2	3	1	2	3	3	1	3	0	2	2	4	1	0	3	2	1	2	1	2	2	2	2	0	2	2	2	3	2	2	0	4	3	2	4	4
PotVar0124248	2	25891768	3	2	2	4	2	2	0	0	1	2	2	3	2	0	3	2	2	1	3	0	3	3	1	1	0	2	2	1	2	1	1	1	2	2	1	2	2	2	3	1	1	0	4	2	0	2	4
solcap_snp_c2_45322	2	25901075	3	4	2	4	2	3	2	2	4	3	3	2	3	2	2	3	4	2	3	2	2	2	4	2	2	4	3	1	3	2	3	2	4	3	0	2	4	3	3	4	4	0	4	4	1	4	4
PotVar0124113	2	26089587	4	2	3	4	4	2	4	2	3	4	2	4	2	2	4	4	3	1	1	0	4	1	1	1	0	3	2	0	2	1	1	1	1	1	1	2	1	3	4	1	2	0	4	1	1	2	4
PotVar0123980	2	26261178	0	0	0	0	0	0	0	0	1	0	0	0	1	1	0	0	0	1	0	0	0	0	1	2	2	0	0	0	1	0	0	1	0	1	0	1	1	0	0	0	0	0	2	0	0	1	0
PotVar0123873	2	26348552	1	1	1	4	1	3	2	1	3	1	1	1	2	1	1	0	3	2	2	2	2	2	3	1	2	2	2	0	2	2	2	2	3	1	1	0	4	2	1	2	2	0	1	2	2	3	2
solcap_snp_c1_12329	2	26364995	0	2	3	1	3	4	4	3	3	2	2	1	3	3	2	1	2	3	3	4	4	2	3	3	4	1	2	4	3	4	3	3	3	2	3	2	3	2	0	2	2	4	4	1	3	2	1
solcap_snp_c2_38939	2	26497721	4	4	2	4	2	3	2	2	4	3	3	3	3	2	2	3	4	2	2	2	2	2	4	2	2	4	3	0	4	2	3	2	3	3	1	2	4	3	4	4	4	0	4	4	1	3	4
solcap_snp_c1_11553	2	26498219	4	3	3	4	3	3	2	4	2	3	3	4	2	3	4	4	3	4	3	2	4	4	1	3	2	3	3	4	3	3	2	3	2	3	3	4	2	3	4	2	2	4	4	3	3	3	4
solcap_snp_c2_38930	2	26529121	4	4	2	3	2	3	2	2	3	3	3	3	3	1	2	3	4	2	2	2	2	2	3	2	2	4	3	0	2	2	3	1	3	2	2	1	3	3	4	4	4	0	4	4	1	2	4
solcap_snp_c2_38952	2	26857322	4	4	2	4	2	3	2	2	3	3	3	3	4	2	2	3	4	2	2	3	2	2	2	4	4	4	3	0	4	2	3	2	3	2	2	1	4	3	4	4	4	2	4	4	1	3	4
solcap_snp_c2_51605	2	27062782	4	2	2	3	3	3	3	4	2	3	3	4	2	3	3	4	2	4	3	1	4	4	1	3	1	3	3	4	2	3	3	3	2	3	3	4	0	3	4	2	2	4	2	3	3	3	4
solcap_snp_c2_19670	2	27222205	4	4	2	2	2	4	2	2	4	3	3	3	4	3	1	3	3	2	2	4	2	2	4	2	2	4	3	1	3	2	4	2	3	4	2	2	4	3	3	4	4	2	4	4	1	3	4
PotVar0062825	2	27348074	4	4	3	4	4	4	4	4	4	3	4	4	4	4	3	4	4	4	4	4	4	4	4	4	4	4	4	3	4	4	4	4	4	4	4	3	4	4	4	4	3	4	4	4	3	4	4
PotVar0062786	2	27349009	2	0	2	3	3	3	3	3	2	1	2	2	1	3	3	3	1	4	3	1	4	2	1	1	2	1	2	4	1	3	3	3	1	3	3	3	1	3	1	0	0	3	2	2	3	2	2
PotVar0062640	2	27354475	2	1	4	4	2	4	3	4	4	4	4	2	2	3	4	1	2	4	4	0	4	2	4	2	3	2	4	4	0	4	1	4	2	3	2	4	4	3	1	0	3	2	0	1	4	4	3
solcap_snp_c2_48239	2	27694363	2	3	4	3	3	4	4	4	4	4	4	2	2	2	3	3	4	3	3	3	4	3	4	3	3	2	3	4	2	4	1	3	4	2	4	3	2	3	2	4	4	2	2	2	4	3	2
solcap_snp_c2_48238	2	27694587	4	4	4	4	4	4	4	4	4	4	4	4	4	3	3	4	4	4	4	4	4	3	4	4	4	3	4	4	4	4	3	4	4	3	4	3	3	4	3	4	4	3	4	4	4	4	4
solcap_snp_c1_14280	2	27736423	2	2	0	0	1	0	0	1	0	2	1	1	0	1	0	3	1	0	0	1	0	0	0	1	0	1	1	0	1	0	2	0	0	0	0	1	0	1	1	1	2	1	2	2	0	0	1
solcap_snp_c1_14293	2	27763241	4	4	4	4	4	4	4	4	4	4	4	4	4	4	4	4	4	4	4	4	4	4	4	4	4	4	4	4	4	4	4	4	4	4	4	4	4	4	4	4	4	4	4	4	4	4	4
solcap_snp_c2_39155	2	27899220	0	2	4	3	3	2	4	2	3	2	3	2	4	3	4	1	3	4	3	3	3	4	3	3	4	2	2	4	3	3	2	4	3	3	4	3	4	2	3	2	2	3	2	1	4	4	1
PotVar0062518	2	28057689	4	2	2	4	3	0	3	3	0	3	3	4	1	2	2	4	3	3	3	1	3	3	1	2	0	3	3	3	1	2	3	2	3	1	3	3	3	3	3	3	2	4	4	3	2	2	2
PotVar0062483	2	28058442	2	2	1	1	1	4	1	1	4	1	1	1	2	1	2	0	1	1	2	3	1	1	3	2	2	2	3	1	3	2	1	2	2	4	1	1	2	2	1	2	2	0	2	2	1	2	3
solcap_snp_c1_11580	2	28121638	3	4	4	4	3	4	4	4	4	4	4	4	3	3	3	2	4	4	4	3	4	3	4	4	4	4	4	4	4	4	4	4	4	3	4	3	3	4	4	4	4	3	4	4	3	4	3
PotVar0062472	2	28284536	2	1	0	2	1	3	0	1	2	0	0	2	2	2	1	2	1	2	1	1	1	1	1	2	2	1	1	1	2	1	3	1	0	2	0	1	3	2	1	0	0	2	4	2	1	0	3
PotVar0062231	2	28327232	2	3	4	2	3	4	4	4	4	4	4	2	2	2	4	2	4	3	3	3	4	3	4	2	2	3	3	4	3	4	1	4	4	4	4	4	1	2	4	4	4	2	2	2	3	4	2
PotVar0062077	2	28340766	2	3	4	0	3	3	4	4	3	4	4	2	2	2	4	2	3	1	3	3	4	3	3	2	2	3	3	3	3	4	1	3	4	3	4	4	1	2	2	4	4	2	2	2	3	3	2
solcap_snp_c1_13910	2	28522785	3	3	4	4	3	3	3	3	2	3	4	4	2	2	3	2	4	4	4	2	4	4	3	3	4	4	4	4	3	4	3	3	4	4	4	4	3	4	4	4	4	2	4	4	2	4	3
solcap_snp_c1_13911	2	28554729	3	4	4	3	3	4	4	4	4	4	4	4	3	2	4	2	4	4	4	3	4	3	4	4	4	4	4	4	4	4	3	4	4	4	4	4	3	4	4	4	4	2	4	4	3	3	2
solcap_snp_c2_46890	2	28579739	3	3	4	4	2	3	3	4	2	3	4	4	2	2	3	2	4	4	4	2	4	3	3	2	2	4	4	4	3	4	3	3	4	4	4	4	3	4	4	4	4	2	4	4	2	4	3
solcap_snp_c2_56498	2	28704361	3	3	4	4	2	3	3	4	2	3	4	4	2	2	3	2	4	4	4	2	4	3	3	2	2	4	4	4	3	4	3	3	4	4	4	4	3	4	4	4	4	3	4	4	2	4	3
PotVar0082517	2	28880354	3	3	4	4	4	2	4	3	3	2	3	4	2	4	3	3	1	3	4	4	3	4	2	2	2	3	3	4	4	3	4	4	4	3	4	2	4	4	3	3	2	4	4	3	4	4	2
PotVar0082493	2	28880749	3	3	4	3	3	3	3	4	2	3	4	3	1	2	3	4	3	4	3	3	4	4	3	3	0	4	4	4	3	4	2	4	4	4	4	4	4	3	4	4	4	4	4	2	3	4	3
solcap_snp_c1_7430	2	28963745	2	3	4	2	2	0	3	3	0	3	4	4	1	3	2	2	2	1	4	3	3	3	1	1	0	4	4	3	3	3	3	2	3	1	4	3	3	4	2	3	4	3	4	4	2	4	2
PotVar0082485	2	29025656	3	1	0	2	1	4	1	2	4	1	1	0	2	2	2	3	3	3	0	0	1	1	4	4	4	1	0	1	1	1	0	1	1	3	0	2	1	0	3	2	2	1	2	1	1	0	3
PotVar0082331	2	29032269	3	1	0	3	2	4	2	2	4	1	0	1	3	2	2	2	2	3	1	1	1	1	3	3	4	0	0	1	1	1	1	2	1	3	0	1	1	0	2	1	0	1	2	1	2	0	3
PotVar0082295	2	29255539	1	3	4	4	4	2	3	2	3	2	3	4	4	3	3	1	2	4	4	4	3	3	3	2	2	3	3	4	4	3	4	3	3	2	4	2	2	4	3	2	2	4	2	3	3	3	1
PotVar0082263	2	29256240	0	2	4	1	2	0	2	2	0	1	3	2	1	2	2	1	1	1	4	3	3	3	1	0	0	3	2	3	3	3	3	1	3	1	4	2	2	4	0	2	2	3	2	2	2	3	0
PotVar0082177	2	29257136	1	3	4	4	2	3	2	3	2	1	3	3	2	2	3	1	2	4	4	3	4	3	2	0	0	3	4	4	3	4	3	2	3	3	4	3	2	4	2	2	2	4	4	3	2	3	1
solcap_snp_c2_23178	2	29380550	3	3	4	4	3	3	2	3	2	3	4	3	3	2	3	2	4	3	4	3	4	3	3	2	2	4	4	4	3	4	3	3	4	4	4	4	3	4	3	4	4	4	4	4	2	4	3
PotVar0094132	2	29773224	2	2	4	2	3	3	2	2	2	3	3	1	1	2	2	2	4	2	3	3	4	3	3	1	1	4	4	4	1	4	0	3	4	4	4	3	3	3	3	4	4	4	2	3	2	3	2
PotVar0094229	2	29775048	2	3	4	3	3	3	2	3	2	3	4	2	1	2	4	2	4	2	4	4	4	3	3	1	1	4	4	4	2	4	3	3	4	4	4	4	3	4	3	4	4	4	4	4	2	4	2
PotVar0094237	2	29775269	4	2	0	4	1	4	2	3	4	1	1	3	3	2	2	2	1	3	1	1	1	1	2	3	3	0	0	1	3	1	4	1	1	3	0	1	1	1	2	1	0	1	2	1	2	2	3
PotVar0094371	2	29866381	2	3	1	3	0	3	1	2	2	2	2	0	2	1	3	0	3	2	3	2	1	1	1	1	1	2	2	2	3	2	3	1	3	3	0	2	1	2	2	2	3	1	4	4	0	3	2
PotVar0094411	2	29867166	2	4	1	4	1	2	3	1	3	2	2	2	2	2	3	0	3	2	3	2	0	1	2	3	3	2	2	2	2	1	4	2	2	2	0	2	1	2	3	2	3	1	4	4	1	3	2
PotVar0094539	2	30085073	2	0	4	3	2	3	2	3	2	2	3	3	1	2	4	2	2	1	3	4	4	3	2	0	0	2	3	3	1	4	1	2	3	4	3	3	3	2	2	2	2	4	2	2	3	2	1
PotVar0094582	2	30085883	3	4	4	3	4	4	3	3	4	4	4	3	4	3	4	2	4	4	4	4	4	3	4	4	4	4	4	4	3	4	4	4	4	4	4	4	3	4	3	4	4	4	4	4	4	4	3
solcap_snp_c1_13233	2	30131107	3	4	4	3	4	4	3	3	4	4	4	4	3	3	4	2	4	4	4	4	4	3	4	3	3	4	4	4	4	4	4	4	4	4	4	4	4	4	4	4	4	4	4	4	4	4	4
solcap_snp_c1_13240	2	30252703	4	4	4	4	4	4	4	4	4	4	4	4	4	4	4	4	4	4	4	4	4	4	4	3	3	4	4	4	4	4	4	4	4	4	4	4	4	4	4	4	4	4	4	4	4	4	4
PotVar0094614	2	30276658	3	3	3	4	4	4	4	4	4	3	4	4	3	4	4	4	4	4	2	3	4	4	3	4	3	3	3	3	2	3	3	4	2	3	4	4	4	3	4	4	3	4	4	2	4	2	4
PotVar0111704	2	30503258	4	2	4	4	4	4	3	4	4	4	4	4	4	4	2	4	4	4	4	4	4	4	4	4	4	3	4	4	4	4	2	4	4	4	4	3	4	4	4	4	4	4	4	4	4	4	4
PotVar0111850	2	30504835	1	1	0	2	0	0	0	0	0	1	0	1	0	0	0	0	3	1	1	0	1	0	0	0	0	1	1	2	1	1	1	1	1	3	1	1	2	1	4	2	2	0	4	2	0	2	0
PotVar0111874	2	30505852	1	3	1	0	1	1	3	0	2	2	0	1	4	3	3	0	3	2	1	1	0	0	1	4	4	1	2	0	1	1	3	2	1	0	1	2	3	2	2	2	3	0	4	2	1	0	2
solcap_snp_c1_13887	2	30844911	4	3	4	4	3	4	4	4	4	4	4	4	4	4	3	4	4	3	4	4	3	4	4	4	4	3	4	4	4	3	4	3	4	4	3	3	4	4	4	4	4	4	4	4	4	4	4
solcap_snp_c2_56392	2	30880549	2	2	0	2	1	0	2	1	1	2	1	1	4	1	2	3	3	3	1	1	1	1	0	4	4	1	2	1	2	2	1	2	2	2	2	2	3	2	2	2	3	0	4	2	1	0	1
solcap_snp_c1_13187	2	31014599	0	2	0	1	1	0	1	0	1	2	1	0	4	0	1	0	3	2	0	0	1	0	0	4	4	1	1	0	2	1	1	2	0	0	2	2	4	0	1	2	3	0	4	1	1	0	0
solcap_snp_c2_44777	2	31015780	0	2	0	1	1	0	1	0	1	2	0	0	2	0	1	0	2	2	0	0	1	0	0	3	3	1	1	0	2	1	1	2	0	1	2	2	2	0	2	2	2	0	4	1	1	0	0
solcap_snp_c2_44768	2	31126403	2	4	4	3	4	4	3	3	4	4	3	4	2	3	3	1	3	3	3	3	4	3	4	2	2	4	3	4	3	3	4	4	2	4	4	4	2	2	4	4	3	4	4	3	4	4	3
solcap_snp_c2_44769	2	31140684	2	4	4	3	4	4	3	3	4	4	4	4	3	3	3	1	3	3	3	3	4	3	4	3	3	4	2	4	4	2	4	4	2	4	4	4	3	2	4	4	3	4	4	3	4	4	3
PotVar0120894	2	31437638	3	4	4	3	4	3	4	4	4	4	4	4	4	3	3	3	3	4	3	4	4	3	4	4	4	3	4	3	4	4	4	4	4	3	4	4	4	3	3	4	3	4	4	3	4	4	4
PotVar0120885	2	31437816	2	1	0	1	0	0	2	1	1	1	1	0	4	1	1	3	1	2	1	1	1	1	0	4	4	0	1	0	2	2	1	1	2	0	0	0	2	2	0	0	1	0	2	1	1	0	1
PotVar0120822	2	31552315	2	4	4	3	4	4	3	3	4	3	3	4	2	3	3	1	2	2	3	3	2	3	3	2	2	4	3	4	2	1	4	3	2	4	3	4	3	2	4	4	3	3	4	3	2	4	3
solcap_snp_c2_51986	2	31628083	4	4	4	4	4	4	4	4	4	4	3	4	4	4	4	4	4	4	4	4	4	4	4	4	4	4	4	4	4	3	4	4	4	4	4	4	4	4	4	4	4	4	4	4	4	4	4
solcap_snp_c1_14419	2	31939524	4	4	4	4	4	4	4	4	4	4	4	4	4	4	4	4	4	4	4	4	4	4	4	4	4	4	4	4	4	4	4	4	4	4	4	4	4	4	4	4	4	4	4	4	4	4	4
PotVar0037922	2	32044216	2	1	0	1	0	0	3	2	1	3	0	1	3	1	0	4	2	1	2	1	2	1	1	4	4	2	2	2	2	1	2	1	3	2	3	1	3	2	2	1	1	2	2	2	3	1	2
PotVar0037982	2	32045201	2	2	0	1	0	0	3	1	1	3	1	1	3	1	0	4	2	1	2	1	2	1	1	4	4	2	2	2	2	2	2	1	3	2	3	1	3	2	2	1	1	2	2	2	3	1	1
PotVar0038136	2	32102991	3	2	2	4	2	3	3	4	2	2	4	3	2	2	3	4	4	4	2	3	4	4	4	2	2	2	4	1	2	4	2	2	1	1	4	4	1	2	3	4	4	4	4	3	3	3	4
PotVar0038206	2	32164389	2	2	4	3	4	4	3	3	4	4	3	3	2	3	4	1	2	4	3	3	2	3	3	2	2	3	3	3	1	2	3	3	2	2	3	4	1	2	2	4	3	3	4	3	2	3	3
solcap_snp_c1_12264	2	32307065	1	1	2	2	2	2	2	3	2	2	3	3	1	1	3	1	2	3	1	2	2	3	2	0	0	2	3	1	1	2	2	2	1	1	2	3	1	0	2	3	2	3	4	2	1	2	3
solcap_snp_c1_12257	2	32346903	4	4	4	4	4	4	4	4	4	4	3	4	4	4	4	4	4	4	4	4	4	4	4	4	4	4	4	4	4	4	4	4	4	4	4	4	4	4	4	4	4	4	4	4	4	4	4
PotVar0038422	2	32690790	1	3	4	3	4	3	3	3	4	4	2	4	3	3	4	1	2	4	3	3	2	3	3	2	2	3	3	4	2	2	4	3	2	3	3	4	3	2	3	4	3	3	4	3	2	3	3
PotVar0038424	2	32690983	2	1	4	2	3	3	3	3	4	2	3	3	2	3	3	0	1	4	3	3	2	3	3	2	2	2	3	3	1	1	4	2	2	2	2	4	3	2	1	3	3	3	4	2	2	3	3
solcap_snp_c2_33141	2	32723796	4	4	4	4	4	4	4	4	4	4	3	4	4	4	4	4	4	4	4	4	4	4	4	3	3	4	4	4	4	3	4	4	4	4	4	4	4	4	4	4	4	4	4	4	4	4	4
solcap_snp_c2_33108	2	32863057	4	3	3	2	2	4	2	4	3	4	4	4	3	4	3	4	3	3	4	4	4	3	3	2	2	3	4	3	4	4	3	3	3	4	3	2	4	4	3	3	2	3	4	4	3	3	4
PotVar0038537	2	32882104	2	3	4	3	4	3	3	3	4	4	4	4	3	3	4	1	2	4	3	3	3	3	3	3	3	3	3	4	3	3	4	4	2	4	3	4	3	2	4	4	3	3	4	3	2	3	3
PotVar0038630	2	32937505	4	4	4	4	4	4	4	4	4	4	3	4	4	4	4	4	4	4	4	4	4	4	4	3	3	4	4	4	2	4	4	4	4	4	4	4	4	4	4	4	4	4	4	4	4	4	4
PotVar0038665	2	32938356	2	0	3	2	3	3	1	3	3	2	3	3	1	3	2	0	2	3	3	3	3	2	2	0	0	1	3	2	1	1	3	2	1	3	2	2	3	2	3	2	1	2	4	3	0	2	3
solcap_snp_c1_11892	2	33045767	2	3	4	3	4	3	3	3	3	4	4	4	3	3	4	1	2	4	3	3	3	3	3	3	3	3	3	4	3	3	4	4	2	4	3	4	3	2	4	4	3	3	4	3	2	3	3
solcap_snp_c2_40153	2	33135078	4	4	4	4	4	4	4	4	4	4	3	4	4	4	4	4	4	4	4	4	4	4	4	3	3	4	4	4	4	3	4	4	4	4	4	4	4	4	4	4	4	4	4	4	4	4	4
PotVar0038744	2	33215755	3	3	3	2	2	2	2	2	2	1	2	2	2	1	3	3	2	2	4	1	2	3	2	2	2	2	1	4	3	2	1	1	3	3	4	2	1	4	1	2	4	2	4	3	2	4	3
PotVar0038755	2	33216166	2	3	1	1	0	1	1	2	1	1	2	1	2	1	1	3	2	1	3	1	2	2	1	2	2	2	1	1	3	2	1	0	2	1	4	0	1	2	1	0	1	1	0	3	2	1	3
solcap_snp_c2_50570	2	33510204	0	1	2	1	2	0	1	0	0	1	0	1	1	0	2	0	0	1	0	1	0	1	1	0	0	0	0	2	1	1	0	2	0	1	0	2	0	0	0	3	3	1	0	1	1	2	0
solcap_snp_c2_55206	2	33543321	4	2	4	4	4	4	4	4	4	4	4	4	3	4	4	4	3	3	4	4	4	4	4	4	4	3	4	4	2	4	4	4	3	4	3	4	4	4	4	4	4	4	4	4	4	4	4
solcap_snp_c2_55199	2	33572556	3	3	3	3	3	2	2	1	2	2	0	2	2	1	3	3	3	3	3	2	1	2	4	1	1	2	1	4	3	2	0	2	2	3	3	2	1	4	3	3	4	2	4	3	4	4	1
solcap_snp_c2_50405	2	33696934	4	3	2	3	3	2	3	1	2	3	2	3	3	1	4	4	3	3	3	1	1	2	3	4	4	3	1	2	3	3	1	1	3	2	3	1	2	4	1	3	4	2	4	3	4	3	3
PotVar0128389	2	33706050	3	2	1	2	2	1	3	1	1	2	1	1	2	1	2	4	1	1	1	1	1	1	3	4	4	2	1	1	2	3	1	2	2	1	2	1	1	2	0	2	3	2	0	1	2	2	1
PotVar0045713	2	34368875	2	3	3	2	4	2	2	4	2	3	2	4	2	2	4	1	1	2	3	4	3	2	3	3	3	3	1	3	2	3	3	4	2	4	3	3	3	2	3	3	3	2	4	3	4	3	3
PotVar0045735	2	34369857	2	1	1	2	0	2	2	0	2	1	1	0	2	1	0	2	3	2	1	0	1	2	1	1	1	2	2	1	2	1	1	0	1	0	1	1	1	1	1	1	1	3	0	1	0	1	0
PotVar0045967	2	34383030	2	2	3	2	4	2	0	4	2	4	2	4	2	3	4	0	2	2	3	4	3	3	3	2	2	3	1	3	2	3	3	4	3	4	3	3	3	2	3	3	2	2	4	3	4	3	3
solcap_snp_c2_17899	2	34459132	3	3	2	3	1	2	4	2	2	1	3	1	3	2	1	4	3	2	1	2	1	2	2	3	3	2	3	1	2	2	2	1	3	0	2	2	1	2	1	2	3	3	0	1	0	2	1
PotVar0046109	2	34489888	4	4	4	4	4	4	4	4	4	4	4	4	4	4	4	4	4	4	4	4	4	4	4	4	4	4	4	4	4	4	4	4	4	4	4	4	4	4	4	4	4	4	3	4	4	4	4
PotVar0046249	2	34552617	1	1	3	2	4	2	2	4	2	3	2	4	2	2	4	0	1	4	3	4	3	2	2	1	1	2	1	3	3	2	2	4	2	4	1	3	3	2	3	3	3	1	4	3	3	3	3
solcap_snp_c2_17858	2	34602848	3	1	2	2	2	2	0	0	2	3	0	1	1	1	2	1	2	2	3	2	1	1	2	1	1	2	2	2	2	2	1	1	3	2	3	0	1	4	2	2	2	1	4	3	3	1	2
PotVar0046637	2	34950900	1	3	4	3	4	2	4	4	2	1	4	4	2	3	2	3	2	2	2	2	3	3	1	3	3	2	3	3	2	2	4	3	1	3	1	4	3	0	4	1	0	3	4	2	2	2	1
PotVar0046784	2	34960787	1	1	3	2	3	3	2	3	3	3	4	4	1	3	4	0	2	2	3	3	3	3	2	1	1	2	3	4	2	2	2	3	2	4	1	3	3	2	4	3	1	2	4	2	3	3	2
PotVar0046789	2	34960939	0	1	3	2	3	2	2	3	2	2	4	4	1	3	2	0	3	3	2	2	3	3	2	2	2	1	3	3	1	2	2	2	1	3	2	3	3	0	4	1	0	3	4	2	3	2	2
PotVar0047011	2	35023834	0	1	3	2	3	2	2	3	2	1	4	4	2	2	2	0	2	3	2	2	3	3	1	2	2	1	2	3	2	2	2	2	1	2	2	3	3	0	4	1	0	2	4	2	2	2	2
PotVar0047167	2	35025916	1	3	3	2	3	2	3	3	2	1	4	4	2	3	2	3	2	2	2	2	3	3	1	1	1	2	3	3	1	1	4	2	1	3	1	3	3	0	4	1	0	2	4	3	2	2	3
solcap_snp_c1_12386	2	35397782	3	4	4	4	4	3	4	4	3	2	4	4	4	4	2	4	4	3	3	3	4	4	3	4	4	3	4	3	2	3	4	3	2	3	3	4	4	2	4	2	3	4	4	4	3	2	4
solcap_snp_c1_12375	2	35524995	2	3	4	3	4	3	4	4	3	3	4	4	3	3	4	3	2	3	3	4	3	3	3	3	3	3	3	4	4	3	4	4	3	4	2	4	3	2	4	4	3	3	4	3	3	4	3
PotVar0115971	2	35569502	4	4	4	4	4	4	4	4	4	4	4	4	4	4	4	4	4	4	4	4	4	4	4	4	4	4	4	4	4	4	4	4	4	4	4	4	4	4	4	4	4	4	4	4	4	4	4
PotVar0115953	2	35569763	3	4	4	4	4	4	4	4	4	4	4	4	4	4	4	4	4	4	4	4	4	4	4	4	4	4	4	4	4	4	4	4	4	4	4	4	4	4	4	4	4	4	4	4	4	4	4
PotVar0115923	2	35570133	2	3	3	2	3	3	4	4	3	3	4	3	3	3	4	3	1	2	3	3	3	3	3	3	3	3	3	4	2	3	3	4	3	4	1	4	3	2	3	4	3	3	0	2	2	4	2
solcap_snp_c1_12382	2	35647409	2	3	4	3	4	2	4	4	2	4	4	4	2	3	4	3	3	2	3	4	2	3	4	3	3	3	3	4	3	3	4	4	3	4	3	4	2	2	4	4	3	4	4	3	4	4	3
solcap_snp_c1_10494	2	35786299	4	3	2	2	1	1	2	1	1	3	2	1	2	3	2	2	3	3	3	1	1	2	3	2	2	3	3	3	3	3	3	1	4	2	4	1	1	4	2	3	2	2	4	3	2	3	2
solcap_snp_c1_10491	2	35841716	4	4	4	4	4	4	4	4	4	4	4	4	4	4	4	4	4	4	4	4	4	4	4	4	4	4	4	4	4	4	4	4	4	4	4	4	4	4	4	4	4	4	4	4	4	4	4
PotVar0119007	2	35911567	3	4	4	4	4	3	4	4	3	4	4	4	3	3	4	3	2	2	2	4	3	4	3	3	3	4	3	4	4	2	4	4	3	4	2	4	3	0	4	4	3	3	4	4	2	4	4
solcap_snp_c2_35111	2	36059470	1	4	2	2	2	1	0	0	1	1	0	1	2	1	0	2	3	2	1	1	1	0	3	3	3	2	1	0	2	2	3	1	1	0	2	1	3	2	1	1	3	1	4	2	2	0	1
solcap_snp_c1_15466	2	36273619	3	3	4	4	4	3	4	4	3	4	4	4	3	3	4	3	2	3	3	4	3	4	4	2	2	3	3	4	3	2	4	4	3	4	3	4	3	2	4	4	3	4	4	3	4	4	4
PotVar0010878	2	36389533	2	1	1	0	1	1	2	1	1	1	0	1	1	1	1	1	2	3	2	2	1	0	1	2	2	2	2	2	3	2	1	1	2	2	3	0	1	2	1	0	1	2	4	2	1	0	0
PotVar0010676	2	36538517	2	1	2	1	3	1	2	1	2	1	0	1	1	3	1	1	3	3	2	3	1	0	1	2	2	1	1	2	4	3	1	3	1	2	3	0	2	2	2	1	1	2	4	3	2	2	0
solcap_snp_c2_53036	2	36571831	3	3	4	4	4	3	4	4	3	4	4	4	3	3	4	3	2	3	3	4	3	4	3	2	2	3	2	4	4	2	4	4	3	4	2	4	3	2	4	4	3	3	4	3	3	4	4
solcap_snp_c2_53033	2	36572104	2	3	4	4	4	3	2	3	3	4	4	3	3	3	3	3	2	3	3	3	3	4	3	2	2	3	3	3	2	2	4	4	3	3	1	4	3	2	4	4	3	2	4	3	3	4	4
solcap_snp_c1_11955	2	36716163	3	3	4	4	4	3	4	4	3	4	4	4	3	3	4	3	2	2	3	3	3	4	4	2	2	3	3	4	3	2	3	4	3	4	3	4	3	2	4	4	3	4	4	3	4	4	4
solcap_snp_c1_11972	2	36940035	3	3	4	4	4	3	4	4	3	2	4	4	3	3	4	3	2	2	3	3	3	4	3	2	2	3	3	4	2	2	3	4	3	4	2	4	4	4	4	4	3	3	4	3	3	4	3
PotVar0010345	2	37031387	1	0	1	1	1	1	2	1	1	0	1	1	0	2	1	2	1	1	0	3	0	1	0	0	0	0	0	1	2	1	0	0	1	2	0	2	0	1	1	0	0	2	4	0	1	3	0
solcap_snp_c2_42127	2	37242836	3	4	4	4	4	3	4	4	3	2	4	4	3	3	4	3	3	3	3	3	3	4	2	2	2	4	3	4	3	3	3	4	4	4	3	4	4	4	4	4	2	3	4	4	3	4	4
PotVar0010147	2	37254493	2	3	2	4	2	4	4	4	3	2	4	3	3	3	2	4	2	1	1	3	3	4	3	2	3	2	4	2	2	2	0	2	2	2	1	4	4	1	3	3	2	4	4	1	3	4	1
PotVar0010135	2	37254609	1	1	1	1	2	1	0	0	1	2	0	1	2	2	1	1	2	2	2	0	2	0	3	3	3	2	1	2	0	2	3	3	2	1	2	1	3	3	1	1	4	1	4	3	1	0	2
PotVar0010106	2	37255036	4	4	3	3	3	4	4	4	4	3	4	4	4	4	4	4	4	4	4	4	3	4	3	3	3	4	4	4	3	4	3	3	4	4	4	3	3	4	4	3	2	4	4	4	4	4	4
solcap_snp_c2_25878	2	37367636	2	1	3	3	3	2	3	3	2	2	4	3	1	4	1	3	4	3	2	4	2	2	4	3	3	3	4	2	4	3	3	2	4	2	1	4	2	4	2	4	4	4	0	2	2	4	2
solcap_snp_c2_25766	2	37465155	4	4	3	4	3	4	4	4	4	3	4	4	4	4	4	4	4	4	4	4	3	4	2	2	2	4	4	4	4	3	4	3	4	4	4	3	2	4	4	3	2	4	4	4	4	4	4
PotVar0010102	2	37476531	3	4	3	3	3	2	3	4	2	3	2	3	3	0	4	1	2	2	3	1	2	3	1	1	1	4	3	4	1	2	3	3	4	3	3	1	3	3	3	3	2	2	4	4	2	1	4
PotVar0010076	2	37477260	3	4	3	4	3	4	4	4	3	3	3	4	3	3	4	3	3	3	3	3	2	4	1	1	1	4	3	4	3	3	3	3	4	4	3	3	2	4	4	3	1	3	4	4	3	4	4
PotVar0010012	2	37661207	3	4	3	4	3	4	4	4	3	3	3	4	3	3	4	3	3	3	3	3	2	4	1	1	1	4	3	4	3	3	3	4	4	4	3	3	2	4	4	3	1	3	4	4	2	4	4
solcap_snp_c1_8118	2	37800178	2	3	4	3	4	4	3	4	3	3	3	4	3	3	3	3	3	3	3	3	2	4	1	1	1	3	3	3	4	2	3	3	3	3	2	3	2	4	4	3	1	3	4	3	2	4	4
solcap_snp_c1_8124	2	37829263	3	3	2	2	1	2	3	4	2	3	3	3	3	0	3	1	1	1	3	1	2	3	1	1	1	3	2	3	2	1	3	2	2	3	2	1	2	3	3	3	1	2	2	2	1	1	4
PotVar0009673	2	38104883	3	3	4	3	4	4	4	4	3	4	3	4	3	3	4	3	4	4	3	4	2	4	3	1	1	3	3	4	4	3	4	4	3	4	3	4	4	4	4	4	2	4	4	2	4	4	4
PotVar0009567	2	38138691	3	3	2	2	2	2	3	4	2	3	3	3	3	0	3	1	3	2	2	1	2	3	2	1	1	3	3	3	2	1	3	4	3	3	2	1	2	3	3	3	1	3	4	3	3	1	4
solcap_snp_c1_7964	2	38139240	2	2	2	0	0	1	2	2	1	1	1	1	1	0	1	1	0	0	2	1	0	1	2	0	0	2	2	3	2	0	3	1	2	2	2	1	1	3	1	3	1	3	4	0	2	1	2
solcap_snp_c1_7956	2	38278494	2	2	1	0	0	1	2	2	1	1	2	1	1	0	1	1	0	0	3	1	1	1	4	2	2	2	3	3	2	1	3	1	2	2	2	2	3	3	1	4	4	3	4	0	2	1	3
PotVar0009171	2	38476111	2	2	4	4	4	2	3	3	3	3	4	3	3	4	3	4	4	4	3	4	3	4	2	3	3	3	4	2	3	3	2	3	3	2	3	3	2	1	4	2	1	3	2	4	2	3	1
solcap_snp_c1_7935	2	38477628	4	4	4	4	4	4	4	4	4	4	4	4	4	4	4	4	4	4	4	4	4	4	4	4	4	4	4	4	4	4	4	4	4	4	4	4	3	4	4	4	4	4	2	4	3	4	4
solcap_snp_c2_7501	2	38785570	3	4	3	4	4	3	3	2	3	2	3	3	4	4	4	4	4	4	3	3	4	3	3	4	4	2	2	2	3	4	1	4	2	3	3	3	4	1	3	1	3	2	4	4	3	3	1
PotVar0090129	2	39086330	1	3	2	1	2	2	1	2	3	3	3	3	2	0	0	4	0	0	1	3	1	2	2	3	3	3	2	3	4	2	3	0	3	2	3	3	2	3	1	4	4	2	0	2	4	3	3
solcap_snp_c2_7565	2	39094039	1	3	1	1	1	1	1	2	2	2	1	1	1	0	0	1	0	1	1	2	1	1	2	2	2	3	2	2	2	2	4	0	3	1	3	2	3	3	1	4	4	2	4	2	4	1	3
solcap_snp_c2_7610	2	39251677	3	4	3	4	3	3	2	3	3	4	2	2	3	0	4	1	3	2	2	2	3	3	4	1	2	4	3	3	2	3	4	3	3	3	4	2	4	4	4	4	4	3	4	4	4	1	4
PotVar0090078	2	39532949	2	0	2	3	3	3	1	3	3	4	2	2	3	0	3	0	3	1	2	1	2	3	3	1	0	2	3	3	1	1	3	2	2	2	3	1	2	3	4	3	1	3	2	3	2	1	4
PotVar0090074	2	39533223	2	3	2	4	3	3	1	3	3	4	2	2	4	0	3	1	3	2	2	2	3	3	4	3	3	3	3	3	2	3	4	2	2	2	4	2	4	3	4	4	4	3	4	4	4	1	4
solcap_snp_c1_2640	2	39560814	3	2	3	3	3	3	1	3	3	4	3	2	4	1	3	1	4	2	3	1	4	3	4	3	2	2	4	3	2	2	3	3	3	2	3	2	4	3	4	4	3	3	2	3	2	1	4
solcap_snp_c1_2563	2	39716802	1	1	2	1	2	2	4	3	3	2	2	3	0	3	0	3	0	2	2	4	0	2	1	2	2	4	2	3	3	2	4	2	2	3	3	2	1	4	0	3	2	3	4	2	4	4	3
solcap_snp_c2_7401	2	39827418	3	2	4	3	4	4	3	4	4	4	4	4	4	4	3	4	4	3	4	3	4	4	4	3	2	2	4	4	4	3	3	3	4	3	3	4	4	4	4	3	3	4	4	3	3	4	4
solcap_snp_c2_7423	2	39922913	3	4	4	4	4	4	4	4	4	4	3	4	4	3	4	4	3	3	3	4	3	4	4	3	3	4	3	4	4	4	4	4	3	4	4	4	4	4	4	4	4	4	2	4	4	4	4
solcap_snp_c2_22939	2	40178038	2	1	2	1	1	2	3	3	2	0	1	4	0	3	1	4	0	3	1	3	0	2	1	1	2	2	1	1	1	2	2	2	1	2	0	2	4	4	0	2	3	1	4	1	3	3	2
solcap_snp_c1_7346	2	40296554	2	3	2	1	1	1	3	2	1	0	2	3	1	4	0	4	1	4	2	2	2	2	1	3	4	1	2	1	2	3	2	1	2	1	0	3	4	1	0	2	3	0	2	1	2	3	0
solcap_snp_c1_7341	2	40354529	2	2	1	4	3	3	0	1	3	3	1	1	3	0	4	1	4	3	1	3	2	1	3	1	2	3	1	1	0	2	2	4	2	3	3	1	1	3	4	1	2	2	2	4	4	1	4
PotVar0118890	2	40434710	2	1	1	3	3	3	0	1	3	3	2	1	3	0	4	1	4	1	1	2	2	1	3	0	0	2	1	1	0	1	1	3	2	3	3	1	1	3	4	0	1	2	2	3	3	1	4
PotVar0118901	2	40435050	2	3	3	1	1	1	4	3	1	1	3	3	1	4	1	3	0	4	3	3	2	3	1	4	4	2	2	3	4	3	3	1	2	1	1	3	4	1	0	4	3	3	2	1	2	3	0
solcap_snp_c1_7325	2	40459841	2	3	3	1	1	1	4	3	1	1	3	3	1	4	0	2	0	4	3	2	3	3	1	4	4	2	3	3	4	2	3	1	3	1	1	3	4	0	0	4	3	3	2	1	2	3	0
PotVar0006752	2	40850113	4	3	4	3	4	4	4	4	4	4	4	4	4	3	4	4	3	2	3	4	3	4	4	2	1	3	3	4	4	3	3	3	3	4	4	3	4	4	4	3	3	3	4	3	3	4	4
PotVar0006793	2	40850789	4	3	4	3	4	4	4	4	3	4	4	4	4	3	4	4	3	2	3	4	3	4	4	2	1	3	3	4	4	3	3	3	3	4	3	3	4	4	4	3	3	3	2	3	2	4	4
PotVar0006803	2	40850924	1	3	2	4	2	3	3	4	2	4	3	2	3	2	4	1	4	2	3	4	3	3	3	3	3	3	4	3	3	2	3	4	3	3	4	3	0	0	4	3	2	4	4	3	4	1	0
solcap_snp_c1_8442	2	41356306	4	3	4	3	4	4	4	4	4	4	4	4	4	3	4	4	3	3	3	4	3	4	4	2	2	3	3	4	3	3	3	4	2	4	4	3	4	4	4	3	3	2	4	3	3	3	4
PotVar0007045	2	41372939	2	2	2	3	2	3	1	2	1	4	3	2	2	0	3	1	3	0	1	2	1	2	3	1	0	1	1	2	2	1	2	1	1	1	2	1	1	0	4	2	0	2	0	2	1	0	1
PotVar0007158	2	41375811	4	4	4	4	4	4	4	4	4	4	4	4	4	4	4	4	4	4	4	4	4	4	4	4	4	4	4	4	4	4	4	4	4	4	4	4	4	4	4	4	4	4	4	4	4	4	4
PotVar0007240	2	41438413	1	2	2	3	2	3	1	2	1	4	3	2	3	0	4	1	3	0	2	3	1	2	2	1	0	1	1	3	2	1	2	2	1	2	3	1	3	0	4	3	1	1	2	2	1	1	2
solcap_snp_c2_53584	2	41452753	4	3	4	3	4	4	4	4	4	4	4	4	4	0	4	4	3	0	3	4	2	4	4	1	0	2	1	4	3	2	3	4	2	4	4	2	4	4	4	3	3	1	4	3	2	2	4
solcap_snp_c2_27372	2	41690807	4	4	3	4	4	4	4	4	4	3	4	4	4	4	3	4	4	4	3	2	4	3	4	3	4	4	4	3	3	4	3	4	4	4	3	4	3	4	4	2	4	4	4	4	4	4	4
PotVar0001550	2	42102580	3	2	4	4	4	4	4	3	3	2	3	4	4	4	3	3	4	4	4	3	3	4	3	3	3	3	4	4	4	3	3	2	3	3	4	3	2	0	4	3	2	4	4	3	2	3	2
PotVar0001581	2	42104898	4	4	4	4	4	4	4	4	4	4	4	4	4	3	4	4	4	4	4	4	4	4	4	4	4	4	4	4	4	4	4	4	4	4	4	4	4	4	4	4	4	4	4	4	4	4	4
PotVar0001625	2	42105478	0	0	1	0	0	0	0	0	1	1	0	0	0	0	1	0	1	1	1	2	0	1	0	1	2	0	0	1	1	0	1	0	1	0	1	0	1	0	0	3	1	0	4	0	1	0	0
solcap_snp_c2_43350	2	42308700	4	4	4	4	4	4	4	4	4	4	4	4	4	4	4	4	4	4	4	4	4	4	4	4	4	4	4	4	4	4	4	4	4	4	4	4	4	4	4	4	4	4	4	4	4	4	4
solcap_snp_c2_43348	2	42308859	4	3	4	4	4	4	4	4	4	2	3	3	3	4	3	4	3	3	4	4	4	4	4	2	3	3	4	4	4	3	2	3	2	4	4	3	2	4	4	3	3	4	4	3	2	3	4
solcap_snp_c1_12775	2	42333553	4	3	4	4	4	4	4	4	4	2	3	3	3	4	3	4	3	3	4	4	4	4	4	2	3	3	4	4	4	3	2	3	2	4	4	3	2	4	4	3	3	4	4	3	2	3	4
PotVar0001710	2	42554868	3	1	1	1	1	0	3	2	2	1	1	1	1	2	2	3	1	4	2	1	3	2	1	2	3	1	3	2	1	1	0	3	2	3	2	2	2	3	1	0	2	2	2	1	1	3	3
solcap_snp_c1_12533	2	42567337	4	3	3	3	4	4	4	4	4	2	3	3	3	4	3	3	4	4	4	4	4	4	4	2	3	3	4	4	4	3	2	3	3	4	4	3	2	4	4	3	3	4	2	3	3	3	4
PotVar0001780	2	42571733	3	1	2	0	1	0	3	2	2	2	1	2	1	1	2	3	1	4	2	2	3	2	1	2	3	1	2	2	1	2	0	3	2	3	3	3	1	3	1	0	2	2	0	1	2	2	3
solcap_snp_c1_4847	2	43151687	3	1	2	4	4	4	3	4	4	2	3	2	2	2	2	2	3	2	2	4	2	4	2	1	2	3	2	3	3	2	2	4	2	4	4	3	2	3	3	3	2	3	4	2	3	2	4
solcap_snp_c1_4849	2	43153968	4	2	4	4	4	4	3	4	4	2	3	3	3	2	3	2	3	3	3	4	4	4	3	2	3	3	4	4	4	3	2	4	2	4	4	4	2	3	4	3	3	4	4	3	2	3	4
PotVar0002114	2	43283391	4	4	3	4	4	4	4	4	4	2	4	3	3	4	2	3	4	3	3	2	4	4	4	4	4	4	4	2	3	4	2	2	4	3	2	4	4	4	4	2	4	4	4	4	4	2	3
PotVar0002139	2	43283852	2	1	1	4	4	4	1	3	4	1	3	2	2	3	0	1	3	1	0	2	2	1	2	0	0	3	3	1	2	2	1	3	2	2	1	2	1	3	3	1	2	2	4	2	1	0	3
solcap_snp_c1_4881	2	43289804	4	4	3	4	4	4	4	4	4	1	4	3	3	4	2	3	4	3	2	2	4	4	4	4	4	4	4	2	3	4	1	2	4	3	2	4	4	4	4	2	4	4	4	4	4	1	3
PotVar0002196	2	43712493	3	2	2	4	4	3	3	4	4	2	3	2	2	2	1	3	3	3	3	3	2	4	3	1	2	3	2	3	2	2	2	3	2	4	4	3	2	4	3	3	2	3	4	2	3	2	4
PotVar0002433	2	43786801	3	2	2	4	4	3	3	4	4	2	3	2	2	2	1	3	3	3	3	3	2	4	3	1	2	3	2	3	2	2	2	3	2	4	4	3	1	4	3	3	2	3	4	2	4	2	4
solcap_snp_c1_7848	2	43813005	3	2	2	4	4	3	3	4	4	1	3	2	2	2	1	2	3	3	3	3	1	4	3	1	2	3	2	3	2	2	2	2	2	3	3	3	1	1	3	3	1	3	4	2	3	1	3
solcap_snp_c2_24869	2	43904719	4	4	4	4	4	4	3	4	4	2	3	4	4	2	2	3	3	4	4	3	4	4	4	2	3	4	4	4	4	3	4	3	2	4	3	4	1	4	4	3	3	4	4	3	4	3	4
solcap_snp_c2_24864	2	43919157	3	3	2	4	4	3	3	4	4	2	3	2	2	2	1	3	3	3	3	3	2	4	3	1	2	4	2	3	2	2	2	3	2	4	3	3	1	4	2	3	1	3	4	2	4	2	4
PotVar0002507	2	44244952	3	4	2	3	3	3	0	2	4	2	2	0	4	4	4	0	4	3	1	4	2	1	3	0	0	4	2	3	4	4	4	2	4	2	1	1	4	0	4	4	4	3	4	4	1	2	3
PotVar0002627	2	44270609	3	4	3	3	3	3	2	2	4	1	2	3	4	4	4	1	4	3	2	4	3	2	3	2	1	4	3	3	4	4	4	2	4	3	2	2	4	0	4	4	4	3	4	4	2	2	3
PotVar0002716	2	44287785	2	2	2	0	0	2	4	2	0	2	2	4	2	2	2	4	1	2	3	2	3	3	2	2	2	0	3	1	2	0	2	1	1	2	3	3	3	4	1	0	3	2	4	1	3	3	1
PotVar0002772	2	44451786	1	0	2	3	4	1	1	2	2	2	3	1	1	0	0	2	2	1	1	2	1	0	1	1	2	2	2	2	2	3	2	3	1	3	2	1	1	0	3	3	2	1	4	2	0	1	3
PotVar0002800	2	44452275	1	0	1	3	4	1	1	2	1	2	3	1	1	1	1	1	2	0	0	2	1	0	1	2	3	2	2	1	2	4	1	4	2	2	1	1	4	0	3	1	3	1	4	3	0	1	3
PotVar0002861	2	44474760	4	4	4	4	4	4	4	4	4	4	4	4	4	4	4	4	4	4	4	4	4	4	4	4	4	4	4	4	4	4	4	4	4	4	4	4	4	4	4	4	4	4	4	4	4	4	4
solcap_snp_c1_10604	2	44676301	2	0	2	4	4	3	2	4	4	2	3	2	2	2	0	2	2	2	3	3	2	4	2	1	2	2	2	3	2	3	4	3	2	4	3	3	1	4	3	3	2	2	4	2	2	2	4
solcap_snp_c2_35689	2	44828130	3	0	3	4	4	3	4	4	4	2	3	2	2	3	1	3	3	3	4	4	4	4	2	2	3	2	3	4	3	3	2	3	1	4	4	3	1	4	4	3	2	3	4	2	3	2	4
solcap_snp_c2_35698	2	44830372	3	0	3	4	4	3	4	4	4	2	3	2	2	3	1	3	3	3	4	4	4	4	2	2	3	2	3	4	3	3	2	3	1	4	4	3	1	4	4	3	2	3	4	2	3	2	4
PotVar0002940	2	45124881	2	0	2	2	1	0	3	1	0	0	1	1	1	1	1	1	1	2	2	0	2	3	0	2	3	0	1	3	1	0	0	2	0	1	2	2	1	3	1	0	1	2	0	0	1	1	1
PotVar0003004	2	45126722	2	0	2	4	4	2	1	3	4	1	2	1	2	3	0	0	2	1	3	2	3	4	2	1	2	2	3	3	1	2	3	3	2	3	3	3	1	4	3	3	3	2	4	2	2	1	3
solcap_snp_c1_5924	2	45223760	4	4	4	4	4	4	4	4	4	2	3	4	4	3	3	3	4	4	4	3	4	4	4	2	3	4	4	4	4	3	4	4	3	4	4	4	1	4	4	3	3	4	4	3	4	4	4
PotVar0003054	2	45241956	3	4	3	4	4	4	1	4	4	2	3	3	3	2	2	2	3	3	3	3	2	4	4	1	1	4	4	3	3	2	4	4	2	4	3	4	1	4	2	3	3	3	4	2	1	4	4
PotVar0003713	2	45936144	3	4	3	4	4	4	3	4	3	2	3	3	3	3	2	2	3	3	3	3	2	4	4	1	2	4	3	3	3	3	4	3	2	4	3	4	1	4	2	2	3	3	4	3	3	4	4
PotVar0003726	2	45936554	1	0	1	1	0	0	1	0	0	2	2	2	2	1	2	2	1	2	1	2	3	0	0	4	4	0	1	2	1	1	2	1	2	0	1	0	3	1	1	1	1	1	4	2	1	0	0
solcap_snp_c1_5931	2	45996829	3	4	3	4	4	4	3	4	4	4	4	3	3	4	2	2	3	3	3	4	2	4	4	3	3	4	3	3	3	4	4	3	4	4	3	4	4	4	3	4	4	3	4	3	4	4	4
solcap_snp_c2_36232	3	476545	3	4	3	4	2	4	4	3	3	4	3	3	4	4	3	4	3	3	4	4	4	2	3	4	4	4	4	4	3	3	3	4	4	4	4	3	4	3	4	3	2	3	4	4	3	4	4
PotVar0084554	3	577402	2	1	2	1	1	1	1	2	3	2	2	2	3	0	1	2	1	2	2	3	1	2	1	3	2	2	3	2	2	3	1	2	2	2	2	2	4	1	0	2	1	3	2	2	1	2	2
PotVar0084666	3	881609	3	4	2	4	2	4	4	1	2	3	3	3	2	4	3	4	3	1	4	3	4	0	3	2	3	3	4	4	3	2	3	4	3	4	3	3	1	3	3	2	1	1	4	4	2	4	4
PotVar0084730	3	883473	4	4	4	4	4	4	4	4	4	4	4	4	4	4	4	4	4	4	4	4	4	4	4	4	4	4	4	4	4	4	4	4	4	4	4	4	4	4	4	4	4	4	4	4	4	4	4
solcap_snp_c1_12825	3	917416	1	1	0	2	1	0	0	0	0	1	0	0	1	2	1	0	1	1	1	1	0	0	2	0	0	1	1	1	1	0	2	1	1	0	2	1	0	0	1	1	0	0	0	1	2	0	0
solcap_snp_c2_51390	3	1033702	3	3	1	3	3	0	3	2	2	1	1	2	1	2	3	2	3	3	2	2	2	3	3	3	3	3	3	2	3	2	3	2	3	2	3	2	4	2	4	4	3	1	2	2	3	2	3
solcap_snp_c2_52800	3	1669269	3	4	3	4	3	4	2	4	3	4	3	3	4	4	2	3	3	3	4	4	3	2	3	1	1	3	2	3	2	3	3	3	3	3	4	3	3	3	3	1	2	4	4	4	3	4	3
solcap_snp_c2_52806	3	1674110	3	3	4	2	3	4	4	4	4	3	4	4	3	2	3	4	3	3	3	3	4	4	2	4	4	3	3	3	3	4	2	3	3	4	2	3	4	2	3	3	4	4	4	3	2	4	4
solcap_snp_c2_17218	3	2040082	2	2	3	2	3	1	2	2	1	1	1	1	1	1	2	1	2	2	2	2	2	3	3	3	3	2	4	3	3	2	2	4	3	2	2	2	4	4	3	4	3	1	2	1	3	2	2
PotVar0019251	3	2330568	2	3	1	2	2	3	2	2	2	3	2	3	3	2	1	4	2	1	2	1	3	1	1	4	4	1	2	2	1	2	3	1	2	4	1	2	0	1	1	0	0	3	0	3	1	2	2
PotVar0019343	3	2333850	2	3	1	2	2	3	2	3	2	3	2	3	3	2	1	4	2	2	2	3	4	2	2	4	4	2	3	2	1	3	3	2	1	4	1	2	2	1	1	2	1	4	2	3	1	4	3
solcap_snp_c1_14813	3	2647267	3	3	2	3	0	4	1	1	2	2	1	0	2	3	0	3	2	2	3	0	0	0	2	3	3	2	2	3	1	0	3	2	1	1	3	1	0	0	3	1	0	0	0	2	2	0	1
PotVar0019456	3	2831856	1	2	2	2	4	0	3	3	3	2	4	4	2	2	4	1	3	3	2	4	4	4	3	1	1	1	2	1	3	4	1	2	3	3	2	3	4	4	2	3	4	4	4	3	2	3	3
PotVar0019472	3	2833089	3	3	3	4	1	4	2	3	3	4	2	3	4	2	2	4	2	2	4	1	3	1	2	4	4	3	3	4	1	0	3	2	2	2	3	4	0	0	2	1	0	2	0	4	3	2	3
PotVar0019512	3	3000407	3	2	3	3	1	4	2	3	4	4	4	3	4	3	2	4	3	4	4	2	3	2	1	4	4	4	3	4	1	2	4	2	3	3	4	4	1	0	3	1	1	3	2	4	2	2	3
solcap_snp_c1_5400	3	3201309	3	1	3	3	1	2	2	4	4	3	4	4	4	1	3	3	3	4	4	2	3	2	2	2	2	2	2	4	1	3	4	2	3	4	4	4	1	2	3	2	2	4	2	4	2	2	3
solcap_snp_c1_5388	3	3255161	2	3	1	1	3	2	4	2	1	2	1	2	0	4	2	2	2	2	1	3	1	2	3	3	2	3	3	1	3	3	0	2	2	1	2	3	4	4	3	4	4	2	4	0	4	3	1
solcap_snp_c2_16567	3	3774019	4	2	4	4	2	4	4	4	4	4	4	4	4	3	4	3	3	4	4	4	4	3	2	4	4	4	3	4	4	4	4	3	4	4	4	4	4	4	3	3	4	4	4	4	4	4	3
solcap_snp_c2_44347	3	4271532	4	4	4	4	4	4	4	4	4	4	4	4	4	4	4	4	4	4	4	4	4	4	4	4	4	4	4	4	4	4	4	4	4	4	4	4	4	4	4	4	4	4	4	4	4	4	4
solcap_snp_c1_15333	3	4675586	1	3	2	3	2	2	2	2	0	2	3	2	0	3	3	2	3	0	1	4	2	2	2	3	2	1	2	1	3	3	2	2	1	2	0	2	3	4	2	3	4	1	2	4	1	0	3
solcap_snp_c2_29441	3	5358585	4	4	4	4	4	4	2	4	4	4	4	3	4	4	3	4	4	4	4	2	4	4	4	4	4	4	4	4	4	3	4	4	4	4	4	3	3	4	4	3	3	3	4	4	4	4	4
solcap_snp_c2_50635	3	5494869	1	1	3	1	2	2	1	3	2	3	3	0	2	2	2	2	3	3	1	2	1	4	2	0	0	1	2	0	2	1	2	3	2	2	1	1	3	2	2	2	3	1	4	1	1	1	3
PotVar0055481	3	6400211	4	4	4	4	4	4	4	4	4	4	4	4	4	4	4	4	4	4	4	4	4	4	4	4	4	4	4	4	4	4	4	4	4	4	4	4	4	4	4	4	4	4	3	4	4	4	4
solcap_snp_c2_52838	3	6455651	2	1	3	1	2	2	1	3	2	2	3	3	2	1	2	2	3	3	1	4	0	4	2	3	3	1	2	1	3	2	1	3	3	1	2	2	4	3	4	3	4	2	4	1	1	1	3
solcap_snp_c2_5239	3	6856435	2	2	3	2	1	4	2	0	1	1	3	3	2	3	2	2	2	2	2	4	0	1	3	3	2	2	0	3	3	3	4	2	3	2	0	1	4	2	3	2	4	2	2	1	4	0	1
solcap_snp_c2_5234	3	6857347	2	2	2	2	1	4	2	0	1	1	3	3	2	3	2	2	2	1	1	4	0	1	2	1	0	2	0	2	3	3	4	2	3	2	0	1	4	2	3	2	4	2	2	1	3	0	1
PotVar0021417	3	6904119	2	2	3	2	1	4	2	0	1	1	3	3	2	3	2	2	2	2	2	2	0	1	3	3	2	2	1	3	3	2	4	3	3	2	0	0	4	2	3	1	3	1	2	1	4	0	1
solcap_snp_c2_56263	3	8700845	2	2	4	2	2	4	3	3	4	3	3	4	4	4	4	3	4	3	3	4	3	4	3	3	2	2	2	3	4	4	4	3	3	4	2	3	4	4	4	3	4	3	4	4	4	1	4
solcap_snp_c2_54532	3	8765153	2	2	4	2	2	4	3	1	4	1	3	4	3	4	4	3	4	2	3	4	3	4	3	3	2	3	3	3	4	4	4	3	3	4	2	3	4	4	4	3	4	3	4	4	4	1	4
solcap_snp_c1_15204	3	9003665	3	3	4	2	3	4	4	4	4	3	4	4	3	4	3	3	4	2	3	4	3	4	2	2	1	3	3	3	4	4	3	2	2	4	3	3	4	4	4	3	4	3	4	4	3	2	4
solcap_snp_c1_15206	3	9009092	2	2	4	2	2	4	4	4	4	3	4	4	3	4	3	3	4	1	3	4	3	4	3	3	2	3	2	3	4	4	3	3	3	4	1	3	4	4	4	3	4	3	4	4	3	1	4
solcap_snp_c1_2039	3	9545304	4	4	3	2	4	4	4	4	4	4	3	4	4	4	4	3	3	4	4	4	4	4	3	1	2	4	4	4	3	3	2	2	1	3	4	4	2	3	2	4	4	4	4	3	4	4	2
solcap_snp_c2_5742	3	9688299	4	4	4	3	4	4	4	4	4	4	3	4	4	4	4	3	4	4	4	4	4	4	4	4	4	4	4	4	3	3	2	3	2	3	4	4	3	3	3	4	4	4	4	4	4	4	3
solcap_snp_c1_2051	3	9954040	4	4	4	4	4	4	4	4	4	4	4	4	4	4	4	4	4	4	4	4	4	4	4	4	4	4	4	4	4	4	4	4	4	4	4	4	4	4	4	4	4	4	4	4	4	4	4
solcap_snp_c2_5739	3	10574833	4	4	4	4	4	4	4	4	4	4	4	4	4	4	4	4	4	4	4	4	4	4	4	4	4	4	4	4	4	4	4	4	4	4	4	4	4	4	4	4	4	4	4	4	4	4	4
solcap_snp_c1_8682	3	12561206	4	4	4	4	4	4	4	3	4	4	4	3	4	4	4	3	3	4	4	4	4	3	4	4	4	4	3	4	4	4	4	3	4	4	4	4	4	4	3	3	4	4	4	3	4	4	3
solcap_snp_c2_14424	3	15264251	4	4	3	3	4	4	4	3	4	3	3	4	4	4	4	3	4	4	3	4	4	4	3	4	4	4	4	3	3	3	2	3	2	3	4	4	3	3	3	4	4	4	4	4	4	4	3
solcap_snp_c1_472	3	17543250	4	4	3	3	4	4	4	3	4	3	3	4	4	4	4	3	4	4	3	4	4	4	3	4	4	4	4	3	3	3	2	3	2	3	4	4	3	3	3	4	4	4	4	4	4	4	3
PotVar0021288	3	17879619	4	4	3	4	4	4	4	3	4	3	4	4	4	4	4	4	4	4	3	4	4	4	3	4	4	4	4	3	4	4	4	4	4	4	4	4	4	4	3	4	4	4	4	4	4	4	4
PotVar0108792	3	20120144	0	0	0	0	0	0	0	0	0	0	0	0	0	0	0	0	0	0	0	0	0	0	0	0	0	0	0	0	0	0	0	0	0	0	0	0	0	0	0	0	0	0	0	0	0	0	0
solcap_snp_c2_659	3	21195086	2	3	3	3	3	2	4	3	3	2	2	3	3	2	3	4	3	3	2	2	4	1	3	4	4	3	3	3	2	4	4	4	4	4	4	3	1	4	2	4	2	3	4	4	3	3	4
solcap_snp_c2_657	3	21195308	2	3	2	2	3	2	4	2	3	1	1	3	3	2	3	3	3	3	1	2	4	1	2	4	4	3	2	2	1	3	2	3	2	3	4	3	1	3	2	4	2	3	4	4	3	3	3
solcap_snp_c2_646	3	22375962	2	3	2	3	3	2	4	2	3	1	2	3	3	2	3	4	3	3	1	2	4	1	2	4	4	3	3	2	2	4	4	4	4	4	4	3	2	4	3	4	2	3	4	4	3	3	4
solcap_snp_c1_167	3	23274682	2	3	2	2	3	2	4	2	3	2	1	3	3	3	3	3	3	3	1	2	4	1	2	3	4	3	2	2	1	3	2	2	2	2	4	2	1	3	2	4	2	3	4	4	3	3	2
solcap_snp_c1_156	3	23637074	2	3	2	3	3	2	4	2	3	1	2	3	3	2	3	4	3	3	1	2	4	1	2	4	4	3	3	2	2	4	4	4	4	4	4	3	1	4	2	4	2	3	4	4	3	3	4
solcap_snp_c1_456	3	25661835	4	4	4	4	4	4	4	4	4	4	4	4	4	4	4	4	4	4	4	4	4	4	4	4	4	4	4	4	4	4	4	4	4	4	4	4	4	4	4	4	4	4	4	4	4	4	4
solcap_snp_c2_1930	3	26022737	2	3	2	2	3	2	4	1	2	1	1	2	3	2	3	2	2	3	1	2	4	0	2	4	4	3	2	2	1	3	2	2	2	3	4	3	1	3	1	3	2	3	4	3	3	3	2
solcap_snp_c2_11270	3	26380319	3	3	2	2	3	3	4	1	2	2	2	2	4	3	3	2	2	3	1	3	4	0	2	4	4	3	2	2	1	3	2	2	2	2	4	3	1	3	1	3	2	4	4	2	3	3	1
solcap_snp_c2_11269	3	26600833	2	3	3	3	3	2	4	3	3	2	2	3	3	2	3	4	3	3	2	2	4	1	3	4	4	3	3	3	2	4	4	4	4	4	4	3	1	4	2	4	2	3	4	4	3	3	4
solcap_snp_c2_11260	3	26845219	2	3	3	2	3	2	4	3	3	2	2	3	3	2	3	4	3	3	2	2	4	1	3	4	4	3	3	3	2	4	4	4	4	4	4	3	1	4	2	4	2	3	4	4	3	3	4
solcap_snp_c1_11979	3	27757612	2	3	3	3	3	2	4	3	3	2	2	3	3	2	3	4	3	3	2	2	4	1	3	4	4	3	3	3	2	4	4	4	4	4	4	3	1	4	3	4	2	3	4	4	3	3	4
PotVar0132206	3	28440146	2	3	3	3	3	2	4	3	3	2	2	3	3	2	3	4	3	3	2	2	4	1	3	3	3	3	3	3	2	4	4	4	4	4	4	3	1	4	2	4	2	3	4	4	3	3	4
PotVar0106413	3	28827556	1	3	1	2	3	2	4	0	2	1	0	2	2	1	3	2	0	3	1	2	2	0	2	1	2	3	2	2	1	2	2	2	2	2	4	2	1	2	0	3	2	3	2	0	3	3	2
solcap_snp_c1_11186	3	28981477	1	3	2	3	3	2	4	0	2	1	0	2	2	1	3	2	1	3	1	2	2	0	2	3	3	3	2	2	1	2	2	3	3	2	4	2	1	2	2	3	2	3	2	1	3	3	2
solcap_snp_c1_11842	3	29735732	3	1	1	1	1	2	4	4	3	3	4	3	2	4	2	2	3	1	2	2	2	4	1	1	1	1	2	1	4	2	3	2	2	3	0	2	3	3	3	2	2	2	4	3	2	1	3
solcap_snp_c1_11846	3	29850254	1	3	3	3	3	2	4	2	2	2	0	3	2	1	3	3	2	3	2	0	3	1	3	3	3	3	3	3	1	2	2	4	3	2	4	1	1	2	2	3	2	3	2	2	3	3	3
solcap_snp_c1_3346	3	29910645	2	3	3	3	3	2	4	3	4	2	3	3	3	2	3	4	3	3	2	2	4	2	3	3	3	3	3	3	2	4	4	4	4	4	4	3	2	4	2	3	2	3	4	4	3	3	4
PotVar0121927	3	31487867	1	3	3	2	3	2	4	0	2	1	1	2	3	1	3	3	1	3	1	0	3	0	3	3	3	2	2	2	1	2	4	3	3	3	3	1	1	2	1	2	1	2	2	1	2	3	1
solcap_snp_c1_10740	3	31518285	1	3	3	2	3	2	0	0	1	1	0	1	2	0	2	2	1	3	1	0	2	0	3	3	3	2	2	2	0	1	1	3	2	1	3	1	1	1	1	2	1	1	3	1	2	3	1
solcap_snp_c1_13652	3	32405234	2	3	3	4	2	2	4	3	4	2	3	4	3	3	3	4	3	4	2	2	4	2	3	3	3	3	3	3	2	4	4	4	4	4	4	3	3	4	3	3	2	2	4	4	3	4	4
PotVar0080900	3	32433969	2	3	3	4	2	2	4	3	4	3	3	4	3	3	3	4	3	4	2	2	4	2	3	3	3	3	4	3	2	4	4	4	4	4	4	3	3	4	3	3	2	2	4	4	3	4	4
solcap_snp_c1_13651	3	32472323	2	3	3	4	2	2	4	3	4	2	3	4	3	3	3	4	3	4	2	2	4	2	3	3	3	3	3	3	2	4	4	4	4	4	4	3	3	4	3	3	2	2	4	4	3	4	4
solcap_snp_c2_41061	3	32898192	2	3	3	4	2	2	4	3	4	2	3	4	3	3	3	4	3	4	2	2	4	2	3	3	3	3	3	3	2	4	4	4	4	4	4	3	3	4	3	3	2	2	4	4	3	4	4
solcap_snp_c1_12069	3	32994068	2	0	0	0	0	0	0	2	1	2	0	1	0	1	0	0	2	0	0	4	0	0	1	0	0	0	0	0	2	2	0	0	0	1	1	2	2	2	2	0	1	4	0	2	0	0	1
solcap_snp_c2_41071	3	33037851	2	3	3	4	2	2	4	3	4	2	3	4	3	3	3	4	3	4	2	2	4	2	3	3	3	3	3	3	2	4	4	4	4	4	4	3	3	4	3	3	2	2	4	4	3	4	4
solcap_snp_c1_14975	3	33518874	2	3	3	4	2	4	4	3	4	3	3	4	3	4	3	4	2	4	2	3	4	2	3	4	4	3	3	3	2	4	4	4	4	4	4	3	4	4	3	3	2	2	4	4	4	4	4
solcap_snp_c1_14982	3	33519351	2	3	3	4	2	4	4	3	4	3	3	4	3	4	3	4	2	4	2	3	4	2	3	4	4	3	3	3	2	4	4	4	4	4	4	3	4	4	3	3	1	2	4	4	4	4	4
solcap_snp_c1_16382	3	33545003	4	4	3	3	4	4	4	4	4	4	4	4	4	4	4	2	4	4	4	4	4	3	4	4	4	4	4	4	4	4	4	4	4	4	4	4	3	4	3	4	3	4	3	3	4	4	4
solcap_snp_c2_43270	3	34270779	2	3	3	4	2	4	4	3	4	3	3	4	3	4	3	4	2	4	2	3	4	2	3	4	4	3	3	3	2	4	4	4	4	4	4	3	4	4	3	3	2	2	4	4	3	4	4
solcap_snp_c2_43262	3	34319848	2	3	4	4	3	4	4	3	4	3	3	4	3	4	3	4	2	4	2	3	4	2	3	4	4	3	4	3	2	4	4	4	4	4	4	4	4	4	3	3	2	2	4	4	3	4	4
solcap_snp_c2_43256	3	34403762	3	3	1	3	2	2	4	2	1	3	3	2	3	3	3	2	3	3	3	4	3	2	4	1	1	3	3	2	3	1	2	2	3	3	2	4	2	3	3	2	3	3	0	3	3	4	1
solcap_snp_c2_55460	3	35173208	4	4	4	4	4	4	4	4	4	4	4	4	4	4	4	4	4	4	4	4	4	4	4	4	4	4	4	4	4	4	4	4	4	4	4	4	3	4	4	4	4	4	4	4	4	4	4
PotVar0085644	3	35197520	2	3	2	1	2	2	1	2	4	1	2	3	1	2	1	2	1	1	2	2	3	1	2	3	3	2	1	3	1	2	4	3	2	1	2	2	2	4	2	2	1	2	4	3	2	1	4
solcap_snp_c2_43168	3	35404918	2	1	3	1	3	2	0	3	4	2	3	2	1	2	1	1	1	0	2	2	0	3	3	3	3	1	2	2	1	2	3	3	2	1	1	3	0	2	1	1	0	4	4	3	2	1	4
PotVar0085803	3	35768654	2	3	3	1	3	2	1	3	4	2	3	3	2	2	1	3	1	0	3	2	3	2	3	3	3	2	2	3	1	2	4	3	2	1	2	3	1	4	1	2	3	4	4	4	3	1	4
solcap_snp_c2_35332	3	35776787	2	3	2	1	2	0	1	2	2	1	1	2	2	0	1	1	2	0	4	1	3	2	1	1	2	2	3	3	2	0	1	0	0	1	1	1	1	2	1	3	3	2	4	0	3	0	1
PotVar0094653	3	36081641	2	2	4	4	3	4	4	4	4	4	4	4	4	4	3	3	3	4	3	3	4	4	4	3	4	2	4	3	2	4	4	3	4	3	4	4	4	4	3	3	1	4	2	3	4	4	4
solcap_snp_c1_9268	3	36414161	2	3	4	4	4	4	4	4	4	4	4	4	4	4	2	3	3	4	3	4	4	3	4	4	4	3	4	3	2	4	4	4	4	3	4	4	3	4	3	3	1	4	4	3	4	4	4
solcap_snp_c1_4814	3	36609268	4	4	3	2	4	0	2	2	4	1	3	3	1	2	3	3	3	3	4	4	2	3	3	3	3	2	3	4	3	2	4	3	2	3	2	3	1	4	3	3	4	4	4	4	1	1	2
solcap_snp_c1_15343	3	37209292	3	3	3	4	4	4	3	3	4	3	4	4	4	4	3	3	3	4	4	4	4	3	4	4	4	3	4	3	3	4	4	4	4	2	4	4	4	4	3	3	1	3	4	4	4	4	3
solcap_snp_c1_15342	3	37216993	4	4	4	4	4	4	4	4	4	4	4	4	4	4	4	4	4	4	4	4	4	4	4	4	4	4	4	4	4	4	4	4	4	4	4	4	4	4	4	4	4	4	4	4	4	4	4
solcap_snp_c1_7139	3	37346461	2	1	2	3	4	4	3	2	4	3	3	2	4	4	3	2	3	4	3	4	4	3	4	2	3	2	4	2	2	3	2	3	4	3	4	4	3	4	3	3	1	1	2	3	4	4	2
PotVar0095359	3	38315638	4	4	4	4	4	4	4	4	4	4	4	4	4	4	4	4	4	4	4	4	4	4	4	4	4	4	4	4	4	4	4	4	4	4	4	4	4	4	4	4	4	4	4	4	4	4	4
PotVar0095450	3	38319626	0	3	3	1	1	2	2	1	3	1	1	2	2	2	0	2	2	2	2	1	2	2	1	2	1	2	1	2	1	1	2	1	1	0	2	1	1	2	2	0	0	3	4	1	1	0	2
PotVar0095452	3	38319728	2	4	3	3	2	4	4	1	3	3	1	2	4	3	1	3	2	3	3	1	3	3	4	3	2	4	3	2	3	3	2	3	3	2	4	2	3	4	2	2	1	3	4	2	4	3	3
PotVar0129720	3	38752201	3	3	3	2	2	1	1	3	2	1	3	3	3	3	4	2	4	3	3	4	2	3	1	3	1	3	2	4	2	3	2	1	3	3	1	3	2	0	4	2	2	4	4	4	0	2	2
solcap_snp_c2_48366	3	38810782	3	3	4	3	3	2	2	4	4	2	4	4	2	3	3	3	4	3	3	4	3	3	1	3	3	2	2	4	2	2	3	3	2	2	2	3	1	2	4	2	3	4	4	3	1	1	2
PotVar0129474	3	38811432	2	3	3	3	4	2	4	3	3	3	2	3	2	4	3	2	4	4	3	4	2	4	4	3	2	3	3	4	4	4	3	4	4	4	3	4	4	2	4	2	1	4	4	4	3	4	3
solcap_snp_c1_16679	3	39432881	2	1	2	1	0	2	0	2	3	1	1	0	2	1	1	2	0	0	2	0	2	1	0	0	0	1	0	1	0	0	1	0	0	1	2	1	1	2	0	1	3	3	4	0	1	0	1
solcap_snp_c2_37982	3	39493513	3	4	3	3	4	4	4	3	4	3	4	4	4	4	3	3	4	4	3	4	4	3	4	4	4	4	4	4	4	4	4	4	4	4	4	4	3	4	4	3	1	3	4	4	4	4	3
solcap_snp_c2_35234	3	40135128	2	4	3	3	4	4	4	2	4	3	4	3	4	4	3	3	4	4	3	4	4	3	4	3	2	4	3	4	4	4	4	4	4	4	4	4	3	4	4	2	1	3	4	4	4	4	3
PotVar0115783	3	40633536	0	3	3	2	3	4	2	2	4	3	4	2	2	3	3	2	4	3	2	3	3	2	1	2	1	3	2	3	2	2	3	3	3	2	2	3	0	2	3	1	0	3	4	4	1	1	2
solcap_snp_c1_6869	3	41009095	3	3	3	3	3	4	2	4	2	3	2	3	4	4	4	3	3	4	4	2	4	3	4	3	4	3	3	4	4	4	3	3	3	4	4	3	4	4	3	4	4	3	2	3	3	4	3
solcap_snp_c1_6875	3	41011495	1	3	2	2	3	4	2	2	2	2	2	2	4	4	3	2	3	4	3	2	4	2	4	2	2	3	2	4	4	4	3	3	3	4	4	3	1	4	3	2	1	2	2	3	3	4	2
solcap_snp_c1_6864	3	41301345	3	3	2	4	3	4	3	3	4	3	3	3	3	2	4	3	3	4	3	2	4	2	3	3	4	3	4	3	4	4	3	3	2	4	2	3	3	4	3	3	4	2	4	4	3	4	3
solcap_snp_c1_9150	3	41903930	3	4	3	3	4	3	3	2	4	1	4	3	4	4	1	3	4	4	3	4	4	3	3	2	2	3	3	4	3	4	4	4	4	4	4	4	2	4	4	3	2	3	4	3	4	4	3
solcap_snp_c1_9153	3	41951710	3	2	3	4	4	4	4	3	4	3	2	4	3	3	4	3	4	4	2	3	4	3	3	4	4	3	3	2	4	3	3	3	3	3	3	3	3	4	4	3	4	2	4	4	3	4	4
solcap_snp_c2_46575	3	42349744	2	1	3	1	1	1	1	3	0	3	0	3	3	1	3	2	0	1	3	0	0	2	2	3	3	3	1	2	3	1	0	0	1	1	1	0	3	0	1	2	3	2	2	2	2	1	2
solcap_snp_c1_4444	3	42574094	3	3	4	4	3	4	4	4	4	3	2	4	4	4	4	3	4	4	3	3	4	4	3	4	4	3	2	3	3	4	3	2	3	4	4	3	3	4	4	3	4	3	4	4	2	4	4
solcap_snp_c2_13821	3	42602793	3	2	3	2	3	3	1	3	3	3	3	3	0	1	3	2	2	2	2	3	1	3	3	2	2	2	4	2	4	2	2	3	3	1	2	2	4	0	2	3	3	2	2	1	2	2	2
PotVar0070245	3	42878712	2	3	2	3	4	3	3	2	4	1	3	1	3	4	2	2	3	3	3	4	4	3	3	1	1	1	3	3	2	2	4	4	3	2	4	4	1	4	4	2	1	3	0	2	3	3	1
PotVar0070299	3	42894484	3	2	3	2	3	3	1	4	3	3	3	2	2	2	4	2	2	2	4	2	1	4	3	1	0	1	3	3	4	1	2	3	2	0	2	2	3	0	2	3	2	3	3	1	2	2	2
PotVar0070310	3	42894670	4	4	4	4	4	4	3	4	4	4	4	4	4	4	4	4	4	4	4	4	4	4	4	3	3	4	4	4	4	4	4	4	4	4	4	4	4	3	4	4	4	4	4	3	4	4	4
solcap_snp_c2_20259	3	43461756	3	3	3	4	4	4	2	4	4	4	3	4	3	4	4	3	3	3	3	4	4	4	3	3	2	3	3	3	4	4	4	4	3	4	4	3	0	4	4	2	2	4	4	2	4	4	4
PotVar0070449	3	43539422	2	1	2	2	3	3	0	3	4	1	3	3	3	2	3	2	3	3	3	3	3	3	3	1	0	1	2	2	3	2	1	2	1	4	2	1	0	0	4	2	1	1	2	2	1	2	2
PotVar0121803	3	44010588	1	2	2	3	3	3	2	2	4	2	3	2	4	3	2	3	3	3	3	3	4	3	3	4	4	2	1	2	3	3	3	3	2	4	3	2	0	4	4	1	2	2	4	2	2	2	3
PotVar0120595	3	44198470	2	3	2	3	3	3	3	2	4	1	3	2	3	3	2	4	4	3	3	3	3	3	4	4	4	3	2	2	3	3	3	3	2	4	3	3	4	4	3	1	3	2	4	3	2	2	3
PotVar0120301	3	44382978	1	2	0	3	2	1	2	0	1	1	3	0	3	1	1	3	2	2	1	2	3	0	2	4	4	3	1	0	2	2	3	1	0	4	1	1	2	4	2	0	1	2	0	2	2	1	2
PotVar0120195	3	44390359	3	1	0	3	2	1	2	1	1	2	3	1	2	1	1	3	2	2	1	2	3	0	1	4	4	3	1	0	3	2	2	1	0	4	1	1	2	4	1	1	1	2	0	2	2	1	2
PotVar0043196	3	45461712	1	2	1	3	2	2	2	1	1	3	2	0	1	2	2	2	2	1	2	2	2	1	2	4	4	2	2	1	2	2	3	2	2	3	2	2	2	4	1	0	1	3	0	1	2	1	3
PotVar0043187	3	45461826	1	2	0	3	2	1	2	0	1	1	2	0	1	1	1	2	1	0	1	2	2	0	2	4	4	2	1	0	1	1	3	1	0	3	1	1	0	4	1	0	1	2	0	1	1	0	2
solcap_snp_c2_54785	3	45646475	3	2	4	1	2	3	2	4	3	3	2	4	3	3	3	2	3	4	3	2	1	4	2	0	0	1	3	4	2	3	1	3	4	1	3	3	4	0	3	4	3	2	4	3	3	4	2
solcap_snp_c1_3637	3	46310059	4	4	4	4	4	4	4	4	4	4	3	4	4	4	4	4	4	4	4	4	4	4	3	4	4	3	4	4	4	4	4	4	4	4	4	4	4	4	4	4	4	4	4	4	4	4	4
solcap_snp_c2_57864	3	46361649	3	2	3	2	3	3	2	4	3	3	3	4	2	2	3	2	3	3	3	2	1	4	3	0	0	2	3	4	3	2	2	3	3	0	4	3	4	0	3	4	4	3	2	2	3	4	2
PotVar0055145	3	47127122	1	2	2	2	4	4	2	2	3	1	3	2	2	3	4	2	4	3	1	4	4	3	1	3	4	0	1	2	1	4	4	4	2	3	2	2	2	4	3	1	1	4	2	2	2	3	3
solcap_snp_c1_6411	3	47657314	1	1	3	2	3	4	3	3	4	1	2	2	2	4	4	1	4	3	1	4	4	4	2	3	4	1	1	1	2	3	2	3	3	2	2	2	0	4	2	1	1	3	3	2	2	2	3
solcap_snp_c1_6398	3	47715107	1	2	1	2	3	4	3	2	3	1	1	1	1	3	4	2	3	1	1	4	4	3	1	3	4	0	1	1	1	2	3	3	2	2	2	2	0	4	3	1	1	3	0	2	2	2	3
solcap_snp_c1_6349	3	47988352	3	2	1	3	3	3	4	2	3	1	2	3	1	3	2	1	3	1	2	4	4	2	3	2	2	1	2	1	3	3	3	3	3	3	3	2	3	4	4	3	2	2	0	3	2	2	2
PotVar0113389	3	48298065	4	4	4	4	4	4	4	4	4	4	4	4	4	4	4	4	4	4	4	4	4	4	4	4	4	4	4	4	4	4	4	4	4	4	4	4	4	4	4	4	4	4	4	4	4	4	4
PotVar0113506	3	48305479	3	2	1	4	2	4	4	3	3	2	2	3	1	3	4	2	3	1	2	4	4	3	3	3	4	1	2	1	3	2	3	3	3	2	3	2	3	4	4	3	2	3	2	3	2	2	3
solcap_snp_c2_20347	3	48312834	2	3	3	1	3	2	0	3	3	2	4	2	4	2	2	2	3	4	3	2	1	3	2	1	0	3	2	4	2	3	2	3	2	2	2	3	1	0	2	3	3	2	4	1	3	4	3
PotVar0056921	3	49105747	4	4	4	4	4	4	4	4	4	4	4	4	4	4	4	4	4	4	4	4	4	4	4	4	4	4	4	4	4	4	4	4	4	4	4	4	4	4	4	4	4	4	4	4	4	4	4
PotVar0056911	3	49105870	2	2	2	1	2	4	2	2	3	4	3	4	4	4	4	4	3	4	3	2	4	4	2	3	3	2	2	3	4	2	3	4	2	4	3	4	0	4	4	3	3	2	4	3	2	2	4
solcap_snp_c2_1634	3	49106060	3	3	3	3	3	3	4	3	4	3	4	4	4	3	3	4	4	3	4	3	4	3	3	4	4	3	4	4	4	3	4	3	3	4	3	3	2	4	3	4	4	3	4	4	3	3	3
solcap_snp_c2_1556	3	49454653	3	3	3	4	4	4	2	4	4	3	4	4	4	4	4	3	4	4	4	4	4	4	3	4	4	3	3	4	4	4	3	4	3	4	4	3	2	4	4	3	3	4	4	3	3	4	4
PotVar0056273	3	49764113	1	1	2	2	3	3	2	3	4	1	3	3	2	3	3	3	3	3	3	3	4	3	3	4	4	2	1	3	3	2	2	3	1	4	3	2	0	2	3	1	2	2	4	1	1	2	2
PotVar0056260	3	49764259	3	3	3	4	4	4	2	4	4	3	4	4	4	4	4	2	4	3	4	3	2	4	3	2	2	3	3	3	4	3	3	3	3	3	3	2	2	2	4	3	2	2	4	3	3	4	2
PotVar0056019	3	49833236	3	2	3	4	4	4	2	3	4	3	3	4	2	3	3	3	3	3	3	4	4	4	3	4	4	3	2	3	4	3	2	4	2	4	3	2	0	2	3	2	2	4	4	1	2	3	4
solcap_snp_c2_1718	3	50271126	3	3	3	4	4	4	2	3	4	3	4	4	4	4	4	3	4	4	4	4	4	4	3	4	4	3	3	4	4	4	3	4	3	4	3	3	2	4	4	3	3	4	4	3	3	4	4
solcap_snp_c2_1688	3	50337819	3	4	3	3	3	4	4	4	4	4	4	4	4	3	4	3	4	4	4	4	4	3	3	3	3	3	4	3	3	4	3	2	3	3	3	4	3	4	3	4	4	4	4	3	4	4	4
PotVar0055562	3	50466945	1	1	2	2	3	3	2	2	4	1	3	2	2	4	2	3	4	4	3	2	3	3	2	4	4	1	2	4	3	3	2	3	2	3	3	3	4	3	4	2	3	2	4	3	1	3	3
solcap_snp_c2_47511	3	50739459	4	4	4	4	4	4	4	4	4	4	2	2	4	4	4	3	4	4	4	2	3	4	3	2	2	4	3	3	3	2	4	4	4	4	2	2	4	2	4	2	2	2	4	2	4	3	3
solcap_snp_c2_14017	3	51287563	1	3	4	3	3	4	3	3	4	3	4	3	4	4	3	4	4	4	3	3	4	3	3	4	4	2	3	4	3	3	3	2	3	4	3	4	4	3	4	2	3	3	4	3	3	3	3
solcap_snp_c1_4542	3	51326036	0	2	1	0	0	0	0	0	0	0	2	0	0	0	0	0	0	0	0	0	0	0	1	0	0	1	1	0	0	0	0	0	3	0	1	0	4	1	0	0	0	0	0	0	2	0	0
PotVar0027434	3	51719411	4	4	4	3	4	4	4	4	4	4	3	4	4	4	4	3	4	4	4	4	4	4	4	4	4	4	3	4	2	3	4	3	4	4	4	3	4	4	4	2	3	4	4	2	4	2	4
solcap_snp_c1_4576	3	51846678	2	4	0	0	0	0	1	1	0	2	2	2	0	0	0	0	0	1	1	2	0	2	3	0	0	2	4	0	3	2	0	2	2	0	1	0	1	0	0	0	0	2	4	0	3	0	0
solcap_snp_c1_4577	3	51846949	3	4	3	2	3	1	1	1	0	3	3	2	3	1	4	3	2	2	2	3	3	2	3	1	2	3	4	2	4	3	2	3	2	3	2	2	1	4	3	3	2	3	4	3	3	2	3
solcap_snp_c2_57260	3	51994739	2	3	3	4	4	4	3	3	4	3	4	4	4	4	3	4	4	3	3	3	4	3	3	4	4	3	4	4	2	3	4	3	3	4	4	4	4	4	3	4	4	3	4	4	3	4	3
solcap_snp_c2_57258	3	52007025	2	3	3	4	4	4	3	3	4	2	4	4	4	3	4	4	4	3	3	2	2	3	2	3	2	2	4	3	2	2	4	3	3	4	4	3	4	3	3	3	3	2	4	4	3	4	2
solcap_snp_c2_55882	3	52051871	3	4	3	2	2	1	1	2	0	3	3	2	3	2	2	3	2	1	2	3	3	1	4	1	2	3	4	3	4	3	2	3	3	3	2	2	1	4	3	3	2	3	2	3	3	2	3
solcap_snp_c1_5796	3	52125182	4	3	4	4	4	4	4	4	4	3	2	3	4	4	4	4	4	4	4	4	4	4	3	4	4	3	3	4	4	4	4	4	2	4	3	4	3	3	4	4	4	4	4	4	4	4	4
solcap_snp_c1_5812	3	52256879	0	1	0	0	0	0	0	0	0	1	0	1	0	0	0	0	0	0	0	0	0	0	1	0	0	1	0	0	0	0	0	0	2	0	1	0	1	0	0	0	0	0	2	0	0	0	0
PotVar0029748	3	52330199	3	4	4	4	4	4	4	4	4	4	4	4	4	4	4	4	4	4	4	4	4	4	4	4	4	4	4	4	3	4	4	4	4	4	4	4	4	4	4	4	4	4	4	4	4	4	3
PotVar0029778	3	52330677	2	1	2	2	4	3	3	2	4	2	4	4	1	2	2	3	2	3	3	1	1	3	2	3	2	2	2	2	1	2	3	1	4	3	3	3	4	1	1	2	3	1	4	3	3	4	1
solcap_snp_c1_14159	3	52573253	3	3	2	1	4	1	4	2	4	4	0	0	2	0	1	1	1	4	4	3	2	4	4	4	4	4	0	3	2	3	3	2	2	0	2	2	0	3	1	2	3	3	2	1	4	0	3
solcap_snp_c1_14152	3	52661120	4	4	4	4	4	4	4	4	4	3	3	4	4	4	4	3	4	3	4	3	4	4	4	4	4	4	3	4	3	3	4	4	4	4	4	3	4	4	3	3	3	4	4	2	4	2	4
solcap_snp_c1_14163	3	52670536	4	4	4	4	4	4	4	4	4	3	3	4	4	4	4	3	4	3	4	3	4	4	4	4	4	4	3	4	3	3	4	4	4	4	4	3	4	4	3	3	3	4	4	2	4	2	4
solcap_snp_c1_7132	3	52915590	2	2	2	3	4	3	3	2	4	2	3	4	3	2	3	2	2	3	3	2	1	3	2	3	2	2	2	2	1	1	4	2	4	3	3	2	4	2	1	2	2	1	4	1	3	2	2
solcap_snp_c1_7076	3	52964750	4	4	4	4	4	4	4	4	4	3	3	4	4	4	4	3	4	3	4	3	4	4	4	4	4	4	3	4	3	3	4	4	4	4	4	3	4	4	3	3	3	4	4	2	4	2	4
solcap_snp_c1_7078	3	52965159	4	4	4	4	4	4	4	4	4	3	3	4	4	4	4	3	4	3	4	3	4	4	4	4	4	4	2	4	3	3	4	4	4	4	4	3	4	4	3	3	3	4	4	2	4	2	4
PotVar0029964	3	53122472	3	3	3	1	2	3	4	3	4	4	4	4	3	1	1	3	1	4	3	4	0	3	2	1	1	4	2	1	2	3	2	2	2	2	1	3	3	2	1	1	2	2	4	3	3	4	1
solcap_snp_c1_7111	3	53165864	4	3	3	4	4	3	4	4	4	3	3	4	4	3	2	3	4	3	4	3	1	4	2	2	1	4	1	2	2	2	4	3	4	3	4	2	4	2	2	1	2	3	4	1	4	2	2
solcap_snp_c1_7112	3	53165918	4	3	3	4	4	3	4	4	4	4	4	4	4	3	2	4	4	4	4	4	1	4	3	2	1	4	2	2	3	3	4	3	4	3	4	3	4	2	4	2	3	3	4	3	4	4	2
PotVar0030120	3	53166056	3	2	3	1	2	3	4	3	4	3	2	3	1	1	1	2	1	3	3	3	0	3	1	1	1	4	1	1	1	2	1	2	2	2	1	2	3	1	0	0	1	3	4	1	3	2	2
solcap_snp_c1_7115	3	53241449	4	4	4	4	4	4	4	4	4	3	3	4	4	4	4	3	4	3	4	3	4	4	4	4	4	4	3	4	3	3	4	4	4	4	4	3	4	4	3	3	3	4	4	2	4	2	4
solcap_snp_c2_22512	3	53551682	4	2	2	4	3	4	3	4	4	3	3	4	4	3	4	3	4	4	3	3	4	3	2	3	3	1	3	4	2	3	4	3	2	4	3	4	4	4	4	4	4	3	4	4	1	4	3
solcap_snp_c2_18409	3	53679469	4	2	2	4	3	4	3	4	4	3	3	4	4	3	4	4	4	4	3	3	4	3	2	3	3	2	3	4	2	3	4	3	2	4	3	4	4	4	4	4	4	3	4	4	2	4	3
solcap_snp_c2_18268	3	53804542	3	3	3	1	2	3	1	2	4	3	4	2	1	1	2	1	1	3	3	4	1	2	3	2	3	3	3	2	2	4	1	3	2	3	1	4	0	2	0	2	2	3	4	2	4	4	2
solcap_snp_c2_18308	3	53860265	4	4	4	4	4	4	4	4	4	4	4	4	4	4	4	4	4	4	4	4	4	4	4	4	4	4	4	4	4	4	4	4	4	4	4	4	4	4	4	4	4	4	4	4	4	4	4
PotVar0030310	3	53911985	3	2	1	1	1	3	0	2	4	2	3	2	2	0	3	2	1	3	2	3	2	1	0	1	2	1	2	2	0	3	2	2	0	3	0	4	2	3	1	3	3	2	4	3	2	4	1
PotVar0030456	3	53976029	3	2	1	1	1	4	0	2	4	3	3	2	2	0	4	3	1	3	2	3	2	1	0	2	3	0	0	2	0	3	2	1	1	3	0	4	2	4	1	2	3	2	4	3	2	4	2
PotVar0030691	3	53979358	3	2	1	1	1	3	0	1	4	2	2	1	2	0	3	2	1	3	2	3	2	1	1	1	2	1	2	2	0	3	2	1	0	3	0	4	2	3	1	2	3	2	4	2	2	4	1
PotVar0030716	3	54218939	3	2	1	1	1	3	0	2	4	2	3	2	2	0	3	2	1	3	1	3	1	1	1	1	2	1	2	1	0	3	2	3	0	3	0	4	2	3	1	3	3	2	4	2	2	4	1
solcap_snp_c2_18503	3	54445632	3	3	1	2	1	3	0	1	4	2	3	3	2	1	3	2	1	3	1	3	1	1	0	1	1	1	3	1	0	3	1	3	0	3	0	3	2	3	1	3	4	2	4	2	1	4	1
solcap_snp_c1_15547	3	54533489	3	1	1	1	2	3	0	2	4	2	3	3	1	1	3	2	1	3	1	3	1	1	1	1	2	1	2	1	0	3	1	3	1	2	0	4	2	3	1	3	3	2	2	2	2	4	1
solcap_snp_c2_26474	3	54926382	4	2	1	4	3	2	2	4	4	2	2	4	3	2	2	3	4	4	2	3	3	2	1	2	2	1	1	2	1	2	2	2	1	4	3	4	4	3	4	4	4	4	4	1	1	1	2
PotVar0121201	3	54932586	1	0	1	1	1	1	1	1	1	1	1	1	1	1	1	1	1	1	1	1	1	1	0	1	0	0	1	1	1	1	1	1	1	1	1	1	1	1	1	1	1	1	1	1	1	1	1
PotVar0121290	3	54933700	4	2	1	4	3	3	2	4	4	3	3	4	3	2	3	3	4	4	2	3	3	3	1	2	1	2	2	3	1	3	3	3	1	4	3	4	4	3	4	4	4	4	4	2	1	3	2
PotVar0121379	3	55042408	2	1	1	2	2	3	1	2	3	2	1	2	3	2	3	3	3	3	1	3	1	2	1	1	1	0	1	1	0	3	1	1	0	3	1	4	2	3	3	2	3	3	4	2	1	3	1
PotVar0121441	3	55043854	3	2	1	4	3	3	2	4	4	3	3	4	3	3	3	3	4	4	2	3	3	3	1	1	1	2	2	3	1	3	3	3	1	4	3	4	4	3	4	4	4	4	4	2	1	3	2
solcap_snp_c2_26402	3	55144167	3	4	4	1	3	4	4	4	3	2	3	3	4	3	3	3	2	2	3	4	2	3	4	4	4	3	2	1	3	3	3	4	3	2	2	3	2	4	3	2	3	4	4	2	4	2	3
solcap_snp_c2_26382	3	55200766	3	2	1	4	3	3	1	3	4	3	3	3	3	3	3	3	4	3	2	3	3	2	1	1	1	2	3	3	1	3	3	3	2	4	3	4	4	3	4	4	4	3	4	3	1	3	2
solcap_snp_c2_26376	3	55206088	4	4	4	4	4	4	4	4	4	3	3	3	4	4	3	3	4	4	4	4	4	4	4	4	4	4	3	3	4	3	4	4	4	3	4	3	4	4	4	3	3	4	4	3	4	2	4
solcap_snp_c2_26375	3	55211327	3	4	4	1	3	4	4	4	4	3	4	4	4	3	4	4	2	2	3	4	2	3	4	4	4	3	3	2	3	4	3	4	3	3	3	4	2	4	3	3	3	4	4	3	4	4	3
PotVar0013322	3	55426455	4	4	4	4	4	4	4	4	4	4	4	4	4	4	4	4	4	4	4	4	4	4	4	4	4	4	4	4	4	4	4	4	4	4	4	4	4	4	4	4	4	4	4	4	4	4	4
PotVar0013337	3	55476470	3	4	4	1	3	4	4	4	4	3	4	4	4	3	3	4	2	2	3	4	2	3	4	4	4	3	3	2	3	4	3	4	3	2	3	4	2	4	3	3	3	4	4	3	4	4	3
PotVar0013382	3	55476859	2	1	2	2	2	4	3	4	4	3	2	3	2	4	3	3	2	1	0	3	1	1	0	3	4	0	2	1	1	3	1	2	1	3	3	4	2	3	3	2	3	4	3	2	2	2	2
solcap_snp_c1_111	3	55774820	1	1	2	4	4	2	4	3	2	3	3	4	3	3	3	2	3	1	1	0	4	1	1	3	4	2	3	2	2	1	4	2	2	1	3	2	2	3	2	3	2	1	2	2	1	0	1
solcap_snp_c2_422	3	55790971	3	4	4	3	3	4	4	4	4	3	4	4	4	3	3	4	2	3	3	4	2	3	4	4	4	3	3	2	3	4	3	4	3	2	4	3	2	4	4	3	2	4	4	3	4	4	3
PotVar0013434	3	55791080	4	3	4	4	4	4	4	4	4	4	4	2	2	4	4	4	4	4	4	4	2	4	4	4	4	4	3	4	4	4	2	4	4	4	3	4	4	3	4	3	3	4	4	3	4	4	4
PotVar0013479	3	55972919	4	4	4	4	4	4	4	4	4	4	4	4	4	4	4	4	4	4	4	4	4	4	3	4	4	4	4	4	3	4	4	4	4	4	4	4	4	4	4	4	4	4	4	4	4	4	4
PotVar0013496	3	55973165	1	3	2	2	2	3	3	2	1	3	1	1	1	3	3	4	1	2	3	1	1	1	2	4	4	2	1	2	3	3	2	1	2	1	2	2	0	3	3	1	1	1	0	1	3	3	2
PotVar0013533	3	55974916	2	3	1	0	1	1	1	1	0	2	1	0	0	1	2	3	1	2	3	2	1	1	2	2	2	2	1	2	2	2	2	1	1	1	1	1	0	2	2	0	0	1	0	1	2	2	1
PotVar0013870	3	56043711	1	3	1	0	0	0	1	1	0	0	0	0	0	1	0	1	0	1	3	1	0	1	3	1	0	2	0	1	2	1	1	1	2	2	1	0	2	0	0	0	0	1	4	0	3	1	1
solcap_snp_c2_322	3	56043789	1	0	1	2	2	0	2	1	0	1	2	1	0	0	1	0	3	1	1	0	2	1	1	0	0	2	3	2	1	0	0	2	2	1	1	1	2	0	1	2	1	1	2	1	2	1	2
solcap_snp_c2_262	3	56265753	3	2	3	2	3	2	1	2	3	2	4	1	3	1	3	2	4	3	2	3	1	3	3	0	0	2	4	3	1	3	2	3	2	2	2	3	4	0	3	4	3	3	1	3	3	2	3
solcap_snp_c2_255	3	56290995	3	2	3	2	3	2	2	3	3	3	4	1	3	1	3	2	4	3	2	3	3	3	3	1	2	2	3	3	1	2	1	3	2	2	2	3	4	2	3	4	3	4	4	3	4	2	2
solcap_snp_c1_87	3	56426952	3	0	3	2	3	2	1	2	3	2	4	2	2	1	3	1	4	3	2	3	0	3	3	0	0	2	3	2	1	2	1	3	2	3	2	3	2	0	3	4	3	3	0	3	3	2	2
solcap_snp_c2_205	3	56487603	3	4	2	2	2	2	3	2	2	3	1	3	3	3	3	4	1	3	3	1	4	2	2	4	4	2	2	4	3	3	4	2	2	3	2	2	3	4	3	2	4	2	4	3	1	3	2
solcap_snp_c2_200	3	56513673	3	4	2	2	2	3	3	3	3	3	2	4	3	3	3	4	1	3	3	1	4	2	2	4	4	2	2	4	3	3	4	2	2	3	2	2	1	4	3	1	3	2	2	3	1	3	2
solcap_snp_c1_77	3	56570568	1	4	1	2	1	3	3	2	2	3	1	2	3	3	2	3	1	2	2	1	4	1	2	4	4	2	2	2	3	2	3	1	2	0	2	2	1	3	3	1	2	1	4	1	1	3	2
solcap_snp_c2_178	3	56587801	1	4	1	2	1	3	3	1	1	3	1	1	3	3	2	2	1	2	2	1	4	1	1	4	4	3	2	1	3	2	2	1	2	0	2	2	2	2	3	1	1	1	4	1	1	3	2
solcap_snp_c2_148	3	56770239	3	4	2	2	2	3	3	3	3	3	2	4	2	3	3	4	1	3	3	1	4	2	3	3	3	3	1	4	3	3	4	2	2	3	2	2	3	4	3	2	4	2	4	3	1	2	2
solcap_snp_c2_133	3	56797571	3	4	2	2	2	3	3	3	3	3	2	4	3	3	3	4	1	3	3	1	4	2	3	3	3	2	2	4	3	3	4	2	2	3	2	2	3	4	3	2	4	2	4	3	1	3	2
solcap_snp_c2_126	3	56848287	3	2	4	4	4	2	4	3	3	4	4	3	4	2	4	3	4	3	3	3	2	3	3	3	4	2	3	2	2	2	2	3	2	4	2	4	4	3	4	4	4	4	4	3	4	3	3
solcap_snp_c1_41	3	57075090	3	2	3	4	3	2	4	3	3	4	3	3	4	2	4	3	4	3	3	3	2	2	3	3	4	2	3	2	2	2	2	3	3	4	3	4	4	3	3	4	4	4	4	3	4	3	3
solcap_snp_c1_38	3	57083274	3	1	3	4	3	2	4	3	3	4	3	3	4	2	4	3	4	3	3	3	2	2	3	4	4	2	3	2	2	2	2	3	2	4	3	4	4	3	3	4	4	4	4	3	4	3	3
solcap_snp_c1_26	3	57131509	3	2	3	4	3	2	4	3	3	4	3	3	4	2	4	3	4	3	3	3	2	2	3	3	4	2	3	2	2	2	2	3	3	4	3	4	4	3	3	4	4	4	4	3	4	3	3
solcap_snp_c1_151	3	57413283	3	2	4	2	4	2	3	3	3	4	2	4	4	2	4	3	4	3	4	3	4	2	3	4	4	1	3	4	2	2	3	2	1	4	3	4	4	4	3	3	4	4	4	3	2	3	3
solcap_snp_c2_608	3	57438700	3	2	4	2	4	2	3	3	3	4	1	3	4	2	3	3	4	3	4	3	4	2	3	4	4	1	3	4	2	2	3	2	1	4	3	4	4	4	3	2	3	4	4	3	2	3	3
PotVar0014097	3	57626463	3	1	4	1	3	2	2	2	2	3	2	3	4	1	2	2	3	3	4	3	4	2	3	4	4	1	4	4	3	2	3	2	2	4	3	4	4	4	3	3	4	4	4	3	4	3	3
solcap_snp_c2_570	3	57701310	3	3	1	3	2	2	2	1	1	2	3	0	2	3	1	3	1	2	2	1	2	2	2	0	0	3	1	1	2	2	2	2	3	2	2	0	3	2	1	2	2	1	4	2	0	1	1
solcap_snp_c2_569	3	57704129	3	3	1	3	2	2	2	2	2	2	3	1	2	3	2	3	1	2	2	1	2	2	2	0	0	3	1	1	2	2	2	2	3	2	2	0	3	2	1	3	3	1	4	2	0	1	2
solcap_snp_c2_555	3	57777402	3	3	1	3	2	2	2	1	1	2	2	0	2	3	1	3	1	2	2	1	2	2	1	0	0	3	1	1	3	2	2	2	3	2	2	0	3	1	1	3	3	1	4	2	0	1	1
solcap_snp_c2_357	3	57967664	2	0	4	1	3	2	2	2	2	3	3	3	3	1	3	3	3	3	4	3	2	1	2	4	4	1	3	3	1	3	2	2	1	3	3	4	4	3	3	3	4	4	4	2	3	3	3
PotVar0014217	3	58066955	2	1	4	1	3	4	2	3	3	3	3	2	4	2	1	3	3	3	4	3	2	1	2	3	4	1	1	3	1	3	2	2	1	3	4	4	1	3	3	3	4	4	2	2	4	3	3
solcap_snp_c2_243	3	58158107	2	2	0	2	1	0	2	1	1	1	1	1	0	2	2	1	1	1	0	1	0	2	2	1	0	3	1	0	3	1	1	2	3	0	0	0	1	0	1	1	0	0	2	1	0	1	1
PotVar0021209	3	58375851	2	3	4	2	3	4	2	3	3	3	3	3	4	2	1	2	3	3	4	3	4	2	3	3	4	2	3	4	3	3	3	2	2	3	4	4	3	4	3	3	4	4	4	3	4	3	3
solcap_snp_c2_9537	3	58432878	3	3	2	3	3	2	3	3	2	3	3	2	2	3	3	3	3	2	2	3	3	3	2	2	2	3	3	2	2	2	3	3	3	2	2	2	3	2	2	3	2	2	4	3	3	2	3
solcap_snp_c2_9565	3	58544266	2	3	1	2	1	1	3	0	2	3	1	2	2	2	4	3	2	3	0	1	3	2	1	3	3	2	3	0	2	3	1	3	3	0	0	2	4	1	3	4	4	1	4	2	1	3	2
PotVar0021187	3	58906506	2	2	0	2	0	0	1	1	0	0	1	2	0	1	1	2	1	1	0	0	4	3	1	1	0	2	1	1	1	1	2	2	1	0	0	0	1	1	1	1	0	0	4	2	0	1	1
PotVar0021136	3	58908157	4	3	4	3	4	4	3	4	4	4	4	4	4	4	4	3	4	3	4	4	4	4	4	3	4	3	4	4	3	4	4	3	3	4	4	4	3	4	4	4	4	4	4	4	4	4	4
PotVar0021118	3	58908904	2	3	4	2	4	4	3	4	4	4	4	4	4	3	4	2	3	3	4	4	4	2	3	4	4	2	3	4	3	3	3	2	3	4	4	4	3	4	3	3	4	4	4	3	4	3	3
PotVar0020971	3	59251962	2	2	1	2	2	1	3	1	2	2	2	3	2	2	3	3	2	3	0	1	0	2	0	3	3	3	3	0	4	3	2	3	3	3	1	3	4	2	3	3	3	1	4	2	1	4	2
PotVar0020948	3	59252387	1	0	1	0	2	1	1	0	2	2	1	2	1	1	1	1	1	1	0	1	0	0	0	1	2	1	1	0	1	1	1	0	1	2	1	1	2	1	1	1	2	1	4	1	1	1	1
PotVar0020407	3	59892532	2	3	1	4	3	2	1	1	1	3	0	1	2	2	1	3	2	3	2	0	4	3	1	3	3	3	1	2	3	2	3	4	2	1	2	1	3	2	0	2	3	2	4	2	1	2	2
PotVar0020225	3	59949458	3	0	3	0	2	4	3	4	4	3	4	3	2	3	3	2	2	2	3	4	0	1	4	2	2	1	3	2	1	3	1	2	2	4	4	3	1	4	4	3	4	4	2	2	3	2	2
PotVar0020213	3	59949749	3	2	3	0	2	4	3	4	4	3	4	4	3	3	3	2	2	2	3	4	4	1	4	2	2	1	3	3	1	3	2	2	2	4	4	3	1	4	4	3	4	4	4	2	3	2	2
PotVar0019861	3	60348950	3	2	3	1	3	4	2	2	4	2	3	4	3	3	4	2	1	1	3	2	4	1	4	2	2	1	2	3	1	3	2	3	2	4	4	3	1	4	4	3	4	4	4	2	2	1	2
solcap_snp_c1_16472	3	60416622	2	4	2	4	3	2	1	1	1	2	0	1	4	2	1	3	2	2	2	1	4	3	1	3	3	3	1	3	3	2	3	4	2	1	2	1	3	2	0	2	3	2	2	2	1	2	2
solcap_snp_c2_56824	3	60649747	2	4	2	4	3	2	1	1	1	2	0	1	4	2	1	3	2	2	2	1	4	3	1	3	3	3	1	3	3	2	3	4	2	1	1	1	3	2	0	2	3	2	2	2	1	2	2
solcap_snp_c1_7574	4	850237	3	4	2	3	3	4	4	4	4	3	4	4	4	4	4	4	4	4	3	4	4	3	2	3	2	4	4	3	4	3	4	2	3	4	4	4	4	4	3	4	4	3	4	4	3	4	4
PotVar0026583	4	1012530	4	4	4	4	4	4	4	4	4	4	4	4	4	4	4	4	4	4	4	4	4	4	4	4	4	4	4	4	4	4	4	4	4	4	4	4	4	4	4	4	4	4	4	4	4	4	4
solcap_snp_c2_23600	4	1364817	3	4	4	4	4	4	4	4	4	4	4	4	4	4	4	4	4	4	4	4	4	4	3	3	3	4	4	4	4	4	4	4	4	4	4	4	4	3	4	4	4	4	4	4	4	4	4
solcap_snp_c2_23603	4	1367331	4	4	4	4	4	4	4	4	4	4	4	4	4	4	4	4	4	4	4	4	4	4	4	4	4	4	4	4	4	4	4	4	4	4	4	4	4	4	4	4	4	4	4	4	4	4	4
solcap_snp_c1_7569	4	1368727	3	3	4	3	3	4	3	4	4	4	3	4	3	4	4	4	3	3	4	4	3	3	4	4	4	3	3	3	4	2	3	3	3	3	4	3	4	3	3	3	4	3	4	2	4	4	4
solcap_snp_c1_15826	4	1556541	4	4	4	4	4	4	4	4	4	4	4	4	4	4	4	4	4	4	4	4	4	4	4	4	4	4	4	4	4	4	4	4	4	4	4	4	4	4	4	4	4	4	4	4	4	4	4
solcap_snp_c2_54381	4	1559995	1	1	2	1	1	1	2	2	1	1	1	2	0	1	1	0	2	0	2	1	0	2	2	1	2	0	1	2	1	1	0	0	1	1	2	1	1	0	1	1	1	1	3	0	2	1	3
solcap_snp_c2_54382	4	1560109	3	4	4	4	4	4	4	4	4	4	4	4	4	4	4	4	4	4	4	4	4	4	3	3	3	4	4	4	4	4	4	4	4	4	4	4	4	3	4	4	4	4	4	4	4	4	4
solcap_snp_c2_39282	4	2310151	3	4	4	4	4	4	4	4	4	4	4	4	4	4	4	1	4	4	4	4	4	4	3	3	3	4	4	4	4	4	4	4	4	4	4	4	3	3	4	4	4	4	4	4	4	4	4
solcap_snp_c2_39293	4	2394197	4	4	4	4	4	4	4	4	4	4	4	4	4	4	3	4	3	3	3	4	2	3	4	4	4	3	4	3	3	3	4	3	3	3	4	3	4	3	3	4	4	4	4	3	4	3	4
PotVar0105375	4	2693856	3	4	4	4	4	4	4	4	4	3	3	4	4	4	3	3	4	4	4	4	4	4	3	3	3	4	4	3	4	3	4	4	4	4	4	4	4	3	4	4	4	4	3	4	4	4	4
solcap_snp_c1_13859	4	2703504	3	3	2	4	3	3	4	4	3	4	4	4	4	4	4	4	4	4	2	3	4	3	4	3	2	3	4	3	4	3	4	4	3	4	3	4	4	4	2	4	4	4	4	4	4	4	4
solcap_snp_c2_46643	4	2734965	2	3	2	2	3	3	4	4	3	4	4	4	2	4	4	4	3	4	2	3	4	3	4	2	2	3	3	3	3	2	1	4	3	4	2	2	4	3	1	3	2	4	4	4	4	3	3
solcap_snp_c1_11242	4	2875448	3	4	4	2	4	4	4	4	4	4	1	4	0	4	4	4	3	4	3	4	2	4	4	3	4	4	1	4	3	3	0	4	3	4	1	3	4	3	3	1	1	4	4	4	4	3	0
solcap_snp_c2_37633	4	2875694	4	4	4	4	4	4	4	4	3	4	4	4	4	4	4	4	3	3	3	4	3	3	4	4	4	3	4	2	3	3	4	3	3	3	4	3	3	3	3	4	4	4	4	3	4	3	4
solcap_snp_c2_29899	4	3732198	4	2	3	4	3	2	3	3	4	4	3	3	3	2	3	2	3	3	4	4	3	4	3	3	3	3	3	4	4	4	4	3	3	1	4	3	4	3	4	2	3	3	4	2	2	3	3
PotVar0076875	4	3823685	3	2	2	1	2	0	1	2	2	3	1	2	0	1	2	1	2	3	2	1	1	2	2	2	3	3	0	3	2	3	1	3	1	1	0	1	3	3	3	1	2	3	2	2	1	3	0
PotVar0076867	4	3823829	3	3	3	2	2	4	3	2	4	2	2	0	3	3	2	3	3	3	4	2	4	3	3	3	3	3	2	4	3	4	3	2	4	4	3	4	0	4	4	2	2	2	4	3	3	4	1
solcap_snp_c1_16358	4	4359963	2	2	3	2	3	3	2	3	3	3	2	2	1	2	0	1	1	2	3	2	1	3	2	2	2	3	1	2	3	2	1	2	1	1	2	1	3	1	3	2	2	3	4	2	2	1	1
PotVar0076666	4	4377709	2	3	4	0	3	2	3	0	2	3	3	1	2	2	2	3	1	2	3	2	4	4	3	3	4	3	3	4	4	2	1	2	1	4	2	2	4	2	3	3	2	2	4	1	2	3	1
PotVar0076621	4	4378482	3	3	4	2	3	2	4	2	4	3	4	2	4	4	4	4	4	3	4	4	4	4	3	3	4	3	4	4	4	4	4	2	4	4	4	4	4	4	4	4	4	2	4	3	4	4	4
PotVar0076511	4	4666256	3	2	4	2	3	2	4	2	4	3	4	3	4	4	4	4	4	3	4	3	4	4	3	3	4	3	4	4	4	4	4	3	4	4	4	4	4	4	3	4	4	2	4	3	4	4	4
PotVar0076503	4	4666369	3	3	4	2	3	2	4	2	4	3	4	3	4	3	4	2	4	3	4	3	4	4	3	3	4	3	4	4	4	4	4	3	4	4	4	4	4	4	3	3	4	2	4	3	2	4	3
PotVar0107012	4	5009881	2	1	4	2	3	1	3	2	3	3	3	3	2	2	1	2	4	3	3	3	4	4	3	2	2	2	3	4	4	4	1	2	2	2	2	2	4	3	3	2	3	1	4	2	2	1	2
PotVar0106843	4	5023824	3	1	4	2	3	2	3	2	4	3	4	3	4	2	3	2	4	3	4	3	2	4	3	2	2	2	4	4	4	4	3	2	2	2	4	4	4	3	3	2	2	2	4	3	3	4	2
PotVar0106538	4	5106357	2	2	2	2	2	3	2	3	2	3	2	3	1	0	2	2	2	4	1	2	2	0	2	3	2	2	1	1	3	3	1	1	0	0	2	1	3	2	3	1	2	3	4	2	1	0	2
solcap_snp_c2_7751	4	5118164	3	2	3	4	4	3	3	4	2	3	2	4	2	3	1	3	4	3	2	4	4	3	4	3	2	3	3	3	4	4	2	4	4	2	2	2	4	3	4	2	2	2	4	3	3	3	3
PotVar0100770	4	5738419	4	4	4	4	4	4	4	4	4	3	4	4	4	4	4	4	4	4	4	4	4	4	4	4	4	4	4	4	4	4	4	4	4	4	4	4	3	4	4	4	4	4	4	4	4	4	4
PotVar0100817	4	5739174	4	4	4	4	4	4	4	4	4	4	4	4	4	4	4	4	4	4	4	4	4	4	4	4	4	4	4	4	4	4	4	4	4	4	4	4	4	4	4	4	4	4	4	4	4	4	4
PotVar0100919	4	5945652	2	3	2	2	3	1	3	2	3	2	3	3	2	2	1	3	4	3	2	2	4	2	4	2	2	2	3	3	4	4	1	2	2	2	2	2	3	3	3	2	3	1	4	1	2	1	1
solcap_snp_c2_21860	4	6115221	3	4	3	2	2	4	3	3	4	4	2	3	3	3	3	2	3	4	3	2	3	4	2	4	4	4	1	3	3	3	4	3	3	3	4	4	3	2	4	3	3	4	4	4	4	4	2
solcap_snp_c1_6894	4	6340837	3	4	3	2	4	2	2	2	0	2	1	2	2	3	2	3	0	2	2	4	3	1	3	2	2	2	3	1	2	3	2	3	2	1	2	0	4	2	2	2	3	2	4	2	3	1	3
solcap_snp_c2_21858	4	6361113	4	4	4	4	4	4	4	4	4	4	4	4	4	4	4	4	4	4	4	4	4	4	4	4	4	4	4	4	4	4	4	4	4	4	4	4	4	4	4	4	4	4	4	4	4	4	4
solcap_snp_c2_51639	4	6890754	3	4	4	4	4	4	4	4	4	4	4	4	4	4	4	2	4	3	4	4	4	3	3	4	4	4	4	4	4	4	4	4	4	4	4	4	4	4	4	3	3	4	4	4	4	4	4
PotVar0109537	4	7255844	2	3	3	2	3	3	2	2	3	3	4	3	3	2	3	1	2	3	4	2	4	4	1	1	2	3	3	3	1	3	4	2	4	2	4	3	4	1	3	3	3	1	4	2	3	4	4
PotVar0109427	4	7256690	3	4	4	4	4	4	4	4	4	4	4	4	4	4	4	3	4	4	4	4	4	4	3	3	4	4	4	4	4	4	4	4	4	4	4	4	4	4	4	4	4	4	4	4	4	4	4
solcap_snp_c2_11488	4	7747710	4	3	4	3	3	3	3	3	3	4	4	4	3	3	4	3	3	4	4	4	4	4	3	3	2	3	4	3	3	4	4	3	4	2	4	3	4	3	4	3	3	4	4	3	4	4	4
solcap_snp_c2_11479	4	7767497	4	1	3	1	3	3	2	2	3	1	0	3	2	2	3	3	2	2	2	1	2	1	2	3	2	2	1	3	3	4	2	1	2	2	4	2	1	3	2	2	3	3	2	1	3	3	1
solcap_snp_c2_11435	4	7829845	2	4	3	4	4	4	4	3	3	3	4	3	4	4	4	2	4	3	4	2	4	4	3	2	4	4	4	4	2	2	4	3	4	4	4	4	4	2	4	4	4	1	4	3	4	4	4
PotVar0127732	4	7915940	4	3	4	2	3	3	3	3	3	4	4	4	4	3	4	3	3	4	4	4	4	4	3	3	2	3	4	4	3	4	4	3	4	2	4	3	2	3	4	3	3	4	4	3	4	4	4
solcap_snp_c1_11722	4	8703882	1	1	1	0	1	0	0	0	0	0	1	1	1	2	0	1	1	0	0	0	1	0	0	0	0	1	1	0	1	2	1	1	0	1	0	0	1	3	1	0	0	0	2	1	1	0	0
solcap_snp_c2_39593	4	8943574	3	4	4	3	4	2	3	4	3	4	4	4	3	4	3	4	3	3	3	4	4	4	3	4	4	4	4	2	4	4	3	4	4	4	2	3	4	4	3	4	4	3	4	4	2	1	3
PotVar0039587	4	9094613	4	1	3	3	2	3	4	3	2	3	3	2	3	4	4	4	3	4	3	4	3	3	2	4	4	2	2	4	2	2	3	3	3	2	4	2	3	3	4	2	2	4	4	3	4	4	3
PotVar0039621	4	9095140	0	0	1	2	1	1	1	2	0	1	0	0	0	1	0	1	1	0	3	1	2	2	2	0	0	1	0	2	0	0	1	2	1	1	2	0	0	0	1	0	0	1	0	0	4	0	2
solcap_snp_c1_8353	4	10469296	3	3	1	0	3	3	3	2	2	3	2	4	3	3	1	1	1	0	1	0	4	1	0	1	0	1	1	2	2	3	3	3	0	3	2	2	1	4	2	3	4	2	4	3	0	2	1
solcap_snp_c2_26779	4	10595779	3	2	1	1	2	0	2	2	2	1	4	3	2	2	2	3	2	2	0	2	3	1	0	2	1	1	2	0	1	2	2	2	1	1	0	2	0	3	4	2	1	2	4	2	0	1	0
solcap_snp_c2_26797	4	10805380	3	4	4	3	4	4	4	4	3	3	2	4	3	4	1	2	3	2	4	2	4	3	3	3	3	4	3	4	4	4	4	4	3	4	4	3	4	4	3	3	4	3	4	3	4	3	4
solcap_snp_c2_26811	4	10868567	3	3	3	2	4	3	4	3	2	4	2	4	3	4	2	2	1	1	3	2	4	3	2	3	3	2	2	4	1	3	4	4	2	4	3	2	2	4	2	3	4	2	4	3	3	3	3
solcap_snp_c2_44609	4	11396318	3	4	4	3	4	4	4	4	3	4	3	4	3	4	2	2	3	1	3	3	4	3	4	3	3	4	3	2	4	4	4	4	1	4	4	3	4	4	3	3	4	3	4	3	4	2	4
solcap_snp_c1_16258	4	11641080	2	3	1	0	2	0	2	2	0	0	3	3	2	2	0	0	0	1	0	1	1	1	0	3	3	1	1	0	1	2	2	0	0	1	1	0	2	2	1	1	2	1	2	2	0	0	0
PotVar0091958	4	12465851	1	1	0	1	0	1	1	0	0	1	0	1	1	0	1	0	1	0	0	0	0	0	1	1	1	0	0	0	0	0	1	1	0	0	1	1	1	0	1	0	0	1	1	0	1	0	0
PotVar0091972	4	12466067	2	3	3	0	2	0	3	1	1	3	1	3	3	3	0	0	0	1	1	3	1	2	0	3	3	1	2	0	1	1	4	4	1	1	2	0	3	0	1	1	1	0	4	0	0	0	0
PotVar0092188	4	12489153	3	3	3	2	4	2	3	3	0	4	1	2	2	3	2	1	1	1	2	2	2	3	2	2	4	2	2	1	1	1	4	4	2	1	3	1	3	1	1	1	2	2	0	1	4	2	1
solcap_snp_c2_38729	4	13311494	1	1	2	2	1	2	2	2	1	2	0	1	1	1	2	1	2	0	2	2	1	1	2	1	2	2	0	1	1	1	2	2	2	1	2	2	2	0	1	0	0	1	1	0	4	2	3
PotVar0121064	4	13502562	1	1	1	0	1	2	2	0	1	2	1	1	2	1	1	0	0	0	0	0	1	0	0	2	2	0	2	1	1	2	1	0	0	2	2	2	2	1	0	2	3	0	2	2	0	0	0
PotVar0121092	4	13503019	2	2	1	1	3	0	2	1	1	2	2	2	1	3	0	0	1	1	0	0	4	2	1	2	0	1	2	1	1	3	1	3	2	2	1	1	2	3	1	2	3	1	4	2	1	1	2
PotVar0008082	4	15977903	3	4	4	4	4	2	3	4	4	3	4	4	3	4	3	4	4	4	4	4	4	4	4	3	2	4	4	4	4	4	3	4	3	4	3	3	4	4	4	4	4	4	4	4	4	4	4
solcap_snp_c2_21605	4	16779377	3	3	4	4	3	3	3	3	4	3	3	3	4	3	4	4	4	1	4	4	3	3	4	3	4	3	4	4	4	3	3	2	3	4	4	4	4	4	4	4	4	4	3	4	4	4	3
solcap_snp_c1_16261	4	17904883	3	4	4	4	4	2	3	4	4	3	4	4	3	4	3	4	4	4	4	4	4	4	4	3	2	4	4	4	4	4	4	4	3	4	3	4	4	4	4	4	4	4	4	4	4	4	4
solcap_snp_c1_16263	4	17905034	4	2	3	2	4	2	4	3	2	4	3	2	2	4	2	2	2	1	3	2	4	3	2	4	4	3	3	2	0	3	2	2	2	2	4	2	1	3	1	2	3	1	4	2	3	1	3
solcap_snp_c2_14930	4	18276602	4	4	4	4	4	4	4	4	4	4	4	4	4	4	4	4	4	4	4	4	4	4	4	4	3	4	4	4	4	4	4	4	4	4	4	4	4	4	4	4	4	4	4	4	4	4	4
solcap_snp_c2_41107	4	24612003	3	4	3	3	4	2	3	4	4	3	4	4	3	4	2	4	3	4	4	3	4	4	3	3	2	4	4	4	4	4	4	4	3	4	3	4	4	4	3	4	4	3	4	4	3	4	4
PotVar0014824	4	25146011	4	2	3	2	4	2	4	3	2	4	2	2	2	4	2	3	2	1	2	3	4	3	2	4	4	2	3	2	1	3	2	3	2	3	4	2	4	3	1	2	3	1	4	2	3	1	3
PotVar0014770	4	25155688	3	4	4	4	4	2	3	4	4	2	4	4	3	4	3	4	4	4	4	4	4	4	4	3	2	4	4	4	4	4	4	4	3	4	3	4	4	4	4	4	4	4	4	4	4	4	4
solcap_snp_c1_8367	4	26425370	1	1	2	1	2	0	1	2	2	1	1	1	1	2	0	2	1	0	2	2	3	1	1	1	0	1	3	2	1	2	1	1	0	3	3	2	4	3	0	2	3	0	4	2	2	0	2
solcap_snp_c1_14709	4	33666219	1	1	2	1	2	0	1	2	2	1	1	1	1	2	0	3	1	0	2	2	3	1	1	3	2	1	3	2	1	2	1	1	0	3	3	2	1	3	0	2	3	0	4	2	2	0	2
solcap_snp_c2_29476	4	36035461	1	1	2	1	2	0	1	2	2	1	1	1	1	2	0	3	1	0	2	2	3	1	1	3	2	1	3	2	1	2	1	1	0	3	3	2	1	3	0	2	3	0	4	2	2	0	2
solcap_snp_c2_10443	4	43282691	1	2	2	2	0	4	2	1	1	2	2	3	3	0	3	2	3	2	2	2	3	2	4	2	2	2	3	2	3	1	2	1	3	2	3	2	0	3	4	3	3	4	2	3	2	4	1
solcap_snp_c2_16247	4	44021956	1	2	4	4	3	4	3	3	2	3	2	3	3	1	4	3	4	4	4	4	4	4	4	4	4	3	3	4	4	2	3	2	4	3	4	4	4	3	4	4	4	4	4	4	4	4	3
solcap_snp_c1_3316	4	45124566	3	4	2	3	1	3	2	1	2	1	2	3	4	0	4	1	3	4	2	2	2	4	4	2	4	3	2	2	3	1	2	2	4	1	2	2	4	3	4	2	1	4	4	2	2	4	1
solcap_snp_c1_3319	4	45639551	1	1	2	2	4	1	2	3	1	2	3	2	2	4	1	3	2	4	3	2	3	4	1	2	0	1	2	4	1	3	2	3	1	3	3	3	3	1	1	3	3	1	4	3	2	2	3
solcap_snp_c1_3311	4	45974066	3	3	1	1	1	2	3	1	3	3	2	2	3	1	3	1	1	4	3	1	3	4	4	1	4	3	4	2	3	2	2	3	2	2	4	2	1	3	2	3	3	4	4	3	3	2	1
solcap_snp_c2_16712	4	47263070	4	2	1	1	3	1	0	2	1	1	3	4	2	1	2	2	1	4	1	2	2	4	3	2	0	2	2	3	0	2	2	3	3	2	2	2	0	3	3	2	1	1	4	3	2	2	0
PotVar0076141	4	49113134	3	4	3	3	3	3	4	2	3	4	3	3	4	3	3	3	3	4	4	1	3	4	2	2	4	3	4	3	3	3	2	2	3	2	4	3	3	3	2	2	2	3	4	1	2	3	4
solcap_snp_c2_39847	4	49170272	3	4	3	3	3	3	4	2	3	4	3	3	4	4	3	3	3	4	4	1	4	4	2	2	4	3	3	4	3	2	2	3	3	1	3	3	3	3	2	2	2	3	4	1	3	3	4
solcap_snp_c2_19001	4	49690031	2	2	3	2	2	4	3	2	4	1	1	1	2	2	2	2	2	1	2	4	2	0	3	2	0	2	3	1	3	4	3	2	2	3	2	2	1	2	3	2	1	3	4	3	2	2	2
PotVar0130937	4	50223349	2	3	1	1	2	2	3	0	2	2	1	2	2	2	1	1	2	0	1	1	2	0	1	0	0	2	3	0	3	1	4	1	1	2	1	1	0	2	2	1	0	2	4	0	2	1	2
PotVar0130964	4	50224479	2	3	1	0	2	2	3	0	2	1	0	1	2	3	1	1	1	0	2	0	2	0	1	0	0	2	2	0	3	1	3	1	1	0	1	1	0	1	1	0	0	2	4	0	2	1	2
PotVar0130983	4	50226856	2	3	3	1	2	2	4	2	2	3	3	2	2	4	1	3	2	0	3	2	2	0	1	1	0	3	2	1	4	2	4	1	2	2	3	2	4	2	2	1	1	2	4	0	4	2	3
PotVar0074876	4	51935390	3	2	3	1	2	1	4	3	2	2	3	2	3	4	2	2	1	0	3	2	4	1	2	3	2	3	3	2	4	3	3	1	3	3	3	2	3	4	1	3	4	2	4	2	3	2	3
PotVar0074928	4	51936323	2	2	2	3	2	3	0	2	2	2	3	3	1	1	2	2	2	4	1	4	2	3	2	2	2	1	3	3	1	1	1	3	2	1	2	1	1	2	3	1	2	2	0	2	2	3	2
PotVar0075063	4	51946353	3	2	3	1	2	1	4	3	2	2	3	2	3	3	2	2	2	0	3	2	2	1	2	3	2	3	1	1	3	3	3	1	3	3	3	3	3	2	1	3	2	2	4	2	2	2	3
solcap_snp_c1_15983	4	52544261	2	2	1	3	1	2	1	3	1	3	2	3	3	2	2	2	2	4	2	4	1	3	2	2	2	2	2	3	0	2	1	3	2	2	1	2	4	3	2	2	1	2	0	1	2	3	1
PotVar0133248	4	52716202	4	4	4	4	4	4	4	4	4	4	4	4	4	4	4	4	4	4	4	4	4	4	4	4	3	4	4	4	4	4	4	4	4	4	4	4	4	4	3	4	4	4	4	4	4	3	4
PotVar0133117	4	52719722	3	2	4	4	4	3	4	3	3	3	3	2	3	3	4	2	4	3	4	4	3	4	2	3	3	3	3	3	4	3	3	3	3	4	3	4	4	4	3	3	3	4	2	3	3	4	3
solcap_snp_c1_14440	4	53292184	3	3	2	4	1	3	2	4	4	3	4	4	3	2	2	3	3	4	2	4	1	3	2	4	4	3	3	2	1	3	2	3	2	3	3	3	4	3	3	4	3	2	4	3	3	3	2
solcap_snp_c1_14435	4	53293625	2	2	0	4	1	3	1	2	4	3	3	3	2	1	2	3	3	4	1	2	1	2	2	4	4	2	1	2	1	3	2	3	2	2	2	1	1	3	3	4	4	2	4	3	3	1	3
PotVar0088498	4	53984536	2	3	3	1	3	2	3	3	1	2	2	2	2	3	2	1	2	0	3	3	3	2	3	3	2	3	3	2	4	2	3	1	3	2	3	4	3	1	1	2	3	3	2	2	2	3	2
PotVar0088487	4	53984866	2	1	1	4	1	2	1	1	3	2	2	2	2	1	2	3	3	4	1	1	1	2	1	1	2	1	1	2	0	2	1	3	1	2	1	0	1	3	3	2	1	1	2	2	2	1	3
solcap_snp_c1_16625	4	54997656	4	4	4	3	4	4	4	3	4	2	4	3	3	4	4	2	3	4	4	4	4	4	3	4	4	4	3	4	4	4	4	4	4	4	3	4	4	4	4	4	3	4	4	3	3	4	4
solcap_snp_c2_52884	4	55040483	4	4	3	4	4	3	4	3	4	4	4	4	3	4	4	4	4	4	3	4	4	4	3	4	4	3	4	4	4	2	4	4	4	4	3	3	3	4	4	4	4	4	4	4	2	4	4
solcap_snp_c1_12945	4	55649379	1	1	3	1	3	2	1	1	1	1	0	1	1	2	1	1	1	2	2	0	3	1	1	1	2	1	0	2	0	1	0	1	0	3	1	0	0	3	1	1	2	0	4	0	2	1	2
solcap_snp_c2_43999	4	55649832	4	4	4	4	4	4	4	4	4	4	4	4	4	4	4	4	4	4	4	4	4	4	4	4	4	4	4	4	4	4	4	4	4	4	4	4	4	4	4	4	4	4	0	4	4	4	3
solcap_snp_c2_44000	4	55649940	3	2	4	4	4	3	2	3	4	3	3	2	3	3	3	1	3	4	3	4	3	3	2	3	4	3	2	3	2	2	1	3	3	4	3	3	3	3	3	4	4	2	4	2	4	3	2
PotVar0084519	4	56008534	3	3	4	3	4	4	4	4	4	4	3	4	3	4	4	4	4	4	4	0	4	4	4	4	4	3	3	4	4	4	4	4	3	4	4	4	4	4	4	4	4	4	3	4	4	4	3
PotVar0084447	4	56009476	2	2	1	4	2	1	2	3	3	4	3	3	3	2	2	3	3	3	2	4	1	2	2	4	4	2	3	2	2	1	2	2	3	3	2	3	4	2	2	3	3	2	4	3	3	3	1
PotVar0084419	4	56009959	0	0	1	0	1	1	1	2	1	2	1	2	2	1	1	2	0	1	2	0	0	2	1	1	2	1	0	2	1	1	2	0	1	1	1	3	3	0	0	1	2	1	4	2	2	2	0
solcap_snp_c2_34948	4	56012060	3	3	4	0	3	4	3	4	3	3	2	2	3	3	4	3	2	2	4	3	3	3	3	2	2	4	2	3	3	4	3	2	3	3	3	4	4	2	2	3	3	3	2	3	4	3	4
PotVar0084331	4	56177192	2	2	3	0	3	4	3	4	2	3	1	2	4	3	3	2	1	2	3	0	3	2	3	2	2	4	3	1	3	4	3	2	2	3	2	4	4	2	2	3	4	2	2	3	4	2	2
solcap_snp_c2_34957	4	56187135	3	3	4	1	3	4	3	4	2	3	2	2	3	3	3	3	2	2	4	2	3	3	3	2	2	4	3	3	3	4	3	2	3	3	3	4	4	2	2	3	4	3	4	3	4	3	4
solcap_snp_c2_54335	4	56277376	3	2	3	4	2	2	1	1	3	3	3	3	2	2	1	3	3	4	3	4	3	1	1	2	2	1	2	4	1	1	1	3	3	2	2	0	0	3	3	2	1	1	4	1	1	2	1
PotVar0116521	4	56636578	3	1	3	4	2	0	1	2	1	3	3	3	1	2	1	3	3	4	3	4	3	1	1	2	2	2	1	4	1	1	1	3	3	2	2	0	0	3	3	2	1	1	4	1	0	2	1
solcap_snp_c1_10762	4	56671441	2	2	3	0	3	4	3	3	3	1	2	2	2	2	3	1	1	2	2	0	3	3	3	2	2	2	2	0	3	4	3	2	1	3	2	4	4	2	2	3	3	3	0	3	4	2	2
solcap_snp_c2_55849	4	56987958	2	3	3	4	3	3	1	3	1	2	3	4	3	0	2	2	4	3	2	4	3	3	4	1	1	2	4	3	2	2	2	4	4	2	2	1	1	1	4	1	2	3	1	3	2	1	3
solcap_snp_c2_39804	4	57609141	3	1	2	4	2	3	2	3	2	3	3	3	3	1	2	4	4	3	2	4	3	3	4	2	2	1	4	2	2	3	2	2	3	2	2	1	1	4	4	2	2	1	0	3	1	0	2
solcap_snp_c1_11750	4	57612677	3	4	4	0	4	1	2	3	3	3	2	3	2	3	2	2	0	2	3	3	4	1	1	3	2	3	2	2	2	2	2	3	3	3	2	3	3	3	1	3	2	3	2	2	4	4	1
solcap_snp_c2_39801	4	57612787	3	4	2	0	4	1	2	3	2	3	1	2	2	3	2	2	0	2	3	2	4	1	1	3	2	3	2	1	2	2	2	3	3	3	1	3	3	3	1	3	2	3	2	2	4	3	1
PotVar0100538	4	57897171	1	0	0	0	1	0	1	1	0	0	1	1	0	1	0	1	0	0	0	0	0	0	1	0	0	0	1	0	0	0	0	0	0	1	0	0	0	0	0	0	0	0	2	1	1	0	0
PotVar0100536	4	57897351	4	2	2	4	3	1	2	3	3	3	4	2	3	3	4	2	3	4	2	4	2	2	3	3	2	4	3	2	4	1	1	2	4	3	2	3	4	1	2	3	2	3	4	3	4	3	1
solcap_snp_c1_15504	4	58220358	1	2	2	0	1	3	3	1	1	2	0	3	1	2	1	4	1	0	3	0	2	2	1	2	2	0	2	3	0	3	3	2	0	2	2	1	0	4	2	1	2	1	4	1	0	1	3
solcap_snp_c1_11360	4	58755469	1	1	1	1	1	1	1	1	1	1	1	1	1	1	1	1	1	1	1	1	1	1	1	1	1	1	1	1	1	1	1	1	1	1	1	1	1	1	1	1	1	1	1	1	1	1	1
solcap_snp_c1_11356	4	58789793	4	4	3	4	4	1	2	4	3	4	4	4	2	3	3	2	3	4	4	4	3	3	4	3	4	2	3	4	4	2	3	4	2	3	3	3	4	1	3	4	3	3	4	4	4	3	1
solcap_snp_c1_11391	4	58844620	3	2	3	4	4	1	2	4	3	3	4	3	2	3	3	1	3	4	3	4	3	3	4	2	4	2	3	3	4	2	2	4	2	2	3	3	3	1	3	4	3	3	4	4	4	3	1
solcap_snp_c2_48310	4	59112084	3	4	4	4	4	4	4	4	4	3	4	4	4	4	4	2	4	4	3	4	4	4	4	3	4	4	4	3	4	4	4	4	4	4	4	4	4	4	4	4	4	4	4	4	4	4	4
PotVar0099137	4	59318542	3	4	4	4	4	4	4	4	3	4	4	4	4	4	3	4	4	4	4	4	4	4	4	4	4	4	4	4	4	4	4	4	4	4	4	4	4	4	4	4	4	4	4	4	4	4	4
PotVar0099095	4	59319234	3	1	3	4	3	1	2	3	3	3	4	2	2	2	3	1	3	4	2	4	3	3	3	2	4	2	2	3	4	2	2	4	2	3	3	3	4	1	3	4	3	3	4	3	3	3	2
PotVar0098903	4	59344435	1	3	2	0	1	3	2	1	1	1	0	2	2	3	1	4	1	0	3	0	1	1	1	3	2	3	2	3	0	2	2	0	2	2	2	1	1	3	1	0	2	1	4	1	1	1	3
solcap_snp_c1_11206	4	59738743	1	4	3	1	2	3	3	2	1	1	1	3	2	3	1	3	1	1	3	3	3	2	2	3	2	3	3	4	1	3	3	1	3	3	2	1	1	4	2	1	1	1	4	2	2	3	4
PotVar0071128	4	60020936	1	4	2	0	1	2	2	0	0	1	1	1	1	2	1	4	0	0	3	3	1	0	0	4	4	1	2	4	0	2	2	2	1	2	1	0	1	4	0	0	1	2	4	2	0	2	4
PotVar0071109	4	60021262	1	4	3	0	1	1	2	0	0	1	0	1	2	2	1	1	0	0	2	0	2	0	0	1	1	3	2	4	0	2	4	1	1	3	1	0	1	3	0	1	0	2	4	2	0	0	2
solcap_snp_c1_9771	4	60023905	4	4	4	4	4	4	4	4	4	4	4	4	4	4	4	3	4	4	4	2	4	4	4	3	1	4	4	4	4	4	4	4	4	4	4	4	4	4	4	4	3	4	4	4	4	4	4
PotVar0071025	4	60335991	2	2	1	3	1	3	4	2	1	0	0	1	2	4	2	4	1	0	3	0	2	0	3	4	4	1	1	1	0	2	3	2	4	2	2	0	0	4	0	0	0	4	4	2	0	2	4
PotVar0070877	4	60338620	2	4	4	3	4	3	3	4	4	4	4	4	4	4	4	2	0	4	3	4	4	4	3	3	4	4	4	3	4	3	4	1	4	4	4	4	4	4	4	4	4	3	0	3	4	3	3
PotVar0070856	4	60339070	1	1	1	1	0	1	2	1	0	0	0	1	1	1	1	2	1	0	2	0	1	0	1	2	2	1	1	1	0	1	1	1	1	1	1	0	0	1	0	0	0	1	3	1	0	1	1
PotVar0070686	4	60663964	3	4	2	4	3	3	3	4	4	4	4	4	3	4	4	2	4	4	3	4	1	4	3	1	4	3	3	3	4	3	4	3	3	4	4	4	3	3	4	4	4	3	4	3	4	4	3
solcap_snp_c2_39463	4	60986972	3	4	1	4	2	1	1	1	1	3	2	1	2	1	2	1	4	4	1	2	1	2	2	2	4	3	3	3	2	1	3	2	1	2	3	2	2	1	4	4	2	1	4	3	1	4	2
solcap_snp_c1_11670	4	61096003	2	1	2	3	2	3	2	4	3	3	3	2	2	2	4	1	4	2	2	3	1	3	2	3	4	2	1	2	3	2	1	1	2	2	3	4	3	2	3	3	4	3	4	1	3	2	1
solcap_snp_c2_39447	4	61187213	2	4	4	4	3	3	4	3	3	2	2	4	2	4	2	4	2	2	4	3	3	2	3	4	4	3	3	4	2	3	3	3	4	3	1	3	4	4	2	1	2	4	4	3	3	4	4
solcap_snp_c2_39450	4	61191297	0	2	1	1	0	0	0	0	0	3	0	1	0	0	0	0	1	0	1	0	0	0	0	1	0	1	1	2	0	0	1	1	0	1	0	2	2	0	0	0	0	0	1	1	0	1	1
solcap_snp_c2_39453	4	61195561	2	4	4	4	3	3	4	3	3	2	2	4	2	4	2	4	2	2	4	1	3	2	3	4	4	3	3	4	2	3	3	3	4	3	1	3	4	4	3	1	2	4	4	3	3	4	4
solcap_snp_c2_43736	4	61312752	2	1	2	2	2	1	2	0	1	0	2	1	2	1	1	3	0	2	1	1	3	0	2	2	2	2	3	2	1	2	2	2	2	2	1	0	2	2	2	1	0	2	4	2	0	2	4
PotVar0113891	4	61553258	2	1	2	3	2	3	2	4	3	4	2	2	2	4	4	1	4	3	3	3	1	4	3	2	2	2	3	3	3	3	1	2	2	4	3	4	4	3	2	4	4	2	2	3	4	3	2
PotVar0113919	4	61553929	0	3	2	3	1	2	2	3	2	2	0	3	1	4	2	1	3	2	3	2	0	2	2	2	2	1	2	3	1	2	1	1	3	3	0	3	4	3	1	1	2	2	2	2	3	4	2
PotVar0113944	4	61678831	2	3	3	3	2	3	2	4	3	4	2	3	2	4	3	1	4	3	3	3	1	2	3	2	2	2	4	3	3	3	2	2	3	4	3	3	4	3	2	4	4	1	0	3	4	4	2
PotVar0114023	4	61679913	4	4	3	2	4	2	2	3	2	4	4	3	3	1	3	3	2	3	2	4	4	4	3	3	2	4	4	4	3	4	4	4	2	3	4	4	4	2	3	4	2	4	4	4	2	2	4
PotVar0114035	4	61680194	2	1	1	1	2	1	2	0	1	0	2	1	2	0	1	3	0	1	1	1	3	2	1	2	2	2	0	1	1	1	2	2	1	0	1	1	0	1	2	0	0	3	4	1	0	0	2
solcap_snp_c2_42685	4	62007992	2	4	3	2	2	1	2	0	1	2	2	2	2	0	1	3	1	2	2	1	3	2	3	3	2	3	3	4	1	3	3	3	1	2	1	3	4	2	2	1	0	3	4	3	2	2	4
solcap_snp_c2_21573	4	62178302	4	4	4	4	4	4	4	4	4	4	4	4	4	4	4	4	4	4	4	4	4	4	4	4	4	4	4	4	4	4	4	4	4	4	4	4	4	4	4	4	4	4	4	4	4	4	4
PotVar0000732	4	62201139	1	2	2	1	1	1	1	0	1	0	1	1	2	0	1	3	0	1	1	1	3	0	3	2	2	1	1	1	1	1	2	0	1	0	1	0	1	2	1	0	0	1	4	1	0	0	2
solcap_snp_c1_6758	4	62263846	3	4	3	3	4	3	3	4	3	4	3	4	2	4	4	1	4	3	3	3	1	4	1	2	2	3	4	3	3	3	3	4	3	4	3	4	3	3	3	4	4	3	4	3	4	4	3
solcap_snp_c1_6749	4	62367580	1	1	4	4	2	1	3	3	2	1	1	1	2	3	3	4	3	2	4	3	3	0	3	3	2	3	1	3	2	1	1	2	3	1	2	2	4	4	2	0	2	2	4	1	1	2	2
solcap_snp_c1_6748	4	62391020	2	1	3	2	3	1	3	1	2	1	2	2	1	0	1	3	1	1	2	1	3	2	3	2	0	2	1	3	1	1	2	3	1	0	1	3	4	2	2	0	0	3	4	1	0	1	3
PotVar0000542	4	62394502	2	2	4	4	3	1	3	3	2	2	1	1	3	4	3	4	3	3	4	3	3	1	3	3	2	3	3	4	2	3	1	3	3	3	3	2	4	4	2	1	2	3	4	3	3	3	3
solcap_snp_c2_21463	4	62474885	1	2	3	2	3	1	3	1	1	1	2	3	1	0	1	3	1	1	2	1	3	2	3	3	2	2	1	3	1	1	3	3	1	0	1	3	4	2	2	0	0	3	4	1	0	1	3
PotVar0000495	4	62628796	2	3	3	4	4	2	4	3	2	2	2	3	2	3	2	4	2	2	3	3	3	2	3	4	4	2	2	4	2	4	3	4	3	3	3	3	4	4	3	1	1	4	4	2	3	2	4
PotVar0000474	4	62694194	0	2	0	2	1	1	1	1	0	0	1	2	0	1	0	3	0	1	1	3	0	0	2	3	4	0	0	0	1	1	1	0	1	0	0	0	4	0	0	0	0	1	4	1	0	0	2
PotVar0000446	4	62695722	0	0	0	0	0	0	0	0	0	0	0	0	0	0	0	0	0	0	0	0	0	0	0	1	2	0	0	0	0	0	0	0	0	0	0	0	4	0	0	0	0	0	4	0	0	0	1
solcap_snp_c1_8328	4	62921586	4	4	4	2	3	3	3	3	4	4	3	3	4	3	4	1	4	3	3	1	4	4	2	2	2	3	4	4	3	3	4	4	2	4	4	4	0	4	4	4	4	3	4	3	4	4	3
solcap_snp_c2_26731	4	62927478	3	0	3	3	3	2	1	1	2	1	2	1	3	3	2	4	2	4	3	3	3	1	3	3	4	2	3	2	3	3	2	1	4	2	2	0	4	2	2	1	1	3	4	3	2	2	2
PotVar0123635	4	63207110	1	2	2	2	2	2	1	2	2	2	4	3	1	0	2	2	2	1	1	1	1	1	3	1	0	3	1	3	2	2	0	2	2	1	1	3	4	1	1	3	3	1	4	1	1	2	0
solcap_snp_c2_55786	4	63250621	4	2	3	2	3	2	3	2	2	1	0	2	3	4	2	3	2	3	3	3	3	3	1	2	3	1	3	1	2	3	4	3	2	3	3	1	1	4	3	1	1	3	4	3	4	2	3
solcap_snp_c2_55780	4	63251074	4	2	3	2	3	2	3	2	2	1	0	2	3	4	2	3	2	3	3	3	3	3	1	2	3	1	3	1	2	3	4	2	3	3	3	1	1	4	3	1	1	3	4	3	4	2	3
solcap_snp_c1_8319	4	63354077	4	4	3	3	2	3	4	4	4	4	4	4	4	3	4	2	4	4	3	2	4	4	4	1	0	4	4	4	4	3	4	4	3	4	4	4	4	3	4	4	4	4	4	3	4	3	3
PotVar0087136	4	63428465	0	2	2	2	3	3	2	2	1	3	2	2	2	2	2	2	2	1	2	3	1	2	0	3	4	0	3	0	1	3	1	1	2	2	1	2	4	4	1	3	3	1	4	3	2	3	3
PotVar0087179	4	63482402	4	1	1	0	1	0	4	4	4	4	4	4	4	1	4	0	4	4	1	0	4	4	4	0	0	1	4	4	4	1	4	4	0	4	4	4	0	1	4	4	1	4	1	1	1	1	1
PotVar0087233	4	63488378	0	2	1	2	3	1	2	1	0	1	1	1	0	2	0	2	2	0	1	2	0	2	0	3	4	0	2	0	0	1	1	2	1	1	1	1	4	3	1	0	1	1	4	2	2	2	2
PotVar0087270	4	63489442	0	0	1	1	3	1	2	1	0	1	0	0	0	2	0	2	0	0	1	2	0	3	0	3	4	0	0	0	0	1	0	1	1	1	1	1	4	3	1	0	0	1	2	1	0	1	2
solcap_snp_c2_26744	4	63490224	0	2	2	1	3	3	2	2	1	3	1	2	2	2	2	2	1	1	2	3	1	3	0	3	4	0	3	0	1	3	1	1	2	2	1	2	4	4	1	3	3	1	4	3	2	3	3
solcap_snp_c2_44640	4	64031947	4	4	4	3	3	1	3	3	3	4	3	4	4	3	4	2	4	4	3	2	4	4	4	2	1	4	4	4	4	3	4	4	4	4	3	4	4	4	3	4	3	4	4	3	4	3	3
PotVar0111409	4	64353781	4	4	3	2	2	2	3	2	3	3	3	3	4	3	4	2	2	3	3	4	4	3	4	2	3	4	3	4	4	3	4	3	3	4	3	4	4	3	2	3	3	3	0	4	3	3	2
PotVar0111414	4	64353887	4	3	3	2	3	1	3	2	1	1	2	2	3	4	3	2	2	3	2	2	3	4	2	0	0	3	3	1	3	3	4	1	3	3	2	1	1	4	2	0	1	1	4	4	3	3	4
PotVar0111515	4	64357957	4	3	3	4	3	4	3	4	3	3	3	4	4	4	4	3	3	3	3	3	4	4	2	3	4	3	4	1	3	4	4	3	4	4	3	3	1	4	3	4	4	2	4	4	3	3	4
PotVar0111531	4	64479552	2	1	2	2	3	2	2	2	2	1	2	2	1	2	2	2	3	2	2	2	0	3	0	2	1	1	2	0	0	3	2	1	1	2	1	1	1	2	2	1	2	2	4	3	2	2	2
PotVar0111553	4	64479930	2	0	1	1	3	2	2	2	2	0	2	1	0	3	1	2	1	1	1	2	0	3	0	2	1	1	1	0	0	2	1	2	1	2	1	1	0	1	2	1	1	2	2	3	2	2	2
PotVar0111582	4	64480393	2	1	2	2	3	2	2	2	2	1	2	2	1	3	2	2	3	2	2	2	0	3	0	2	1	1	2	0	0	3	2	2	1	2	1	1	1	2	2	1	2	2	4	3	2	3	2
solcap_snp_c2_54446	4	64600745	4	2	2	3	3	2	3	2	3	1	2	2	3	3	3	3	1	3	3	2	2	2	2	2	1	2	2	1	1	3	4	2	1	3	3	1	1	3	2	0	2	2	4	4	1	3	4
solcap_snp_c2_52206	4	64705833	4	3	3	3	2	0	2	0	3	4	3	2	4	3	3	2	3	3	3	4	4	3	4	3	4	4	4	4	4	3	3	3	3	4	3	4	3	3	3	1	3	3	4	3	3	1	1
solcap_snp_c2_52205	4	64708683	2	3	4	1	4	2	4	3	3	1	2	3	1	3	3	3	3	3	3	3	0	4	3	3	1	2	2	3	1	3	2	4	1	2	2	2	4	2	3	1	1	4	4	4	3	4	3
PotVar0075255	4	64899251	1	1	1	1	2	1	3	3	1	0	1	3	0	3	2	2	1	0	2	2	0	3	1	2	1	1	1	1	0	2	2	3	2	2	0	1	0	1	2	1	1	2	4	4	2	1	3
PotVar0075324	4	64914144	3	2	1	1	2	3	2	4	1	3	3	3	3	2	2	3	1	1	1	1	4	1	1	3	4	2	2	0	3	2	3	1	3	2	2	2	1	3	3	4	3	1	4	1	2	1	3
PotVar0075409	4	64996264	1	2	4	3	4	1	3	1	3	1	1	1	1	2	2	3	4	3	4	3	0	3	3	3	1	2	2	4	1	2	1	3	1	2	3	2	4	1	3	0	1	3	4	3	2	4	1
solcap_snp_c2_34868	4	65069939	3	4	3	3	3	4	3	4	3	4	3	3	4	3	3	4	3	4	3	4	4	2	3	4	4	3	3	3	4	3	3	4	3	2	4	3	4	4	3	4	3	3	4	1	3	4	3
solcap_snp_c1_10424	4	65072300	4	2	2	3	2	4	3	3	3	3	4	4	4	3	3	3	3	2	3	1	4	3	3	3	4	3	4	1	3	4	4	1	4	4	2	3	1	4	3	4	4	2	2	4	3	3	4
PotVar0075682	4	65222199	1	3	4	2	4	2	4	3	3	3	3	3	2	3	3	3	3	3	4	3	1	3	2	3	1	2	2	4	2	3	3	4	2	2	3	2	4	2	3	2	1	4	4	4	3	3	3
PotVar0075793	4	65335998	1	2	4	3	2	1	4	3	3	1	2	3	1	3	3	1	4	3	3	2	0	3	1	1	0	2	2	4	1	3	3	3	2	2	3	2	1	2	2	1	1	2	4	4	2	4	2
PotVar0075976	4	65365237	1	1	2	3	1	0	3	2	1	1	2	1	1	2	2	1	2	2	2	1	0	3	0	1	0	2	1	4	1	1	0	2	1	2	2	2	0	0	2	0	1	1	2	3	1	3	1
PotVar0076032	4	65366135	1	2	4	3	2	1	4	3	3	1	2	3	1	3	3	1	4	3	3	2	0	3	1	1	0	2	2	4	1	3	3	3	2	3	3	2	0	2	2	1	2	2	4	4	2	4	4
solcap_snp_c1_3166	4	65513037	1	2	3	2	2	0	3	2	1	1	2	2	1	2	2	1	2	2	2	1	0	2	0	1	0	3	1	4	1	1	1	2	2	2	2	2	1	0	2	0	1	1	4	3	1	2	0
solcap_snp_c1_13085	4	65797678	0	3	1	2	2	3	1	2	1	2	2	2	2	1	1	3	1	0	0	2	1	1	2	4	4	1	1	0	1	1	1	1	1	1	0	2	4	0	1	3	3	2	4	0	1	1	1
solcap_snp_c1_13077	4	65946543	4	3	4	4	4	4	4	4	4	3	4	3	4	3	4	3	4	4	4	3	3	4	2	2	3	4	4	4	4	4	4	3	4	3	4	4	2	4	4	4	3	3	4	4	4	4	3
solcap_snp_c1_4180	4	66123270	1	2	4	2	2	1	4	2	2	1	2	3	1	3	3	0	3	2	3	2	0	2	1	0	0	2	2	4	2	3	3	3	2	2	3	2	1	2	2	2	1	2	4	4	2	3	3
PotVar0130793	4	66149083	1	3	4	3	2	1	4	3	2	2	2	4	1	4	3	2	4	3	3	3	1	2	3	3	1	2	2	4	2	3	3	4	2	3	3	2	3	2	2	1	2	3	4	4	2	3	4
PotVar0130885	4	66150667	0	0	2	1	1	1	2	2	1	0	0	1	0	1	0	0	2	1	1	0	0	0	1	1	0	0	2	0	0	2	2	1	1	0	1	0	0	2	0	1	0	1	2	2	1	1	2
solcap_snp_c2_12936	4	66264288	0	0	2	1	1	1	1	1	2	0	0	1	1	1	0	0	2	1	2	0	0	0	1	0	0	0	2	0	0	2	2	1	1	0	1	0	1	2	0	1	0	1	2	2	1	1	3
solcap_snp_c1_4171	4	66342434	1	2	3	2	1	1	3	2	3	1	2	3	2	3	3	0	3	3	4	1	0	3	1	1	0	2	2	4	1	3	3	3	3	3	3	2	0	2	2	1	0	1	2	4	2	3	3
solcap_snp_c2_12921	4	66368519	4	2	4	3	3	1	4	3	3	3	2	3	3	3	3	2	4	4	4	1	3	4	2	1	0	3	3	4	3	3	4	3	3	4	4	2	2	4	3	1	2	1	4	4	3	3	4
PotVar0015043	4	66581861	4	2	4	3	4	3	4	4	4	3	4	3	3	3	4	2	4	4	4	1	3	4	3	1	0	3	4	4	3	3	4	3	4	4	4	3	2	4	4	2	2	2	4	4	4	3	4
PotVar0015063	4	66582292	4	2	4	3	4	3	4	4	4	3	4	3	3	3	4	2	4	4	4	1	3	4	3	1	0	3	4	4	3	3	4	3	4	4	4	3	1	4	4	2	2	2	4	4	4	3	4
solcap_snp_c1_4140	4	66608357	4	3	2	3	2	1	3	2	2	2	2	3	2	3	3	1	3	4	3	2	3	4	1	1	0	3	3	2	3	3	3	3	3	3	4	2	1	4	3	1	1	1	4	3	2	3	2
PotVar0015152	4	66920383	4	2	2	2	4	2	4	4	2	3	4	2	3	2	4	1	2	3	1	1	3	4	1	1	0	3	4	2	3	1	2	1	4	3	3	3	0	2	4	1	1	1	0	3	2	2	2
PotVar0015291	4	66965909	4	2	2	2	4	2	4	4	2	3	4	2	3	3	4	1	2	3	1	2	3	4	2	1	0	3	4	2	3	1	2	1	4	3	3	3	0	2	4	2	1	1	0	3	2	2	3
PotVar0015326	4	66966543	4	4	4	4	4	4	4	4	4	4	4	4	4	4	4	4	4	4	4	4	4	4	4	4	4	4	4	4	4	4	4	4	4	4	4	4	4	4	4	4	4	4	4	4	4	4	4
solcap_snp_c1_10179	4	67145141	1	2	3	3	3	4	3	2	4	3	4	3	2	3	4	0	4	3	3	1	0	3	1	2	1	2	3	2	2	4	3	2	4	4	3	4	2	2	3	4	3	3	4	4	2	3	3
solcap_snp_c1_10180	4	67145334	4	2	4	3	4	4	4	4	4	4	4	3	3	3	4	2	4	4	4	2	3	4	3	2	1	3	4	4	4	4	4	3	4	4	4	4	4	4	4	4	4	2	4	4	4	4	4
PotVar0015456	4	67197954	3	1	3	0	3	4	2	4	4	3	2	2	2	1	1	1	1	2	3	0	3	1	1	0	0	1	3	2	2	1	3	2	1	0	2	1	0	4	2	2	1	2	0	2	4	1	1
solcap_snp_c1_10202	4	67340280	4	2	4	2	4	4	3	3	4	4	4	3	3	3	4	1	3	4	4	1	3	4	1	1	0	3	4	4	3	3	4	3	4	3	4	3	1	4	4	2	1	2	2	4	4	3	3
solcap_snp_c2_45122	4	67530757	2	3	3	3	3	4	2	1	4	3	4	3	3	3	4	2	3	3	3	3	2	3	1	2	3	2	3	2	2	4	3	2	4	3	3	4	3	2	3	2	0	4	2	4	2	4	4
PotVar0015639	4	67695625	4	2	4	3	4	4	3	3	4	4	4	3	3	3	4	2	4	3	4	1	3	4	1	2	1	2	4	4	4	4	4	3	4	4	4	4	1	4	4	4	4	3	2	4	3	3	3
solcap_snp_c2_35958	4	67720667	4	2	4	3	4	4	3	3	4	4	4	3	3	3	4	2	4	3	4	1	3	4	1	2	1	2	4	4	4	4	4	3	4	4	4	4	1	4	4	4	4	3	4	4	3	3	3
PotVar0015848	4	67724258	4	2	4	3	4	4	4	4	4	4	4	3	3	3	4	2	4	3	4	1	3	4	1	2	1	2	4	4	4	4	4	3	4	4	4	4	2	4	4	4	4	3	3	4	3	3	3
solcap_snp_c2_35941	4	67811222	4	0	1	0	1	4	2	2	2	3	2	1	2	2	3	2	3	3	2	1	3	4	1	1	1	1	2	1	3	2	3	1	1	3	4	2	1	4	3	1	1	2	0	3	3	2	2
solcap_snp_c1_10667	4	67813187	4	0	2	0	2	4	3	3	3	3	2	2	2	2	4	3	3	4	2	1	4	4	2	2	1	3	3	1	3	2	4	1	2	3	4	2	1	4	3	1	1	2	0	3	4	2	3
solcap_snp_c1_10711	4	67884232	3	4	4	4	4	2	3	4	3	3	0	4	3	2	3	4	1	2	4	3	4	1	3	3	3	4	3	3	3	2	3	3	3	1	1	1	4	4	2	4	4	4	4	2	3	2	2
PotVar0016129	4	68134435	1	4	4	4	2	4	1	2	3	4	4	3	3	4	2	0	4	4	4	2	1	3	4	4	3	3	3	4	2	4	3	4	4	4	4	4	1	2	4	4	3	2	2	4	3	2	3
PotVar0016137	4	68134577	4	1	2	3	4	4	3	3	3	4	4	3	4	3	4	2	4	3	3	1	3	4	3	2	1	2	4	2	4	4	4	2	3	4	4	4	1	4	4	4	4	2	2	4	3	1	2
PotVar0016403	4	68259358	3	3	3	4	4	2	2	3	3	3	2	4	2	2	3	3	1	2	2	3	2	1	2	3	3	3	2	1	4	2	2	2	3	1	1	1	4	4	2	4	4	3	4	2	3	3	1
solcap_snp_c1_3545	4	68308810	2	1	2	2	4	2	3	2	2	3	3	1	4	3	2	2	3	2	2	1	1	4	2	3	4	1	4	2	3	4	3	2	3	4	3	4	1	2	3	3	4	1	0	3	2	1	3
PotVar0016717	4	68354073	4	2	3	2	4	2	1	2	3	3	2	1	3	1	3	3	1	1	3	0	3	1	1	2	3	3	2	3	4	2	3	2	2	1	1	1	1	4	2	4	4	2	4	2	2	0	1
PotVar0016819	4	68450956	0	3	3	4	2	0	1	2	1	1	1	4	2	2	0	1	0	1	1	3	1	0	1	2	3	1	1	2	2	2	2	2	3	0	0	1	3	0	1	2	1	3	2	1	1	3	2
PotVar0016906	4	68504015	0	4	4	4	2	0	1	2	1	1	1	4	2	2	0	2	0	1	2	3	1	0	1	2	3	2	1	3	2	2	2	3	3	0	0	1	3	0	1	1	0	3	0	1	1	3	3
solcap_snp_c1_3522	4	68512599	0	2	3	2	2	2	2	2	2	2	3	1	3	3	1	1	3	2	3	1	0	3	3	2	4	1	3	4	2	4	3	3	3	3	3	4	0	0	3	1	0	1	0	3	1	1	3
PotVar0017411	4	68731715	0	1	2	2	2	0	2	3	1	2	3	1	3	3	1	0	3	2	1	2	0	2	3	3	4	0	3	1	2	4	3	1	3	4	3	4	0	0	3	2	3	1	0	3	1	0	4
PotVar0017432	4	68732139	4	4	4	4	4	4	1	3	4	3	2	4	2	2	3	4	1	3	4	2	4	2	2	3	3	4	2	4	4	2	2	4	3	1	2	1	4	4	2	4	4	4	4	2	3	4	2
solcap_snp_c1_3497	4	68769666	4	4	4	3	4	4	4	4	4	4	3	4	3	4	4	4	4	3	3	4	4	4	3	3	4	4	4	3	4	4	4	4	3	2	3	4	4	4	4	3	3	4	4	3	4	4	3
solcap_snp_c1_3484	4	68859403	2	1	3	1	2	2	0	2	3	2	1	1	0	1	0	0	1	0	1	0	2	0	1	1	3	1	1	0	3	2	2	1	1	0	0	1	0	2	2	2	1	2	2	1	1	0	0
solcap_snp_c1_3476	4	68871390	4	4	4	4	4	4	2	3	4	3	2	4	2	2	3	4	1	3	4	3	4	2	2	3	3	4	2	4	4	2	2	4	3	1	2	1	4	4	2	4	4	4	4	2	3	4	2
solcap_snp_c2_10552	4	68922779	4	2	4	2	4	4	4	4	4	4	4	1	4	3	4	3	4	3	4	1	4	4	4	3	4	3	4	4	4	4	4	2	3	4	4	4	1	4	4	4	4	2	4	4	3	1	3
PotVar0017473	4	68936241	4	1	3	2	4	4	0	2	4	3	3	1	2	2	1	0	2	2	3	0	4	0	3	2	3	1	2	1	4	3	3	1	2	2	2	2	0	4	3	4	4	1	4	2	1	0	1
PotVar0017735	4	68943450	2	1	3	1	2	2	0	2	3	2	1	1	1	1	0	0	1	0	1	0	1	0	1	1	3	1	1	0	3	2	2	1	1	0	0	1	0	2	2	2	1	1	2	1	1	0	0
PotVar0017894	4	69074544	2	1	3	1	2	2	0	2	3	2	1	1	1	1	0	0	1	0	1	0	1	0	1	1	3	1	1	0	3	2	2	1	1	0	0	1	0	2	2	2	1	1	2	1	1	0	0
solcap_snp_c2_23804	5	176639	4	2	0	4	1	4	1	3	4	4	3	3	4	4	4	4	2	2	0	2	3	3	4	4	4	4	3	1	3	3	3	4	4	0	3	3	4	3	4	4	4	3	4	4	3	4	3
PotVar0048849	5	449575	1	2	0	2	0	2	0	1	2	1	1	2	1	1	1	1	2	1	1	0	3	0	1	2	3	1	0	0	1	2	1	1	2	0	3	2	2	2	3	1	0	1	4	1	2	2	2
solcap_snp_c1_7621	5	489095	2	3	0	2	0	4	0	2	4	1	1	3	2	1	1	4	2	1	1	1	3	1	2	3	3	4	0	0	2	3	1	1	4	0	3	2	2	3	3	1	0	1	4	3	2	4	2
PotVar0048284	5	589971	1	2	2	2	1	2	1	1	2	2	2	2	1	1	2	1	2	1	2	1	3	1	1	2	3	1	2	1	2	2	1	1	2	2	2	2	2	2	2	3	4	1	4	1	3	2	3
PotVar0048271	5	620438	0	0	1	0	1	0	1	0	0	0	0	0	0	0	0	0	0	0	0	1	0	0	0	0	0	0	1	0	0	0	0	0	1	0	0	0	0	0	0	1	0	0	0	0	0	0	0
PotVar0048209	5	623215	4	4	4	4	4	4	4	4	4	4	4	4	4	4	4	4	4	4	4	4	4	4	4	4	4	4	4	4	4	4	4	4	4	4	4	4	4	4	4	4	4	4	4	4	4	4	4
PotVar0048171	5	782066	1	1	1	2	1	2	0	1	1	1	1	2	1	1	2	1	2	2	2	0	3	0	1	2	3	0	1	1	2	2	1	1	1	1	1	2	2	2	2	2	1	0	3	2	2	2	2
PotVar0048148	5	782347	4	4	3	4	4	4	4	4	4	3	3	4	4	4	4	4	4	4	4	4	4	4	4	4	4	4	4	4	3	4	4	4	4	4	4	4	4	4	4	3	3	4	4	4	4	4	4
solcap_snp_c2_23829	5	782782	1	1	2	2	1	2	0	1	2	1	2	2	1	1	2	1	2	1	2	0	3	1	1	2	3	0	2	1	2	2	1	1	1	2	1	2	2	2	2	3	4	0	4	1	2	2	3
solcap_snp_c1_15684	5	1135681	2	3	4	2	4	2	4	4	2	4	3	3	3	3	4	4	3	4	4	4	1	4	4	3	2	3	4	4	3	3	3	3	2	4	4	4	2	2	3	4	4	4	2	4	3	2	3
PotVar0048114	5	1198487	2	1	2	2	1	2	0	1	2	1	2	1	1	1	1	1	2	1	2	0	3	0	1	2	3	1	2	1	1	2	1	1	3	2	2	2	2	2	2	3	3	1	4	1	2	4	3
solcap_snp_c2_33515	5	1520262	2	2	3	3	2	4	1	2	4	2	2	2	1	1	3	1	3	2	3	0	4	1	1	2	3	1	2	3	4	3	2	2	1	3	3	2	2	3	3	3	3	3	4	1	3	3	4
solcap_snp_c2_33518	5	1522095	1	2	3	3	2	4	1	1	4	2	2	2	1	1	2	2	2	1	1	0	4	1	0	1	2	1	2	3	2	3	2	1	1	2	3	1	2	3	2	3	3	3	4	0	2	2	3
solcap_snp_c2_33522	5	1522299	3	2	0	2	0	3	0	0	4	0	3	2	2	2	0	2	2	1	0	0	2	0	0	2	2	2	2	0	1	2	1	0	2	1	2	0	3	2	2	3	3	0	4	0	1	2	1
solcap_snp_c2_33563	5	1699629	1	2	2	3	2	4	1	2	4	1	2	2	1	1	3	1	3	1	3	0	4	1	1	0	1	1	1	4	4	3	2	1	1	3	3	2	2	3	3	3	3	3	4	1	3	3	4
solcap_snp_c2_57149	5	1829268	3	3	2	3	2	2	3	3	2	3	3	3	4	4	1	4	3	3	3	4	3	3	4	4	4	3	3	2	3	3	3	4	3	3	3	3	4	3	3	3	2	2	4	4	3	1	2
solcap_snp_c2_52067	5	1907297	4	3	2	3	2	4	3	3	4	3	4	3	4	4	2	4	2	2	3	4	3	3	4	4	4	4	3	2	4	2	3	4	4	3	4	3	2	3	2	4	4	2	4	4	3	3	3
PotVar0114684	5	2013145	0	0	2	2	0	4	0	0	3	2	0	0	0	1	0	0	2	0	1	0	2	0	0	0	1	1	0	2	2	2	3	4	1	2	2	0	1	3	1	3	1	0	4	1	0	0	2
solcap_snp_c2_11604	5	2014065	1	1	4	4	4	4	2	4	4	3	4	1	2	4	3	1	4	2	4	1	4	4	1	0	0	0	4	3	4	4	4	4	2	2	4	2	4	4	3	3	0	2	4	3	4	1	2
solcap_snp_c2_11712	5	2208607	0	2	3	3	2	4	1	2	4	2	3	2	1	2	2	1	3	2	2	0	4	2	0	1	1	0	2	4	3	3	2	3	1	3	3	2	4	3	3	3	3	2	4	1	3	2	4
solcap_snp_c2_11685	5	2344898	4	3	2	3	2	4	3	3	4	3	3	3	3	3	3	4	3	2	4	4	4	3	3	3	3	4	3	4	4	3	3	4	3	2	2	3	2	3	3	3	1	2	4	4	2	3	2
PotVar0024528	5	2871121	4	2	2	1	2	2	2	3	2	4	3	2	1	2	3	4	1	1	4	4	1	3	3	2	2	4	2	4	1	2	2	2	3	2	2	2	0	2	2	2	0	2	4	4	1	3	1
PotVar0024709	5	2941552	4	3	4	4	4	4	4	3	4	4	4	3	3	4	4	4	4	4	4	4	4	4	4	4	4	4	4	4	4	4	4	4	4	4	4	4	4	4	4	4	4	4	4	3	4	4	4
PotVar0024728	5	2941837	3	4	3	2	4	2	3	4	3	3	3	3	3	3	2	4	3	2	2	4	1	4	4	2	2	3	3	1	1	3	3	2	3	3	2	4	2	2	3	1	1	3	4	4	3	2	1
solcap_snp_c2_11771	5	3090828	1	1	2	2	1	3	1	1	2	1	1	2	1	1	3	2	2	3	3	1	3	0	0	3	2	3	2	4	4	2	1	3	2	3	3	1	2	4	2	3	4	1	4	1	1	2	3
PotVar0024998	5	3380769	0	2	2	2	1	3	0	1	3	1	1	2	2	2	2	2	2	2	2	2	3	2	2	2	1	2	1	2	3	2	1	3	1	2	1	1	2	3	2	2	1	2	4	2	2	0	2
PotVar0025052	5	3382539	0	2	1	0	0	1	0	1	2	1	0	0	2	1	1	2	1	1	2	2	0	2	2	2	1	2	1	2	1	1	0	1	0	2	1	1	1	1	2	2	2	2	4	2	2	0	1
solcap_snp_c1_3815	5	3553290	1	3	2	2	2	3	2	2	3	1	1	3	3	2	2	3	2	4	2	2	3	2	3	3	3	3	2	2	3	2	2	2	2	3	4	1	2	1	1	2	2	2	4	3	1	1	3
solcap_snp_c1_3803	5	3599734	0	2	1	0	0	3	0	1	2	1	0	0	2	1	1	2	1	2	2	2	0	2	3	1	0	2	1	2	1	1	1	1	1	1	1	1	1	0	1	1	0	2	4	2	1	0	1
PotVar0025449	5	3777958	2	2	4	4	3	3	2	3	3	4	4	3	1	3	3	4	2	2	3	3	4	2	1	1	0	2	2	2	3	3	2	3	3	3	1	4	4	3	2	3	1	1	4	2	2	2	3
PotVar0025554	5	3778943	1	3	1	0	1	3	2	2	1	1	0	1	3	1	2	2	2	3	3	2	0	2	3	3	3	4	2	4	2	1	3	2	2	2	4	2	1	3	3	3	4	2	4	3	3	3	2
PotVar0025599	5	3822520	3	4	4	3	4	3	3	2	3	3	3	4	3	3	3	3	3	3	2	2	4	1	1	2	3	2	2	1	3	3	3	2	3	3	3	3	4	4	3	3	3	1	2	1	3	3	3
PotVar0025980	5	3884038	4	4	2	3	3	3	1	3	3	4	4	3	4	3	3	4	3	4	4	4	4	3	4	4	4	4	4	4	4	3	4	4	4	3	4	3	2	4	4	4	3	3	4	4	3	4	3
PotVar0026049	5	3884741	2	2	2	2	2	1	4	2	1	1	1	3	2	2	2	0	2	1	1	1	0	2	2	2	3	2	1	2	1	1	2	1	1	2	3	1	2	1	2	2	4	2	2	2	3	1	1
solcap_snp_c1_3784	5	4029214	2	1	2	3	3	3	1	1	3	3	4	1	2	3	2	3	2	2	3	4	4	3	2	0	0	0	4	2	2	3	2	4	1	1	0	2	1	1	3	3	1	1	0	2	0	2	1
solcap_snp_c2_11799	5	4094419	4	4	3	3	4	4	3	2	4	2	3	4	3	3	4	2	3	2	3	2	4	1	2	3	4	3	2	3	3	3	3	3	4	3	3	2	4	4	3	2	3	3	4	1	4	3	3
solcap_snp_c1_3810	5	4201366	4	4	3	3	4	3	3	3	3	2	3	4	3	3	4	2	3	2	3	2	4	1	2	3	4	3	1	3	3	3	3	3	3	2	3	3	4	3	3	2	3	3	2	1	3	4	3
PotVar0026323	5	4249815	4	3	4	3	4	3	3	3	3	2	3	4	4	4	4	3	4	4	4	3	4	4	3	3	4	2	3	4	3	4	3	3	3	3	3	3	4	2	3	3	3	4	2	2	4	4	3
solcap_snp_c2_22986	5	4275262	4	4	4	4	4	4	4	4	4	4	4	4	4	4	4	4	4	4	4	4	4	4	4	4	4	4	4	4	4	4	4	4	4	4	4	4	4	4	4	4	4	4	3	4	4	4	4
PotVar0078411	5	4370035	4	4	4	4	4	4	4	3	4	4	4	4	4	4	4	1	4	4	3	4	4	4	4	3	4	3	4	3	3	4	4	4	4	3	3	3	4	4	3	4	4	4	4	3	4	4	3
PotVar0078439	5	4370441	4	4	4	4	4	4	4	4	4	4	4	4	4	4	4	3	4	4	4	4	4	4	4	4	4	4	4	4	4	4	4	4	4	4	4	4	4	4	4	4	4	4	4	4	4	4	4
PotVar0079027	5	4439157	2	2	2	3	2	1	1	1	3	2	3	1	1	2	2	3	1	3	2	3	3	2	2	2	1	2	2	1	3	1	2	4	3	1	1	2	1	3	2	2	2	1	4	2	0	1	2
PotVar0079585	5	4486966	2	0	3	3	2	0	1	0	1	3	3	1	1	2	1	3	2	3	3	4	3	3	2	0	0	0	3	2	2	2	2	4	2	0	0	1	0	1	2	3	2	1	2	2	0	1	1
PotVar0079863	5	4573334	3	4	3	3	4	3	3	3	3	3	4	3	3	3	3	3	3	4	3	4	4	3	3	3	4	3	3	3	3	3	4	4	3	3	4	3	3	3	3	3	4	3	4	3	3	3	3
PotVar0079877	5	4573575	2	1	3	3	2	1	1	0	2	2	3	1	1	2	1	3	2	3	2	3	3	2	2	0	0	1	4	2	2	2	1	4	3	1	0	1	0	3	2	3	2	1	2	2	1	1	1
PotVar0079948	5	4643407	1	0	2	2	1	0	0	0	1	1	3	1	0	1	1	1	1	2	1	2	3	2	2	0	0	0	1	1	2	1	1	2	1	0	0	2	0	2	1	1	1	0	1	0	0	1	1
PotVar0079966	5	4650207	1	1	2	3	1	1	1	0	2	1	2	1	0	1	1	2	1	3	1	3	3	3	2	0	0	1	2	1	2	1	1	3	3	0	0	1	0	3	1	2	2	1	2	1	0	1	2
PotVar0080736	5	4728168	1	2	3	3	1	0	1	0	2	2	3	1	1	1	1	3	2	3	2	3	3	3	2	0	0	1	4	2	3	2	1	4	3	1	0	2	0	1	2	3	2	1	4	3	1	1	3
solcap_snp_c2_23052	5	4799827	4	4	4	4	4	4	4	4	4	4	4	4	4	4	4	4	4	4	4	4	4	4	4	4	4	3	4	4	4	4	4	4	4	4	4	4	4	4	4	4	4	4	4	4	4	4	4
PotVar0129968	5	4814466	4	4	4	4	4	4	4	4	4	4	4	4	4	4	4	4	4	4	4	4	4	4	4	4	4	4	4	4	4	4	4	4	4	3	4	4	4	4	4	4	4	4	4	4	4	4	4
solcap_snp_c1_14802	5	4940685	4	3	3	2	3	3	3	4	2	2	2	4	3	4	4	3	3	3	3	2	3	2	2	4	4	4	0	3	4	2	4	3	4	3	3	3	4	2	3	2	2	4	3	2	3	3	4
solcap_snp_c2_50301	5	4944867	4	3	3	3	3	3	2	4	1	2	3	4	2	3	1	4	3	3	4	1	3	2	0	4	4	4	2	4	3	3	4	4	3	3	3	2	2	2	4	3	2	3	3	3	2	3	4
PotVar0116977	5	5155778	1	2	2	3	1	1	2	0	3	1	3	2	2	1	2	2	1	3	1	3	3	4	2	1	1	1	3	1	4	1	1	3	3	1	0	1	2	3	1	2	2	1	4	2	1	1	3
PotVar0117068	5	5157172	2	2	4	4	2	4	2	2	4	3	4	3	3	3	3	4	3	3	3	3	4	4	4	2	1	3	4	4	4	4	1	4	4	3	3	4	4	4	3	3	2	3	4	3	3	3	3
solcap_snp_c1_4043	5	5438054	2	2	4	4	2	4	2	3	4	3	4	3	3	3	4	4	3	3	3	4	4	4	4	2	1	3	4	4	4	4	1	4	4	3	3	4	4	4	3	3	2	3	4	3	3	3	3
solcap_snp_c2_12510	5	5457220	4	4	4	4	4	4	4	4	4	4	4	4	4	4	4	4	4	4	4	4	4	4	4	4	4	4	4	4	4	4	4	4	4	4	4	4	4	4	4	4	4	4	4	4	4	4	4
solcap_snp_c2_51478	5	5522669	4	4	4	4	3	4	3	4	4	3	3	3	4	4	2	4	4	4	4	4	3	4	4	4	4	4	4	4	1	3	4	4	4	4	4	3	4	4	4	4	4	4	4	4	4	3	4
PotVar0117270	5	5637250	2	1	3	3	1	3	1	2	1	2	2	2	1	2	1	4	2	2	3	3	2	3	2	2	1	3	3	4	0	2	1	4	4	0	1	1	2	4	3	3	2	1	4	2	2	2	2
PotVar0117366	5	5639161	4	3	3	3	3	3	3	3	1	4	2	3	2	3	1	4	3	4	4	3	2	4	2	4	4	4	3	4	0	2	4	4	4	1	2	1	2	4	3	4	4	3	2	3	2	3	3
PotVar0117437	5	5640079	1	2	3	3	2	1	2	2	4	4	3	3	3	4	3	4	2	1	1	3	1	4	3	2	1	3	4	4	2	2	1	4	3	1	2	1	2	4	2	2	2	1	2	3	1	1	3
PotVar0089949	5	6041063	1	1	3	3	1	2	1	1	1	2	2	2	1	1	1	3	2	2	2	4	2	3	2	1	1	2	3	3	0	2	1	4	3	1	1	1	2	4	3	3	2	1	4	2	2	1	2
solcap_snp_c2_47646	5	6043333	2	3	1	2	3	1	3	1	1	2	2	2	2	3	3	1	2	3	1	2	2	3	4	4	4	2	1	0	3	2	3	1	2	3	2	2	3	1	1	2	4	3	2	2	3	2	1
PotVar0089428	5	6067367	1	2	3	3	1	1	1	2	3	2	3	1	2	0	1	3	2	2	2	2	2	2	1	2	1	2	4	2	1	2	1	4	2	2	2	2	2	4	3	3	2	1	4	3	1	1	3
solcap_snp_c2_52436	5	6266739	4	2	2	4	4	2	4	3	1	2	3	3	2	4	4	2	3	4	2	4	4	4	4	4	4	1	1	4	3	3	4	4	3	3	2	3	3	2	2	3	4	4	2	2	3	4	3
solcap_snp_c2_47284	5	6483895	4	4	2	3	2	4	3	4	4	3	4	4	3	4	3	4	3	4	4	3	3	4	2	4	4	4	4	4	3	3	4	3	3	3	3	3	2	4	4	4	4	3	4	4	3	4	3
PotVar0089376	5	6626888	4	4	4	4	4	4	4	3	4	4	4	4	4	4	4	4	4	4	4	4	4	4	4	4	4	4	4	4	4	4	4	4	4	4	4	4	4	4	4	4	4	4	4	4	4	4	4
solcap_snp_c2_38171	5	6747425	4	4	4	4	4	4	4	4	4	4	4	4	4	4	4	4	4	4	4	4	4	4	4	4	4	4	4	4	4	4	4	4	4	4	4	4	4	4	4	4	4	4	4	4	4	4	4
solcap_snp_c2_55452	5	7231476	4	4	4	3	4	4	3	3	4	4	4	4	4	4	3	4	4	4	3	4	4	4	3	4	4	4	4	3	3	3	4	4	4	3	3	3	1	4	4	4	4	4	4	4	4	4	4
solcap_snp_c2_45539	5	7393381	4	2	3	4	4	4	4	4	2	4	3	4	3	3	4	4	4	4	3	4	4	4	3	3	3	4	4	4	4	4	4	3	4	4	4	3	4	3	3	4	4	4	4	4	4	3	4
solcap_snp_c2_45522	5	7459761	3	3	2	4	4	2	4	4	3	3	3	4	3	4	3	2	3	4	3	4	4	4	4	4	4	2	2	3	2	3	3	4	3	2	3	3	4	2	2	3	4	4	4	3	4	3	2
PotVar0083684	5	7801807	4	4	4	2	3	4	4	3	4	3	4	4	4	4	4	4	4	4	3	4	4	3	3	4	4	4	2	3	4	3	4	4	3	3	3	3	1	4	4	4	4	3	4	3	4	4	4
PotVar0083756	5	7803343	3	3	1	4	4	3	4	4	4	3	2	4	3	4	2	2	3	4	4	4	3	4	4	4	4	3	3	4	2	3	3	4	3	1	3	3	4	4	2	3	4	4	4	3	2	3	2
PotVar0083774	5	7803493	3	4	3	2	3	0	3	1	2	4	2	1	3	2	2	2	3	2	3	1	1	2	2	3	4	3	3	1	3	3	4	2	4	4	3	3	3	1	4	3	4	2	2	3	2	3	3
PotVar0084089	5	7930087	3	3	2	4	4	4	4	3	4	3	3	4	3	4	2	3	3	4	4	4	4	4	4	4	4	3	2	4	2	3	3	4	3	1	3	3	4	4	2	3	4	4	4	3	3	3	2
PotVar0084120	5	7930912	1	4	0	4	2	4	0	2	2	4	2	4	1	4	2	4	1	4	4	4	4	4	4	4	4	2	2	4	1	3	4	4	2	2	2	2	4	4	0	1	1	2	4	3	3	3	0
solcap_snp_c2_37692	5	7996804	2	1	1	2	1	2	2	0	1	1	2	1	1	2	1	2	3	2	2	2	3	1	2	2	3	2	0	3	1	1	3	2	1	0	1	1	1	3	1	2	2	2	4	1	0	1	0
PotVar0125821	5	8351657	3	3	3	2	3	4	3	2	3	3	4	4	3	3	4	4	4	3	3	4	4	2	4	3	4	4	2	4	4	3	4	3	3	4	3	4	4	4	3	4	4	3	4	3	3	4	2
PotVar0125830	5	8352703	3	2	2	2	3	4	4	2	4	3	1	4	2	4	0	3	2	3	4	1	1	3	4	4	4	3	2	3	2	2	3	4	3	1	2	2	2	3	2	2	4	2	4	3	3	2	1
PotVar0125947	5	8353791	4	4	4	4	3	4	3	4	4	4	4	4	4	4	4	4	3	4	3	3	3	4	3	4	4	3	4	3	3	3	4	4	3	3	4	3	2	4	3	3	2	4	4	4	4	4	4
solcap_snp_c1_15292	5	8972110	3	3	3	3	2	2	1	4	3	3	4	3	3	3	4	3	1	3	2	3	3	4	2	2	2	3	4	3	3	3	1	3	3	3	3	3	2	4	3	3	2	4	4	3	3	4	4
PotVar0085257	5	8991992	3	3	3	3	2	0	1	2	3	3	4	0	2	3	3	3	1	2	2	2	2	3	1	2	1	3	3	3	2	3	1	2	2	3	3	3	2	4	3	3	2	4	4	2	1	4	4
solcap_snp_c2_43535	5	9439555	4	4	4	4	4	3	4	3	4	4	4	3	4	4	4	4	4	4	4	4	4	4	3	4	4	4	4	4	4	4	4	4	4	4	4	4	4	4	4	4	4	4	4	4	3	4	4
PotVar0091625	5	9907991	4	4	4	4	4	4	4	4	4	4	4	4	4	4	4	4	4	4	4	4	4	4	4	4	4	4	4	4	4	4	4	4	4	4	4	4	4	4	4	4	4	4	4	4	4	4	4
PotVar0091465	5	9911737	2	3	3	1	1	2	0	3	2	3	2	3	3	1	2	3	1	2	2	0	0	1	1	1	1	1	3	2	3	1	3	1	1	3	2	2	1	2	3	1	0	2	4	2	1	4	2
PotVar0091432	5	9912364	4	4	4	4	4	4	4	4	4	4	4	4	4	4	4	4	4	4	4	4	4	4	4	4	4	4	4	4	4	4	4	4	4	4	4	4	4	4	4	4	4	4	4	4	4	4	4
PotVar0091126	5	10179486	3	3	3	3	3	3	2	4	3	3	4	3	3	3	3	3	2	3	3	2	3	3	3	3	2	3	4	3	3	3	3	3	3	4	3	4	4	4	3	3	3	4	4	3	3	4	4
PotVar0090998	5	10366895	3	3	3	2	2	1	1	4	3	3	4	2	3	2	3	3	1	2	2	1	3	2	1	2	1	2	3	3	3	2	3	2	1	3	3	2	3	4	3	3	2	3	4	2	1	4	4
PotVar0090986	5	10367155	3	3	3	3	2	2	1	4	3	3	4	3	3	3	3	3	1	2	2	1	3	3	2	2	1	3	4	3	3	3	3	2	3	4	3	4	4	4	3	3	2	4	4	3	3	4	4
solcap_snp_c2_32847	5	10485816	4	4	4	4	4	4	4	4	4	4	4	4	4	4	4	4	4	4	4	4	4	4	4	4	4	4	4	4	4	4	4	4	4	4	4	4	4	4	4	4	4	4	4	4	4	4	4
solcap_snp_c2_51899	5	10835345	4	4	3	4	3	4	2	4	4	3	4	3	4	4	3	3	3	2	3	2	4	1	2	3	4	3	4	4	3	4	3	3	3	4	2	4	4	4	4	4	4	4	4	2	3	4	4
solcap_snp_c2_52505	5	10956112	4	4	4	4	4	4	4	4	4	4	4	4	4	4	4	4	4	4	4	4	4	4	4	4	4	4	4	4	4	4	4	4	4	3	4	4	4	4	4	4	4	4	2	4	4	4	4
solcap_snp_c2_43663	5	11141579	2	1	1	2	3	2	3	1	3	1	1	0	1	3	1	2	3	3	2	3	1	3	3	4	4	3	1	1	1	2	1	2	3	2	2	3	0	3	3	1	2	1	0	2	2	1	1
PotVar0014510	5	11696970	3	3	3	2	3	4	2	4	4	4	3	4	3	3	3	4	2	2	2	1	4	1	2	1	0	3	3	4	4	2	3	4	2	3	3	2	4	4	4	3	3	3	4	3	2	4	4
PotVar0014494	5	11697432	3	3	3	2	3	4	2	4	3	3	3	4	3	2	3	4	2	2	3	1	3	1	1	1	0	3	3	4	3	2	3	3	2	2	3	1	4	3	3	3	2	3	2	3	1	3	4
PotVar0014440	5	11698611	3	3	3	2	3	4	2	4	4	3	4	4	3	3	3	4	2	2	3	1	3	1	2	2	1	2	3	4	3	2	3	3	2	2	3	2	4	4	4	3	2	3	2	3	1	4	4
PotVar0014379	5	12206899	2	1	2	2	3	3	4	2	3	2	4	2	1	3	2	3	3	3	3	3	4	3	4	4	4	3	1	1	2	4	2	3	3	3	2	3	3	4	3	3	4	1	4	2	3	2	2
PotVar0014357	5	12927437	3	3	3	3	3	3	2	4	4	3	4	4	3	4	3	4	2	2	3	1	3	1	2	2	1	2	3	4	3	1	3	3	2	3	3	2	4	4	4	4	2	3	4	3	1	4	4
PotVar0109858	5	13569954	0	0	0	0	0	0	0	0	1	1	1	0	0	1	0	0	0	1	0	0	0	0	0	1	1	0	0	0	0	0	0	0	0	0	0	1	1	0	0	0	0	0	3	0	0	1	0
PotVar0109875	5	13570166	2	0	1	1	1	3	3	2	3	1	2	2	0	1	0	3	1	0	2	0	1	0	1	2	1	1	0	1	1	2	1	2	1	2	1	0	2	4	3	1	0	0	4	1	0	0	2
solcap_snp_c2_47087	5	13872569	2	3	3	3	3	3	2	3	4	3	4	4	3	4	3	4	2	2	3	1	3	1	1	2	1	2	3	4	3	2	3	3	2	3	2	2	4	4	3	4	2	3	4	3	1	4	4
solcap_snp_c2_38738	5	14339138	4	3	3	4	4	4	3	3	4	3	4	4	3	4	3	4	3	2	3	1	4	2	2	3	2	2	4	4	4	2	3	3	2	4	2	2	4	4	4	4	4	3	4	3	2	4	4
solcap_snp_c2_44034	5	14561546	4	4	3	3	1	2	1	3	2	3	3	3	3	2	3	2	3	3	3	4	2	4	3	4	4	3	3	3	3	3	4	3	2	3	3	4	0	3	2	1	1	3	0	3	4	4	3
solcap_snp_c2_54725	5	14729327	2	3	3	3	3	3	2	3	2	3	2	4	3	2	3	4	2	2	3	1	3	2	2	2	1	2	3	4	3	1	3	3	2	3	2	1	4	2	4	4	2	4	4	3	1	2	4
solcap_snp_c2_53962	5	15056274	2	3	3	3	3	3	2	3	3	3	3	4	3	3	3	4	2	2	3	1	3	1	2	2	1	2	3	4	3	1	3	3	2	3	2	1	4	3	4	4	2	4	4	3	1	3	4
PotVar0104920	5	15881433	2	3	3	3	3	3	2	3	3	3	3	4	3	2	3	4	2	2	3	1	2	1	3	2	2	2	3	4	3	1	3	3	2	3	3	2	4	3	4	4	2	4	4	3	1	3	4
PotVar0104911	5	15881600	2	3	3	3	3	3	2	3	3	3	3	4	3	2	3	4	2	2	3	1	2	1	2	2	1	2	3	4	3	1	3	3	2	3	2	1	4	3	4	4	2	4	4	3	1	3	4
PotVar0104871	5	15883095	2	3	3	3	3	3	2	3	3	3	3	4	3	2	3	4	2	2	3	1	2	1	2	2	1	2	2	4	3	1	3	3	2	3	2	1	4	3	4	4	2	4	4	3	1	3	4
solcap_snp_c1_15249	5	17592167	3	3	3	3	3	3	2	3	2	3	3	4	3	1	3	4	2	2	3	1	2	1	3	3	3	2	3	4	3	1	3	3	3	3	2	1	4	3	4	4	2	4	4	3	1	3	4
solcap_snp_c2_15676	5	18685485	3	3	2	2	3	3	2	2	3	3	3	4	2	2	3	4	1	1	3	0	2	0	2	3	3	2	2	3	3	1	1	3	2	1	2	1	4	2	3	4	2	4	4	2	0	3	4
PotVar0001227	5	18898816	3	3	3	3	3	3	2	2	3	3	3	4	3	2	3	4	2	2	3	1	2	1	2	3	3	2	3	4	3	1	1	3	2	1	2	1	4	2	4	4	2	4	4	2	1	3	4
PotVar0001272	5	18899917	3	2	3	4	4	3	2	2	3	3	3	4	2	3	3	4	3	3	4	1	3	1	2	3	3	2	4	4	4	2	1	3	2	1	2	1	4	2	4	4	4	4	4	2	2	3	4
solcap_snp_c2_15742	5	19391595	3	3	3	3	3	3	2	2	3	3	3	4	3	2	3	4	2	2	3	1	2	1	2	3	3	2	3	4	3	1	1	3	2	1	2	1	4	2	4	4	2	4	4	2	1	3	4
solcap_snp_c1_6338	5	19583215	3	3	3	3	3	3	2	2	3	3	3	4	3	2	3	4	2	2	3	1	2	1	2	3	3	2	3	4	3	1	1	3	2	1	2	1	4	2	4	4	2	4	4	2	1	3	4
solcap_snp_c2_53882	5	21871440	4	3	3	4	4	4	3	3	4	3	4	4	3	4	3	4	3	2	4	1	4	2	3	3	3	2	4	4	4	3	2	3	2	4	2	2	4	4	4	4	4	3	4	3	3	4	4
solcap_snp_c2_57189	5	22681580	3	3	3	3	3	3	2	2	3	3	3	4	3	2	3	4	2	2	3	1	2	1	3	3	3	2	3	4	3	1	1	3	2	3	2	1	4	3	4	4	2	3	4	2	1	3	4
PotVar0001525	5	23058268	4	1	2	1	4	1	3	4	2	3	1	1	1	3	2	2	3	3	3	3	3	3	4	2	2	2	2	1	1	3	4	3	4	3	4	3	3	2	3	2	4	3	4	3	3	1	1
PotVar0001530	5	23058512	3	3	3	3	3	3	2	2	3	3	3	4	3	2	3	4	2	2	3	1	2	1	3	3	3	2	3	4	3	1	1	3	2	3	2	1	4	3	4	4	2	3	4	2	2	3	4
solcap_snp_c2_50444	5	30984371	4	4	4	3	3	4	3	4	4	4	4	4	4	3	4	4	3	4	3	4	3	4	4	4	4	4	4	4	3	2	4	4	4	4	4	4	4	4	4	4	2	4	4	4	2	4	4
solcap_snp_c1_14846	5	30988604	4	3	3	4	4	4	3	3	4	3	4	4	3	4	3	4	3	2	4	1	4	1	3	3	3	2	4	4	4	3	2	3	2	4	2	2	4	4	4	4	4	3	4	3	3	4	4
PotVar0001074	5	33248720	3	3	3	3	3	3	2	2	3	3	3	4	3	2	3	4	2	2	3	1	2	1	3	3	3	2	3	4	3	1	1	3	2	3	2	1	4	3	4	4	2	3	4	2	1	3	4
solcap_snp_c1_14600	5	33994045	3	3	3	3	3	3	2	2	4	3	4	4	3	2	3	4	2	2	3	1	2	1	3	3	3	2	3	4	3	1	1	3	2	4	2	1	4	3	4	4	2	3	4	2	1	4	4
solcap_snp_c2_49480	5	34001167	3	3	3	3	3	3	2	2	3	3	3	4	3	2	3	4	2	2	3	1	2	1	3	3	3	2	3	4	3	1	1	3	2	3	2	1	4	3	4	4	2	3	4	2	1	3	4
solcap_snp_c2_48584	5	36916438	3	3	2	3	3	3	2	2	3	3	3	4	3	2	3	4	2	2	3	1	2	1	3	3	3	2	2	4	3	1	1	2	2	2	2	1	4	3	4	4	3	3	4	2	1	3	4
solcap_snp_c2_48573	5	36918184	4	3	3	3	3	4	2	3	4	3	4	4	3	3	3	4	2	2	3	1	3	2	3	3	3	2	4	4	3	1	2	3	2	4	2	2	4	4	4	4	2	3	4	3	1	4	4
solcap_snp_c2_47980	5	37696532	3	4	4	4	4	3	3	2	4	4	3	4	2	4	3	4	4	3	2	1	3	3	4	4	3	4	4	4	3	4	4	4	4	4	3	2	4	4	4	4	4	4	4	2	2	4	3
solcap_snp_c1_11868	5	39045864	3	3	3	3	3	3	2	2	3	3	3	4	3	2	3	4	2	2	3	1	2	1	3	3	3	2	3	4	3	1	1	3	2	3	2	1	4	3	4	4	2	3	4	2	1	3	4
solcap_snp_c2_40089	5	39046195	3	3	3	3	3	3	2	2	3	3	3	4	3	2	3	4	2	2	3	1	2	1	3	3	3	2	3	4	3	1	1	3	2	3	2	1	4	3	4	4	2	3	4	2	1	3	4
solcap_snp_c2_50225	5	40061956	3	3	3	4	4	3	3	2	3	3	3	4	3	3	3	4	3	2	4	1	3	1	3	3	3	2	3	4	4	2	1	3	2	3	2	1	4	3	4	4	4	3	4	2	2	3	4
solcap_snp_c2_54572	5	41453642	4	1	2	1	4	1	3	4	2	3	1	1	1	3	2	2	3	3	3	3	3	3	4	2	2	2	2	1	1	3	4	3	4	3	4	3	3	2	3	2	4	3	4	3	3	1	1
solcap_snp_c2_54576	5	41457983	4	1	2	1	4	1	3	4	2	3	1	1	1	3	2	2	3	3	3	3	3	3	4	2	2	2	2	1	1	3	4	3	4	3	4	3	3	2	3	2	4	3	4	3	3	1	1
PotVar0123231	5	42400657	4	4	4	4	3	4	4	4	4	4	4	4	4	4	3	4	4	3	4	4	3	4	3	3	3	4	4	4	4	4	4	4	4	2	4	4	2	3	4	2	3	3	2	4	4	4	4
solcap_snp_c1_4457	5	43904730	1	3	3	4	2	4	2	2	3	4	4	3	4	2	3	2	3	3	2	4	3	4	1	3	3	3	3	3	4	4	3	2	2	2	2	4	2	3	1	2	2	3	0	3	4	4	3
solcap_snp_c1_4454	5	44209121	1	0	1	0	2	1	0	0	1	2	1	0	0	2	1	0	0	0	1	0	1	1	3	0	0	0	1	0	0	0	1	1	0	3	0	1	2	2	0	2	2	2	2	0	0	1	0
solcap_snp_c1_4464	5	44799703	3	3	3	3	3	4	2	2	4	3	4	4	3	3	3	4	2	2	3	1	2	2	3	3	3	2	4	4	3	1	1	3	2	4	2	2	4	4	3	4	2	3	4	2	2	4	4
solcap_snp_c2_47396	5	45859543	3	2	1	2	3	1	4	4	2	3	1	1	1	3	1	2	3	2	2	3	1	2	1	1	1	2	2	1	1	2	3	2	3	1	4	3	2	0	2	0	2	2	4	3	3	1	1
solcap_snp_c2_5003	5	45904056	4	2	2	2	4	1	4	4	3	3	2	1	1	4	2	2	3	3	3	3	2	3	4	2	2	2	3	2	1	2	4	3	4	3	4	3	2	2	3	0	2	3	4	3	4	2	1
solcap_snp_c2_5217	5	46135249	4	1	1	2	4	1	3	4	3	3	2	1	1	4	1	2	2	3	3	3	2	3	4	1	1	2	2	3	1	1	3	2	4	3	4	4	2	2	2	0	2	3	4	3	4	0	2
solcap_snp_c2_5214	5	46450633	3	2	2	2	4	2	4	4	2	3	2	1	1	3	2	2	3	2	3	4	1	2	3	2	2	1	2	1	1	1	2	3	3	1	4	3	2	0	1	1	2	3	4	2	3	2	1
PotVar0106504	5	46785166	3	3	3	3	3	3	2	3	4	3	4	4	3	3	3	4	3	1	3	1	3	2	4	3	3	2	4	4	3	3	3	3	3	4	2	3	4	4	4	4	2	3	2	3	2	4	4
PotVar0033995	5	47371298	4	3	2	1	4	1	3	4	3	3	2	1	1	4	3	2	3	3	3	4	2	3	3	2	2	2	3	1	1	3	3	4	4	3	4	3	2	2	3	0	2	2	4	2	4	2	1
solcap_snp_c2_52320	5	47455652	4	4	3	4	4	4	3	3	4	3	4	4	3	4	4	4	4	2	4	1	4	3	4	3	3	3	4	4	4	4	3	3	4	4	3	4	4	4	4	4	4	4	4	4	4	4	4
solcap_snp_c1_16071	5	47894744	4	3	2	2	4	2	3	4	3	3	2	2	2	4	3	2	3	3	3	4	3	3	3	2	2	2	3	2	2	3	3	4	2	3	4	3	2	2	3	1	2	2	4	3	4	2	2
solcap_snp_c1_15965	5	48068419	1	1	2	3	1	3	1	0	2	3	3	3	3	0	1	2	1	2	1	0	2	1	2	3	3	3	2	2	3	1	1	1	2	3	0	1	4	4	2	4	3	3	4	1	1	3	4
solcap_snp_c2_44375	5	48379800	3	3	4	4	4	4	3	3	4	3	4	4	3	4	3	4	4	4	4	2	4	3	4	3	3	3	4	4	3	3	2	4	3	4	4	3	4	4	4	4	4	3	4	3	3	3	4
solcap_snp_c1_13068	5	48554778	2	1	3	3	1	3	1	0	2	3	3	2	3	0	3	2	1	4	1	2	1	3	1	2	2	3	3	3	3	2	1	1	2	4	2	3	4	4	2	4	2	3	3	1	1	4	3
solcap_snp_c2_40803	5	48793196	1	1	3	3	1	3	0	0	1	2	0	2	3	0	3	2	1	3	1	2	2	3	1	2	2	3	1	3	2	2	0	0	2	1	2	2	3	2	2	4	2	3	0	0	0	2	2
solcap_snp_c1_11996	5	48976235	3	4	3	0	4	0	4	4	3	3	4	3	3	3	2	1	1	2	3	0	2	2	0	0	0	3	2	3	3	3	4	4	3	3	4	3	1	2	3	2	0	2	4	4	0	3	3
solcap_snp_c1_12015	5	48976718	1	2	2	0	1	0	0	0	1	2	2	1	3	0	1	0	0	2	2	0	1	1	1	0	0	3	1	2	1	1	2	1	2	2	2	2	1	2	1	1	0	1	4	1	0	2	1
solcap_snp_c2_51570	5	49322631	1	2	3	0	2	0	1	1	0	3	2	1	3	0	2	0	1	3	2	2	1	2	1	1	1	3	1	2	1	1	2	1	2	1	2	2	2	2	1	1	0	1	4	2	1	2	1
solcap_snp_c2_51591	5	49363627	1	2	2	0	1	0	0	0	0	2	2	1	2	0	0	0	0	1	2	1	0	2	1	0	0	3	1	1	1	0	2	0	2	1	0	1	0	1	1	0	0	1	2	1	2	1	1
solcap_snp_c2_51578	5	49416057	4	2	3	4	4	4	4	4	4	3	2	4	3	4	4	4	4	3	4	3	4	3	3	4	4	1	3	4	3	4	2	4	2	3	4	3	4	3	4	4	4	4	2	3	3	3	3
solcap_snp_c2_49651	5	49607525	3	4	4	4	4	4	4	4	4	4	3	4	4	4	4	4	3	3	3	4	3	3	4	4	4	4	3	4	4	3	4	3	4	4	4	4	4	4	2	4	2	4	4	4	3	4	4
solcap_snp_c1_14684	5	49772359	3	4	4	4	2	4	2	2	4	3	3	3	4	4	4	4	4	4	4	4	4	4	4	3	3	4	2	4	3	4	3	4	3	3	4	3	4	4	4	4	4	3	4	3	4	4	4
solcap_snp_c2_46941	5	50171486	4	4	4	4	4	4	3	4	4	4	3	4	4	4	4	4	4	3	4	4	3	4	4	4	4	4	4	4	4	4	4	3	4	4	3	4	3	4	4	4	4	4	3	3	4	4	3
solcap_snp_c2_42382	5	50338064	4	4	4	1	4	3	4	4	2	3	3	4	4	2	1	0	3	4	4	3	1	3	3	2	4	3	4	4	2	2	4	3	3	3	3	4	2	1	3	1	2	2	4	4	3	2	3
solcap_snp_c1_12446	5	50538797	1	2	3	3	3	2	0	0	3	3	3	1	2	1	4	4	2	3	2	3	3	3	3	2	2	4	1	2	3	3	2	2	3	2	3	1	4	4	2	4	2	4	4	2	4	3	3
solcap_snp_c1_16068	5	50626568	1	1	1	1	1	1	0	0	1	1	1	1	1	1	1	1	1	1	1	1	1	1	1	1	1	1	1	1	1	1	1	1	1	1	1	1	1	1	1	1	1	1	1	1	1	1	1
PotVar0126177	5	50716571	2	3	2	3	3	2	3	2	3	2	3	3	2	3	4	3	3	3	2	4	3	3	3	4	4	3	2	2	4	4	3	2	2	3	4	2	4	4	2	4	2	3	0	2	2	3	3
solcap_snp_c2_10409	5	50966750	2	1	3	3	2	4	2	2	4	1	4	0	2	3	4	3	3	3	1	4	4	3	4	3	3	3	4	2	4	4	4	4	3	3	3	3	4	4	2	4	4	0	4	4	2	4	4
solcap_snp_c1_3352	5	50974457	3	4	3	3	4	3	4	2	3	4	4	3	4	4	4	3	3	4	4	4	3	4	3	4	4	4	3	4	3	4	4	3	3	3	4	1	4	4	3	4	2	4	4	3	4	3	3
solcap_snp_c1_3374	5	51104289	3	2	3	1	3	3	1	2	2	3	2	0	2	1	1	1	2	2	3	3	3	2	3	2	2	3	4	2	0	1	4	3	3	2	1	3	1	1	3	0	2	3	4	3	3	2	2
PotVar0081357	5	51206103	0	1	2	2	1	1	0	0	0	1	3	0	1	0	1	1	2	2	0	1	1	2	1	2	2	3	1	1	3	2	2	2	2	2	1	1	2	2	0	4	2	0	2	1	0	3	2
solcap_snp_c1_3392	5	51208384	1	3	3	4	2	3	2	2	1	2	3	3	2	1	1	2	4	2	1	1	2	3	1	3	4	3	2	2	3	2	2	2	2	3	2	3	2	2	2	4	4	1	2	1	0	3	4
solcap_snp_c2_10269	5	51348771	1	2	4	3	4	2	1	1	2	4	4	1	3	0	2	1	3	4	2	4	4	4	3	3	4	4	1	3	3	2	2	2	3	2	2	3	3	3	2	4	4	3	4	2	3	3	4
PotVar0081527	5	51429427	3	1	3	3	4	2	3	3	4	4	3	2	3	3	4	3	4	2	3	4	4	3	4	3	3	2	3	3	4	4	3	4	3	2	3	4	4	4	4	4	4	3	2	4	4	3	4
solcap_snp_c2_10291	5	51465976	3	2	1	4	1	4	3	3	4	1	2	3	2	4	3	3	4	0	2	2	4	1	4	2	1	1	3	2	2	3	3	4	2	3	3	3	3	4	3	3	4	1	2	4	2	3	4
solcap_snp_c2_10338	5	51618275	2	2	4	3	4	2	2	1	4	4	4	2	3	2	4	2	3	4	3	4	4	4	4	4	4	4	2	3	4	4	3	3	3	2	3	3	4	4	3	4	4	3	4	3	4	3	4
solcap_snp_c2_10341	5	51618512	2	2	4	3	4	3	2	2	4	3	4	2	3	2	4	3	3	4	3	4	4	4	4	4	4	4	2	3	4	4	3	3	3	2	3	3	4	4	3	4	4	3	4	3	4	3	4
solcap_snp_c2_10358	5	51744948	1	1	1	3	2	0	3	1	1	1	2	1	1	1	2	1	2	1	1	0	2	1	3	2	1	3	1	0	1	1	2	1	2	1	0	1	2	2	2	3	2	1	2	2	0	1	2
solcap_snp_c2_10381	5	51777369	2	3	1	1	2	2	2	4	1	1	2	4	1	3	2	4	1	1	1	1	0	1	1	0	0	2	2	1	1	1	0	0	2	2	3	2	1	1	1	0	0	1	4	1	2	1	0
PotVar0082107	5	51860938	2	3	3	3	2	3	1	1	3	3	2	2	3	3	1	1	2	2	3	3	3	2	2	3	4	3	2	4	3	3	2	3	3	3	4	2	2	1	2	4	4	3	3	1	3	2	3
solcap_snp_c2_54372	5	52029218	3	1	1	2	2	2	4	4	1	1	3	4	2	3	3	4	2	1	1	1	1	1	1	1	0	2	3	1	1	2	2	1	2	2	2	2	1	3	3	0	0	2	2	3	2	1	1
solcap_snp_c2_54371	5	52038298	4	4	3	2	3	2	4	4	1	3	3	4	3	4	3	4	0	2	3	2	0	2	2	0	0	3	3	2	1	2	2	1	3	2	3	2	1	3	4	0	0	4	4	3	4	1	2
PotVar0123199	5	52146249	4	4	3	3	3	0	4	3	2	4	4	4	3	4	3	4	3	3	3	2	2	2	3	2	1	4	3	1	1	2	3	2	3	3	2	2	1	3	4	0	0	4	4	3	4	2	2
solcap_snp_c2_42406	5	52211059	4	3	3	3	2	3	3	3	3	4	3	3	3	4	3	3	4	3	3	3	3	2	3	4	4	2	4	4	4	4	3	3	3	4	4	3	4	1	4	4	4	3	2	2	4	3	4
solcap_snp_c2_42455	5	52292997	0	0	1	0	1	1	0	0	1	1	3	1	2	1	1	1	1	3	0	2	3	1	1	2	4	0	0	1	3	3	2	3	1	1	1	1	4	2	0	1	2	1	4	2	1	1	3
solcap_snp_c2_42475	5	52353892	4	4	4	4	4	4	4	4	4	4	2	3	3	3	3	3	4	3	4	3	3	4	3	3	3	4	3	4	4	3	3	3	4	3	4	4	3	3	4	4	4	3	3	3	3	3	3
PotVar0123022	5	52355176	0	0	1	3	1	2	0	0	2	1	1	0	1	0	1	0	2	2	1	2	3	2	2	2	3	1	0	2	3	2	1	2	1	1	1	2	3	2	0	4	4	0	2	1	0	1	3
PotVar0128222	5	52979478	4	4	4	4	4	4	4	4	4	4	4	4	4	4	4	4	4	4	4	4	4	4	4	4	4	4	4	4	4	4	4	4	4	4	4	4	4	4	4	4	4	4	4	4	4	4	4
PotVar0128021	5	52982916	4	4	3	4	2	3	3	3	3	3	4	3	3	4	4	4	3	3	4	3	2	3	4	3	3	4	4	3	2	2	3	1	3	4	3	3	1	4	4	3	2	4	2	4	4	4	2
solcap_snp_c2_8427	5	52987730	4	3	3	4	3	4	4	4	4	4	4	4	4	4	4	3	4	4	4	4	4	3	4	4	4	2	4	4	4	4	4	4	3	4	4	3	4	4	4	4	4	4	4	4	4	4	4
solcap_snp_c2_8278	5	53099282	2	1	1	4	1	3	2	2	2	0	3	3	1	2	4	4	3	2	2	2	1	2	2	3	3	3	3	2	2	2	2	0	2	4	2	3	1	4	3	3	2	1	4	3	2	3	2
solcap_snp_c2_8295	5	53135260	4	3	3	4	3	3	3	4	3	3	4	4	3	3	4	4	4	3	3	3	3	4	4	4	4	4	4	4	4	3	4	3	3	4	3	4	3	4	4	4	4	3	4	4	3	4	4
PotVar0034977	5	53466062	0	0	1	0	0	0	0	0	0	0	1	0	1	0	0	0	0	1	0	2	1	1	1	1	1	0	0	1	2	1	1	0	0	1	1	0	0	1	0	1	0	0	2	0	1	0	0
PotVar0034973	5	53466167	4	3	3	4	2	2	4	4	2	3	4	4	4	4	4	3	3	4	3	3	2	3	4	4	4	2	3	3	4	3	3	2	3	4	4	2	3	4	4	4	2	4	4	4	4	4	2
PotVar0034970	5	53466317	2	4	4	1	4	2	3	2	4	4	3	2	3	3	3	2	3	4	3	4	4	4	3	3	2	3	3	3	3	4	3	4	3	1	2	3	4	4	4	1	2	3	3	3	4	2	3
solcap_snp_c1_2865	5	53608334	3	1	3	3	3	4	3	3	3	2	3	4	3	2	4	4	4	3	2	2	3	3	2	4	4	3	4	3	4	4	4	2	3	4	3	4	4	3	3	4	4	1	4	4	3	3	4
solcap_snp_c2_8510	5	53792071	4	4	4	3	3	4	3	3	4	4	3	2	4	3	3	3	4	3	4	4	4	4	4	3	3	4	4	3	3	3	3	4	3	4	4	3	4	2	4	4	4	4	4	3	3	3	3
solcap_snp_c1_2917	5	53967921	0	3	1	1	1	0	1	0	1	1	1	1	2	1	0	1	1	2	2	3	1	2	2	0	0	1	1	2	0	1	0	1	1	1	2	1	2	1	1	3	2	2	4	2	2	1	0
PotVar0034950	5	54055109	0	3	1	1	1	0	1	0	1	1	0	1	2	1	0	1	1	2	2	2	1	2	1	0	0	1	1	2	0	1	0	1	1	1	2	1	2	1	1	3	2	2	4	2	1	1	0
PotVar0034886	5	54055797	4	3	2	2	2	4	3	3	4	4	1	2	3	3	3	2	4	3	4	3	4	2	2	0	0	1	4	3	0	3	3	4	2	3	4	1	3	1	4	4	4	4	4	3	2	2	2
PotVar0034862	5	54056109	4	1	3	4	2	4	4	4	3	3	4	4	4	3	4	4	4	3	3	2	4	3	4	3	4	3	4	3	4	4	4	3	3	4	3	4	4	4	3	4	4	3	4	4	3	3	4
PotVar0034838	5	54352465	4	3	3	3	4	4	4	4	4	4	3	4	4	4	3	4	4	4	4	4	4	3	3	3	2	3	3	4	4	4	4	4	4	4	4	4	4	4	3	3	4	4	4	4	4	3	4
PotVar0034819	5	54499775	0	3	2	2	3	0	3	2	1	1	3	3	3	2	1	3	1	3	2	3	2	3	3	3	3	3	3	3	3	2	2	1	3	1	2	4	3	4	2	3	2	2	4	3	3	2	1
PotVar0034812	5	54499877	0	0	0	2	1	0	4	4	0	0	2	4	0	2	4	2	0	1	0	0	0	0	0	3	4	2	0	1	1	2	2	0	2	0	0	1	2	2	0	2	3	0	0	2	2	2	2
PotVar0034790	5	54500324	0	3	2	2	3	0	3	2	1	2	3	3	3	3	2	3	1	3	2	3	2	3	4	3	3	3	3	3	4	2	2	2	3	2	2	4	3	4	2	3	2	2	4	3	3	3	2
solcap_snp_c1_1124	5	54868685	0	0	1	3	3	3	3	2	0	1	3	3	4	1	1	3	1	2	0	2	4	2	3	1	2	2	1	3	4	4	4	0	2	1	0	4	4	4	1	3	4	0	4	3	2	4	4
solcap_snp_c1_1249	5	55144795	0	0	1	1	2	0	2	2	0	0	1	2	2	0	1	2	0	1	0	1	2	1	1	1	1	2	0	1	4	1	3	0	2	1	0	3	3	2	1	2	2	0	4	2	1	3	2
solcap_snp_c2_3585	5	55153022	0	0	1	1	2	0	2	1	0	0	0	2	2	0	1	2	0	1	0	1	2	1	0	1	1	2	0	0	4	1	3	0	2	0	0	3	3	1	1	2	2	0	4	2	1	3	2
PotVar0083102	6	711927	2	3	2	0	0	2	2	2	3	1	1	1	1	1	0	1	1	2	0	1	3	0	0	0	0	2	2	0	1	1	2	0	2	2	0	0	1	3	1	3	3	1	3	2	1	1	0
PotVar0082947	6	720347	2	3	1	0	0	1	2	2	3	1	1	1	1	1	0	1	1	1	0	1	3	0	0	0	0	2	2	0	1	1	3	0	3	2	0	0	1	3	1	3	4	1	4	1	1	1	0
solcap_snp_c2_30612	6	1110760	2	3	1	1	1	2	1	1	3	2	2	2	2	3	1	1	0	0	1	2	3	0	0	0	0	2	1	1	1	2	3	1	1	2	0	0	2	4	1	3	4	0	4	2	1	0	0
solcap_snp_c2_36390	6	1913766	2	3	2	1	2	2	2	3	3	3	3	2	1	3	1	3	3	3	2	2	3	2	1	2	1	2	2	2	2	3	3	3	2	3	2	2	3	4	3	3	4	2	4	3	3	2	3
solcap_snp_c2_36370	6	1919358	3	3	4	3	3	3	4	4	4	4	2	3	4	4	3	4	4	4	3	4	4	4	4	4	4	3	4	3	4	3	3	3	4	4	4	4	3	4	4	3	2	4	4	2	4	4	4
solcap_snp_c2_57291	6	2714128	2	3	2	2	2	2	1	2	3	3	1	1	1	3	0	3	4	4	2	2	3	1	1	1	0	2	1	2	3	3	3	2	2	3	2	3	2	4	3	3	4	2	4	3	3	1	3
PotVar0026995	6	3509216	4	4	4	4	4	4	4	4	4	4	4	4	4	4	4	4	4	4	4	4	4	4	4	4	4	4	4	4	4	4	4	4	4	4	4	4	4	4	4	4	4	4	4	4	4	4	4
solcap_snp_c2_3167	6	4677796	2	4	4	3	4	4	4	4	3	3	4	4	4	3	3	3	4	3	4	4	4	3	4	3	3	4	4	4	4	3	4	4	3	4	3	4	2	4	3	4	4	4	4	4	4	3	3
solcap_snp_c2_3163	6	4678285	2	4	4	3	4	4	4	4	3	3	4	4	4	3	3	3	4	3	4	4	4	3	4	3	3	4	4	4	4	3	4	4	3	4	3	4	2	4	3	4	4	4	4	4	4	3	3
solcap_snp_c2_56259	6	6351362	4	2	2	2	0	2	1	1	2	1	1	0	0	1	1	3	0	2	1	1	2	3	2	1	1	1	1	2	1	2	1	0	0	2	2	0	2	2	1	3	4	2	4	0	1	1	1
solcap_snp_c2_47002	6	6408266	3	1	1	2	0	2	3	1	4	1	2	2	2	1	2	2	0	1	2	0	1	1	1	1	1	1	1	1	0	2	1	1	1	0	1	0	0	1	2	2	4	2	2	2	1	2	2
solcap_snp_c2_50182	6	7712372	4	3	2	3	0	2	3	1	4	1	2	2	2	1	2	3	0	2	2	1	3	3	3	1	1	2	2	2	1	3	2	1	1	2	2	0	0	2	2	3	4	2	4	2	2	2	1
solcap_snp_c1_7716	6	8722682	4	4	3	3	0	2	4	3	4	1	2	2	3	1	2	3	0	2	3	2	3	3	3	2	2	3	3	3	2	3	2	2	3	2	3	1	0	2	2	3	4	2	4	2	2	3	1
solcap_snp_c2_26498	6	11783944	3	3	4	2	4	4	4	3	4	4	4	4	3	4	3	3	4	4	3	4	2	4	4	4	4	4	3	3	3	3	3	4	3	2	4	4	4	2	4	1	1	4	4	4	4	4	4
solcap_snp_c2_26499	6	11784867	1	3	2	2	3	0	0	2	0	1	2	2	2	1	2	2	1	2	2	2	4	0	1	1	1	3	2	3	3	1	1	3	2	3	1	2	0	2	1	4	3	1	4	0	2	2	1
solcap_snp_c2_18787	6	17169427	1	3	2	2	3	0	0	2	0	1	2	2	2	1	2	2	1	2	2	2	4	0	1	1	1	3	2	3	3	1	1	3	2	3	1	2	0	2	1	4	3	1	4	0	2	2	1
solcap_snp_c1_9601	6	18783543	1	3	2	2	3	0	0	2	0	1	2	2	2	1	2	2	1	2	2	2	4	0	1	1	1	3	2	3	3	1	1	3	2	3	1	2	0	2	1	3	3	1	4	0	2	2	1
solcap_snp_c2_57013	6	22241697	1	3	2	2	3	0	0	1	0	1	2	1	2	1	2	2	0	1	2	2	4	0	1	1	1	3	2	3	3	1	1	3	2	3	1	2	0	2	0	4	3	1	4	0	2	2	1
solcap_snp_c1_16621	6	22311521	3	3	4	3	4	4	4	3	4	4	4	4	3	4	3	3	4	4	3	4	2	4	4	4	4	4	3	3	3	3	3	4	3	2	4	4	4	3	4	1	2	4	4	4	4	4	4
solcap_snp_c2_33233	6	22546378	1	2	0	2	0	0	0	1	0	0	1	0	1	0	1	1	0	1	1	0	3	0	1	0	0	1	1	1	1	1	1	0	1	2	0	0	0	2	0	3	3	0	4	0	1	0	0
PotVar0083629	6	23044685	3	3	4	2	4	4	4	2	4	4	4	4	3	4	3	2	4	4	3	4	2	4	4	4	4	4	3	3	3	3	3	4	3	2	4	4	4	2	4	1	1	4	4	4	4	4	4
PotVar0024451	6	24553553	0	0	0	0	0	0	0	0	0	0	0	0	0	0	0	0	0	0	0	0	0	0	0	0	0	0	0	0	0	0	0	0	0	0	0	0	0	0	0	0	0	0	0	0	0	0	0
solcap_snp_c2_4594	6	26745347	4	2	2	4	1	4	4	4	4	3	3	3	3	3	3	3	4	3	3	2	2	4	3	3	3	1	3	2	2	4	4	1	3	3	3	2	4	4	4	3	4	3	2	4	2	2	3
solcap_snp_c2_4593	6	26745659	1	3	3	2	3	0	3	3	2	1	3	4	3	1	3	2	1	2	3	2	4	2	2	1	1	3	3	4	3	2	2	4	2	3	3	2	0	2	2	4	4	1	4	1	3	2	2
solcap_snp_c2_55661	6	28174049	0	2	3	0	3	0	3	2	2	1	3	4	2	1	2	1	1	2	2	2	2	2	2	1	1	3	2	3	2	1	1	4	1	1	3	2	0	0	2	1	1	1	0	1	3	2	1
solcap_snp_c2_24050	6	28733367	4	3	2	4	1	4	4	4	4	3	3	3	3	3	3	4	4	4	3	2	3	4	4	3	3	2	3	2	2	4	4	1	3	3	3	2	4	4	4	3	4	3	4	4	3	3	3
solcap_snp_c2_32893	6	29687428	4	3	2	4	1	4	4	4	4	3	3	3	3	3	3	3	4	4	3	2	3	4	4	3	3	2	3	2	2	4	4	1	3	3	3	2	4	4	4	3	4	3	4	4	3	3	3
solcap_snp_c2_35592	6	30107444	3	3	2	3	3	0	0	1	1	2	2	2	3	2	3	3	1	3	2	2	4	1	2	2	2	3	0	3	4	2	2	2	3	3	2	2	2	2	2	4	3	2	4	1	2	3	3
PotVar0069582	6	30641016	3	0	0	1	0	0	0	1	2	1	1	1	1	1	0	1	1	1	1	0	0	0	1	2	2	1	0	1	0	1	1	0	2	0	1	1	2	1	2	0	0	3	0	1	0	1	1
PotVar0069471	6	30642870	4	2	4	2	4	4	4	4	4	4	4	4	3	4	2	3	4	2	4	4	1	3	3	3	3	3	3	4	2	3	3	4	3	2	4	4	4	3	4	2	2	4	4	4	3	4	4
solcap_snp_c2_11286	6	30808942	4	3	2	4	1	4	4	4	4	3	1	3	3	3	3	4	4	4	3	2	3	4	3	4	4	2	3	2	2	4	4	1	3	3	3	2	4	4	4	3	4	3	4	4	3	2	3
solcap_snp_c2_11310	6	31353471	4	2	4	3	4	4	4	4	4	4	4	4	3	4	2	2	4	3	4	4	2	3	3	3	3	3	3	4	2	3	2	4	3	2	4	4	4	3	4	3	4	4	2	4	3	4	4
solcap_snp_c2_11313	6	31354118	2	2	4	2	4	4	4	4	3	3	4	4	2	3	2	1	4	3	4	4	2	3	3	2	2	2	3	4	2	2	1	4	2	2	3	4	2	3	3	3	4	3	2	3	3	2	2
solcap_snp_c1_3689	6	31437721	2	2	0	3	0	0	0	1	1	1	0	1	2	1	1	3	1	2	0	0	3	1	2	3	3	2	1	0	2	2	3	0	3	2	1	1	4	3	2	2	2	3	4	1	1	2	2
PotVar0131933	6	32002880	3	0	0	2	0	0	0	2	2	3	1	1	1	3	0	2	1	1	1	0	1	1	2	3	3	1	1	1	0	1	1	0	1	0	1	1	4	3	2	2	3	3	2	2	1	2	3
PotVar0131880	6	32014027	0	0	0	0	0	0	0	1	0	1	1	0	0	1	0	0	0	0	0	0	0	1	1	0	0	0	1	0	0	0	0	0	0	0	0	0	0	0	0	1	1	0	0	1	1	0	0
PotVar0131877	6	32014161	3	2	0	3	0	0	0	2	2	3	1	1	2	3	1	2	0	1	1	0	3	2	3	3	3	2	2	1	2	2	3	0	3	2	1	1	4	4	2	3	3	3	4	2	2	1	2
solcap_snp_c2_32952	6	32464181	4	4	3	4	4	4	1	1	3	2	1	1	3	2	4	4	3	4	2	4	4	1	3	4	4	4	0	1	4	3	4	2	3	4	2	4	4	4	2	3	1	3	4	1	2	4	4
solcap_snp_c2_32919	6	32655042	2	1	1	2	0	0	3	2	3	1	1	3	2	1	0	0	0	0	2	1	0	3	1	0	0	1	3	2	0	2	0	1	2	0	3	0	0	1	2	1	3	1	0	3	1	0	0
solcap_snp_c1_10157	6	33317176	1	2	3	3	0	0	3	4	2	3	4	3	3	1	2	0	1	1	2	2	3	3	3	2	2	2	3	2	3	1	2	1	2	2	2	1	3	4	2	3	4	3	3	1	3	0	0
solcap_snp_c1_13871	6	34608732	3	4	4	3	3	2	3	4	3	4	4	4	4	4	3	3	1	3	3	2	4	4	4	3	3	4	4	4	4	3	3	3	4	3	4	3	4	4	3	4	4	4	4	3	4	3	3
PotVar0096920	6	35086783	4	3	4	3	3	4	3	4	4	2	4	4	4	4	4	4	4	4	4	4	4	3	4	4	4	3	3	4	4	4	4	3	3	4	4	4	4	4	4	3	2	4	4	3	3	4	4
PotVar0090228	6	35243042	4	3	3	3	3	4	3	3	3	3	3	3	3	3	4	4	4	4	3	4	4	2	4	4	4	3	3	3	4	4	3	3	3	4	3	4	4	4	3	4	4	4	3	3	3	4	4
solcap_snp_c2_27867	6	35608327	4	3	3	3	3	4	3	3	4	3	3	3	3	3	3	3	4	3	3	3	3	3	3	4	4	3	2	3	1	3	3	3	3	3	3	3	4	3	4	3	4	3	3	3	3	3	3
PotVar0090320	6	35809624	4	3	3	3	3	4	3	4	4	3	4	3	4	3	3	4	4	3	3	4	3	3	4	4	4	3	3	3	3	4	4	3	3	3	3	3	3	4	4	3	4	4	4	3	3	3	3
PotVar0090345	6	35811518	2	2	1	0	1	2	1	3	2	1	1	1	4	2	0	1	0	0	2	1	1	2	1	1	1	2	0	2	0	1	2	0	0	0	2	0	2	3	1	2	4	0	2	1	2	0	0
PotVar0090346	6	35811642	2	2	3	0	1	2	2	4	2	2	4	2	4	2	1	2	0	1	2	2	3	3	3	2	2	2	1	2	2	2	3	1	2	2	2	2	2	4	1	3	4	3	4	1	2	0	0
solcap_snp_c1_16661	6	36370298	0	1	2	1	0	0	1	1	0	1	3	1	1	0	1	1	1	1	0	2	3	1	3	2	2	1	1	0	2	2	3	1	1	2	1	2	0	3	0	1	1	2	2	2	1	0	0
PotVar0093261	6	36502281	4	3	3	3	3	4	3	4	4	4	4	3	4	3	2	4	4	4	4	4	3	4	4	4	4	3	3	3	2	4	4	4	3	3	4	3	2	4	4	3	4	4	4	4	3	3	3
PotVar0093200	6	36503015	1	2	3	0	0	2	2	4	1	2	4	3	4	3	1	2	0	1	2	1	3	3	4	2	2	2	0	2	2	2	3	1	2	2	2	2	2	3	1	2	3	3	4	1	2	0	0
PotVar0093127	6	36931865	3	4	4	3	3	4	4	4	4	4	4	4	4	4	2	3	3	3	4	3	4	3	4	3	3	4	4	4	3	3	4	3	4	3	4	3	4	4	3	4	4	3	3	4	4	2	3
solcap_snp_c1_13422	6	37133233	3	2	3	2	3	2	1	2	2	2	3	2	3	1	2	4	3	3	1	3	3	4	3	4	4	2	1	1	2	4	3	4	2	3	1	3	2	4	3	3	4	4	4	2	2	3	3
solcap_snp_c1_12409	6	37405849	2	3	2	3	4	2	3	2	2	2	3	3	2	2	4	2	2	1	2	3	2	3	2	2	2	2	1	2	3	4	2	3	3	2	1	3	2	2	2	2	2	3	2	2	1	4	4
solcap_snp_c2_42346	6	37517617	4	2	3	3	2	2	2	4	3	4	4	2	3	2	2	4	3	3	3	4	3	4	4	4	4	3	3	3	3	4	3	4	2	3	3	3	2	4	3	3	4	4	4	4	4	3	3
solcap_snp_c2_42347	6	37517719	4	2	3	3	2	2	2	4	3	4	4	3	3	2	2	4	3	3	3	4	3	4	4	4	4	3	3	3	3	4	3	4	2	3	3	3	2	4	3	3	4	4	4	4	4	3	3
solcap_snp_c2_37626	6	37864672	4	3	3	3	3	3	3	4	3	4	4	3	4	2	3	4	3	3	3	4	3	4	4	4	4	3	4	4	3	4	3	4	3	3	3	3	3	4	3	3	4	4	4	4	4	4	4
solcap_snp_c2_43093	6	38190540	2	4	2	3	2	2	4	4	4	2	2	4	2	3	2	2	2	3	3	1	3	1	1	3	3	2	4	3	2	1	2	1	3	3	4	1	2	2	3	3	1	1	2	3	2	2	2
PotVar0104776	6	38374750	2	0	1	1	2	2	0	0	1	3	2	0	2	1	2	2	2	1	1	3	1	3	2	1	1	2	0	1	1	3	2	2	1	1	0	2	2	3	1	1	3	2	0	1	2	2	2
PotVar0104741	6	38375364	2	4	2	3	2	2	4	4	3	1	2	4	2	3	2	0	1	1	3	1	1	0	2	1	1	2	3	3	2	1	2	2	2	1	4	2	2	0	3	1	0	2	4	3	2	2	2
PotVar0104739	6	38677427	3	1	3	1	1	2	0	1	2	2	2	0	2	1	2	3	2	2	1	3	2	3	2	4	4	1	1	1	2	4	2	3	1	3	0	3	2	2	1	2	2	4	2	2	2	2	3
PotVar0104660	6	38678698	2	1	3	0	1	2	0	1	1	2	2	0	2	1	2	3	2	2	1	3	2	3	2	4	4	1	1	1	2	3	2	3	1	3	0	3	2	2	1	2	2	3	2	1	1	1	2
PotVar0104638	6	38678912	1	0	2	0	0	2	0	1	2	2	2	0	2	1	1	1	1	1	1	3	1	2	2	1	1	1	0	1	1	2	2	2	0	0	0	2	2	1	1	1	2	2	2	2	1	0	0
solcap_snp_c1_15233	6	38841475	3	4	4	3	4	4	4	4	3	4	4	4	4	4	4	4	4	4	4	4	4	4	4	4	4	4	4	4	4	3	4	4	4	4	4	4	4	4	4	4	4	3	4	3	3	3	3
solcap_snp_c2_57888	6	39215173	3	3	3	3	3	3	3	4	3	3	3	3	3	3	3	4	3	3	3	4	3	3	3	4	3	3	3	3	3	3	3	4	3	3	3	3	3	4	4	3	3	3	4	3	3	3	3
PotVar0133948	6	39216122	3	2	2	0	1	2	2	4	2	3	2	2	3	2	1	3	2	2	3	2	0	2	2	2	3	2	2	3	1	1	1	4	0	1	2	2	2	1	3	2	3	3	2	1	2	1	2
PotVar0133907	6	39216749	3	4	4	4	4	1	4	4	4	4	3	4	3	3	4	3	4	4	4	2	1	4	3	4	4	3	4	4	4	2	1	4	3	4	4	3	2	4	4	1	1	4	4	3	4	4	4
solcap_snp_c2_33358	6	39710875	4	4	4	4	4	4	4	4	4	4	4	4	4	4	4	4	4	4	4	4	4	4	4	3	3	4	4	4	4	3	4	4	4	4	4	4	4	4	4	4	4	2	4	3	4	4	4
solcap_snp_c2_51489	6	39908598	4	4	4	4	4	4	4	4	4	4	4	4	4	4	4	4	4	4	4	4	4	4	4	3	2	4	4	4	4	3	4	4	4	4	4	4	4	4	4	4	4	2	4	3	4	4	4
solcap_snp_c2_31586	6	40213241	3	2	3	2	3	2	3	4	3	2	4	3	3	2	1	4	3	3	3	4	3	3	4	4	4	3	3	3	1	4	3	4	2	3	3	3	2	4	4	3	4	4	4	4	3	2	3
solcap_snp_c2_40239	6	40713429	4	4	4	4	3	4	4	4	4	4	4	3	4	3	4	4	4	4	4	4	4	3	4	3	2	3	4	4	4	4	4	4	4	4	4	4	4	4	4	3	2	4	4	3	4	3	3
solcap_snp_c2_40236	6	41094538	4	3	3	4	3	4	4	3	4	4	4	3	4	4	3	4	3	4	4	4	4	3	2	2	1	4	4	4	4	4	4	3	4	4	4	3	4	3	4	3	2	3	4	3	4	2	3
solcap_snp_c2_45833	6	41373255	2	1	3	2	2	2	2	3	3	1	4	2	2	1	1	3	2	2	2	3	2	3	4	3	3	2	3	3	1	2	3	2	2	2	3	2	4	2	3	3	3	3	4	3	2	3	1
PotVar0087343	6	41896993	2	2	3	2	2	2	2	3	3	1	3	2	2	1	1	3	2	2	2	3	2	3	4	2	3	2	3	3	2	2	3	2	2	2	3	2	4	4	3	3	4	3	4	3	3	3	2
PotVar0087356	6	41897236	2	4	4	4	2	4	4	2	2	2	2	2	4	1	4	4	4	4	4	2	3	3	4	4	4	4	4	4	3	2	4	4	4	4	3	2	2	3	4	4	3	3	2	4	3	4	2
PotVar0087396	6	41997467	4	4	4	4	4	4	4	3	3	4	4	4	4	4	4	4	4	4	4	3	3	3	4	4	4	4	4	4	3	4	4	4	4	4	4	4	4	3	4	4	3	3	4	4	3	4	4
solcap_snp_c2_49048	6	42439580	4	4	3	3	4	4	4	4	3	4	4	4	4	4	3	3	2	4	4	3	3	3	2	3	3	4	4	4	3	4	4	3	4	4	4	3	4	1	3	3	1	2	4	3	3	3	4
PotVar0127275	6	43078652	2	2	2	1	2	2	2	2	3	1	3	2	2	2	0	1	0	2	2	3	2	3	2	0	0	2	3	3	2	2	3	2	2	2	3	1	4	2	2	3	4	2	0	3	3	3	2
solcap_snp_c2_57019	6	43208342	3	3	3	2	2	2	2	3	3	2	3	3	3	3	1	2	3	3	2	3	2	3	4	2	2	3	3	4	2	3	4	3	2	3	3	3	4	4	3	3	4	3	2	3	3	3	3
solcap_snp_c2_43116	6	43247502	2	2	2	1	2	2	2	3	2	1	3	2	2	2	0	2	0	2	1	3	2	3	2	1	2	2	3	2	2	2	3	2	2	2	3	1	4	4	2	3	4	2	4	3	3	3	2
solcap_snp_c2_43127	6	43316136	2	2	3	2	3	2	2	3	2	2	3	2	2	2	1	3	3	3	2	3	2	3	4	2	3	3	2	3	2	2	3	3	2	2	3	2	4	4	3	3	4	3	4	3	3	3	2
solcap_snp_c1_11275	6	43572827	3	3	3	3	2	4	2	3	3	1	3	3	3	2	1	3	3	3	3	3	2	3	4	3	4	3	3	4	3	3	4	3	2	3	3	3	4	4	3	3	4	3	4	3	3	3	3
solcap_snp_c1_11276	6	43606400	2	2	1	1	2	0	2	2	1	3	1	1	2	2	3	1	2	2	1	1	2	1	0	2	1	1	1	0	2	2	1	1	2	2	1	2	0	0	1	1	0	1	0	1	1	1	2
solcap_snp_c2_37756	6	43683604	3	3	3	3	2	4	2	3	3	1	3	3	3	2	1	3	3	3	3	3	2	3	4	3	4	3	3	4	3	3	4	3	2	3	3	3	4	4	3	3	4	3	4	3	3	3	3
solcap_snp_c2_37759	6	43702337	3	3	3	3	2	4	2	3	3	1	3	3	3	2	1	3	3	3	3	3	2	3	4	3	4	3	3	4	3	3	4	3	2	3	3	3	4	4	3	3	4	3	4	3	3	3	3
PotVar0119435	6	43717260	2	2	2	1	2	4	2	3	3	2	3	2	2	2	0	2	0	2	2	3	2	3	2	2	3	2	3	3	2	2	3	1	2	1	3	2	4	4	2	3	4	2	2	3	3	3	2
solcap_snp_c2_55700	6	43998646	3	4	1	2	3	0	2	2	3	3	1	2	2	2	3	1	1	2	1	2	3	3	0	1	1	3	3	0	3	2	1	1	3	2	2	2	0	2	2	2	3	2	2	2	2	2	2
solcap_snp_c2_39626	6	44275185	3	3	3	3	1	4	3	3	3	1	3	3	2	2	1	2	3	3	3	3	2	3	4	3	4	2	3	4	3	3	3	3	2	3	3	3	2	4	3	3	4	3	4	3	3	2	3
PotVar0133545	6	44452480	2	3	1	2	1	0	0	1	2	0	0	0	2	0	0	2	2	1	1	1	1	2	2	2	3	2	2	1	1	1	1	2	1	2	1	2	0	3	2	2	3	2	0	1	1	1	1
solcap_snp_c2_49885	6	44688191	4	4	3	3	4	3	4	3	4	4	4	4	4	4	4	4	4	4	2	4	4	4	3	3	2	4	3	2	4	4	3	3	4	4	4	4	4	3	2	3	2	4	2	3	3	3	4
solcap_snp_c1_12051	6	44992815	2	2	3	4	1	4	3	3	3	1	3	3	1	3	1	2	2	2	3	3	2	3	4	3	4	2	3	4	3	2	2	3	2	2	3	2	2	4	3	3	4	3	4	3	3	2	2
solcap_snp_c2_47495	6	45230371	3	3	3	4	3	4	3	3	3	2	4	3	3	3	2	3	3	3	3	3	2	3	4	3	4	2	3	4	3	4	3	3	3	3	3	3	3	4	3	3	4	4	4	4	3	3	3
solcap_snp_c2_36151	6	45471444	3	2	3	2	1	4	3	3	3	2	4	2	2	2	1	2	3	2	3	3	2	3	4	3	4	1	3	4	3	4	3	2	3	2	3	2	2	4	3	3	4	4	4	4	3	3	3
solcap_snp_c2_36123	6	45575928	4	4	4	4	4	4	4	4	4	4	4	4	4	4	4	4	4	4	4	4	4	4	4	4	4	4	4	4	4	4	4	4	4	4	4	4	4	4	4	4	4	4	4	4	4	4	4
solcap_snp_c1_8136	6	46145065	4	4	4	4	4	4	4	4	4	4	4	4	4	4	4	4	4	4	4	4	4	4	4	4	4	4	4	4	4	4	4	4	4	4	4	4	4	4	4	4	4	4	4	4	4	4	4
solcap_snp_c2_25929	6	46292217	4	2	4	4	3	4	4	4	4	4	3	4	3	4	4	4	4	4	4	4	4	4	4	4	4	3	4	4	3	3	3	3	3	3	4	2	4	4	4	4	4	4	4	4	4	3	3
solcap_snp_c1_8131	6	46308306	3	4	1	4	4	3	4	4	2	3	3	4	3	4	4	4	4	3	2	4	3	4	3	4	4	4	4	2	3	4	4	4	4	4	2	4	4	4	3	3	3	4	2	3	3	4	4
PotVar0070225	6	46673834	2	0	1	1	0	3	2	0	4	2	1	1	1	1	1	2	2	2	2	1	2	2	2	0	0	0	3	1	2	2	2	3	3	2	1	1	0	1	1	1	1	3	4	2	3	2	2
PotVar0070148	6	46675375	3	3	4	2	1	4	4	4	4	4	3	4	3	2	1	2	2	3	4	3	2	3	2	2	3	3	3	4	2	3	4	4	3	3	1	3	0	3	3	3	4	4	4	4	4	3	4
PotVar0070014	6	46903724	3	4	3	3	4	4	4	4	3	3	3	3	3	3	3	2	3	3	3	4	4	3	3	4	4	4	3	4	4	4	4	2	3	3	4	3	4	4	3	4	3	2	1	3	3	3	4
PotVar0069973	6	46906309	1	1	2	0	0	1	1	2	0	0	0	1	1	0	0	0	0	0	1	1	0	0	0	2	2	0	0	2	0	0	0	0	0	0	1	0	0	0	2	1	1	0	0	1	1	0	0
solcap_snp_c2_46184	6	47244295	4	4	4	4	4	2	4	4	3	4	4	3	4	4	4	4	4	3	4	3	3	4	3	4	4	4	4	4	2	4	4	4	4	4	4	4	4	3	4	4	4	4	4	4	3	4	4
solcap_snp_c2_46155	6	47270403	4	4	4	4	4	4	4	4	4	4	3	4	4	4	4	3	4	4	4	4	4	4	4	4	4	4	4	4	4	4	4	4	4	4	4	4	4	4	4	4	3	3	4	3	4	4	4
PotVar0086012	6	47519509	1	1	3	1	3	1	1	2	1	0	0	2	1	1	0	0	0	0	2	1	0	0	0	2	3	0	1	3	0	0	0	0	0	0	1	0	0	0	2	1	2	0	0	1	1	0	2
PotVar0086196	6	47521904	1	3	3	1	4	1	1	2	2	0	3	2	2	1	0	0	0	0	4	1	0	1	0	3	4	1	2	4	2	2	2	1	2	2	1	2	0	3	2	3	4	1	4	3	1	1	4
PotVar0086205	6	47522045	3	2	4	2	3	4	3	2	4	2	1	3	2	2	1	2	2	2	4	3	2	2	2	3	4	1	3	4	3	2	2	3	4	2	2	2	0	3	3	3	3	3	4	3	4	2	3
solcap_snp_c2_16764	6	47887916	3	4	3	3	4	2	4	4	2	3	3	3	3	3	3	2	2	2	4	2	3	2	2	4	4	4	3	4	2	4	4	1	2	3	3	3	4	4	3	4	4	1	2	4	2	3	4
solcap_snp_c2_16767	6	47892693	4	4	4	4	4	4	4	4	4	4	4	4	4	4	4	4	4	4	4	4	4	4	4	4	4	4	4	4	4	4	4	4	4	4	4	4	4	4	4	4	4	4	4	4	4	4	4
solcap_snp_c2_16775	6	47999330	3	3	3	3	4	2	4	4	2	2	3	3	3	3	3	2	2	2	4	2	3	2	2	3	2	4	3	4	2	4	4	1	2	3	3	3	4	4	2	4	4	1	4	4	2	3	4
solcap_snp_c1_5440	6	48331627	4	3	4	4	4	4	4	4	4	4	3	4	3	4	4	4	4	4	4	4	4	4	4	4	4	4	4	4	4	4	3	4	4	3	4	4	4	4	4	4	4	3	4	3	4	4	4
solcap_snp_c2_16794	6	48344850	4	3	4	4	4	4	4	4	4	4	3	4	3	4	4	4	4	4	4	4	4	4	4	4	4	4	4	4	4	4	3	4	4	3	4	4	4	3	4	4	4	3	4	3	4	4	4
solcap_snp_c1_5443	6	48404579	3	3	4	3	4	4	4	3	4	2	4	4	3	2	1	3	2	2	4	3	2	3	2	3	4	2	3	4	3	3	3	4	4	3	2	3	0	4	3	3	3	4	4	4	4	3	4
solcap_snp_c2_54060	6	48580498	3	4	4	4	3	2	2	3	2	2	1	2	4	4	4	4	4	3	4	3	2	3	3	4	4	4	4	4	2	1	3	3	4	4	4	3	4	2	3	4	4	4	2	2	1	4	3
solcap_snp_c2_52584	6	48681235	2	2	3	2	3	3	2	2	2	3	2	2	1	2	2	2	2	2	2	2	2	3	2	2	2	1	2	2	2	2	1	3	2	1	3	2	2	2	2	2	2	2	2	2	3	2	2
solcap_snp_c2_52583	6	48683016	3	3	4	2	4	4	2	1	3	4	4	2	3	3	3	2	3	2	2	3	2	4	3	2	2	1	3	3	2	3	2	4	3	1	4	3	2	3	2	2	2	4	2	4	4	3	3
solcap_snp_c1_15371	6	48694458	3	2	4	2	4	4	2	1	3	4	3	2	2	3	3	2	3	2	2	3	2	4	3	2	2	1	3	3	2	3	1	4	3	1	4	3	2	2	2	2	2	3	2	3	4	3	3
PotVar0090460	6	49017180	4	4	4	4	4	4	4	4	4	4	4	4	4	4	4	4	4	4	4	4	4	4	4	4	4	4	4	4	4	4	4	4	4	4	4	4	4	4	4	4	4	4	4	4	4	4	4
PotVar0090457	6	49018175	2	3	4	3	4	4	4	3	3	4	3	4	2	3	4	2	3	2	3	3	2	3	3	3	4	2	4	3	3	3	2	4	4	2	4	4	2	4	3	4	3	3	4	3	4	4	4
solcap_snp_c2_31139	6	49147765	2	3	4	3	4	4	4	3	3	4	3	4	2	3	4	3	3	2	3	3	2	3	3	3	4	2	4	3	3	3	2	4	4	2	4	4	2	4	3	4	3	3	4	3	4	4	4
solcap_snp_c2_31181	6	49346155	4	4	4	3	4	4	4	4	4	4	4	4	3	3	4	3	3	2	3	3	2	4	3	3	4	3	4	3	3	3	3	4	4	3	4	4	4	4	3	4	3	4	4	4	4	4	4
PotVar0084774	6	49466755	2	3	3	2	3	4	3	3	3	4	4	4	2	2	4	1	1	1	3	2	2	2	2	3	4	2	2	3	3	3	3	1	2	1	3	3	4	3	0	4	2	1	4	4	4	3	4
PotVar0084850	6	49467515	4	4	4	3	4	4	4	4	4	4	4	4	3	3	4	3	3	2	3	3	2	4	3	3	4	3	4	3	3	3	3	4	4	3	4	4	4	4	3	4	3	4	4	4	4	4	4
PotVar0084854	6	49467863	1	1	1	2	3	0	0	2	2	0	1	1	3	2	1	1	1	2	1	1	2	1	1	2	1	2	0	2	1	1	2	0	1	1	1	0	0	0	1	1	2	1	0	2	0	0	1
solcap_snp_c1_10646	6	49483229	4	4	4	3	4	4	4	4	4	4	4	4	3	3	4	4	3	1	4	3	1	4	3	3	4	3	4	3	4	2	3	4	4	3	4	4	4	4	3	4	3	4	4	4	4	4	4
solcap_snp_c2_33891	6	49951221	3	4	3	3	1	3	3	3	2	4	4	4	3	2	3	3	3	2	3	3	2	3	3	3	4	3	4	3	4	3	4	4	3	3	3	4	4	4	3	4	3	4	4	3	4	4	3
solcap_snp_c2_33892	6	49952539	3	4	2	4	4	1	2	2	3	2	2	2	3	3	2	4	3	4	2	1	3	2	3	4	4	4	2	2	2	2	2	2	4	4	1	2	2	2	4	3	3	4	4	2	2	2	2
solcap_snp_c2_33777	6	49982258	2	4	3	2	1	3	3	3	2	4	4	4	3	2	3	3	3	2	3	3	2	3	4	3	4	3	4	2	4	3	4	4	2	3	3	4	4	4	3	4	3	4	4	3	4	4	3
solcap_snp_c1_10109	6	50075237	1	2	1	2	1	0	1	1	1	2	1	1	1	1	1	3	2	2	1	0	1	1	2	2	3	2	2	0	1	0	1	2	2	3	1	2	0	2	1	2	1	4	4	0	2	2	1
solcap_snp_c2_33863	6	50238604	2	4	3	2	2	3	3	3	2	4	4	4	3	2	3	3	3	2	3	3	2	3	4	3	4	3	4	2	2	3	4	4	2	3	3	4	4	4	3	3	3	4	4	3	4	4	3
solcap_snp_c1_2116	6	50402669	2	4	3	2	2	3	3	3	2	4	4	4	3	2	3	3	3	2	3	3	2	3	4	3	4	2	4	2	2	3	4	4	2	3	3	4	4	4	3	3	3	4	4	3	4	4	3
PotVar0085088	6	50408821	3	3	4	4	4	4	4	4	4	3	3	3	4	4	4	4	4	4	4	4	4	4	4	3	3	3	3	4	3	4	3	4	3	3	4	3	4	3	4	3	3	4	4	4	4	3	4
solcap_snp_c1_2060	6	50448267	2	4	3	2	2	3	3	3	2	4	3	4	2	2	3	3	3	2	3	3	2	3	4	3	4	2	4	2	2	3	3	4	2	3	3	4	4	3	3	3	3	3	4	2	4	4	3
solcap_snp_c1_2064	6	50468179	1	2	3	2	2	3	3	3	2	3	2	3	1	2	3	3	3	2	3	3	2	3	4	2	2	1	3	2	1	3	1	4	1	2	3	3	4	2	3	1	2	3	4	2	4	3	2
solcap_snp_c2_5772	6	50572441	2	3	3	2	2	3	3	3	2	3	3	4	1	2	3	3	3	2	3	3	2	3	4	3	4	3	4	2	1	3	2	4	2	3	3	4	4	4	3	3	3	3	4	2	4	4	3
solcap_snp_c2_5775	6	50572561	2	3	3	2	2	3	3	3	2	3	3	4	1	2	3	3	3	2	3	3	2	3	4	3	4	3	4	2	1	3	2	4	2	3	3	4	4	4	3	3	3	3	4	2	4	4	3
solcap_snp_c1_2071	6	50583461	2	2	3	2	2	3	3	3	2	3	4	4	2	2	3	3	3	2	3	3	2	3	4	1	4	3	4	2	0	3	3	4	2	3	3	4	4	4	3	1	1	4	4	3	4	4	3
solcap_snp_c1_2086	6	50780891	2	3	3	2	2	3	3	3	2	4	4	4	2	2	4	3	3	2	3	3	2	3	4	3	4	3	4	2	1	3	3	4	2	3	3	4	4	4	3	3	3	4	4	3	4	4	3
solcap_snp_c1_2090	6	50834106	2	3	3	2	2	3	3	3	2	4	4	4	2	2	4	3	3	2	3	3	2	3	4	3	4	3	4	2	1	3	3	4	2	3	3	4	4	4	3	3	3	4	4	3	4	4	3
solcap_snp_c2_5852	6	50939045	2	3	3	2	2	3	3	3	2	4	4	4	2	2	4	3	3	2	3	3	2	3	4	3	4	3	4	2	1	3	3	4	2	3	3	4	4	4	3	3	3	4	4	3	4	4	3
PotVar0126362	6	50939271	2	3	3	2	2	3	3	3	2	4	4	4	1	2	4	3	3	2	3	3	2	3	4	3	4	3	4	2	1	3	3	4	2	3	3	4	4	4	3	3	3	4	4	3	4	4	3
solcap_snp_c2_5856	6	50941383	3	4	2	4	4	1	3	2	3	3	4	2	4	3	4	4	3	4	3	1	3	2	2	4	4	4	3	3	4	2	3	3	4	4	2	2	2	2	4	4	4	4	4	2	2	3	2
solcap_snp_c1_2112	6	51243747	2	3	3	2	2	3	3	3	1	3	1	3	1	2	2	3	3	2	3	3	2	3	1	3	4	4	4	2	1	3	2	4	2	3	3	4	4	4	3	3	3	3	4	2	2	3	2
solcap_snp_c2_41406	6	51332132	2	3	3	2	2	3	3	3	1	3	1	3	1	2	1	3	3	2	3	3	2	3	2	3	4	4	4	2	1	3	2	4	2	3	3	4	4	4	3	3	3	3	4	2	2	3	2
solcap_snp_c2_41405	6	51332581	2	3	3	2	2	3	3	3	1	3	2	3	2	2	2	3	3	2	3	3	2	3	2	3	4	4	4	2	1	3	3	4	2	3	3	4	4	4	3	3	3	4	4	3	2	3	2
PotVar0073911	6	51418906	2	3	3	2	2	3	3	3	2	3	1	3	1	3	1	3	3	2	3	3	2	3	2	3	4	4	3	2	1	3	2	4	2	3	3	4	4	4	3	3	3	3	4	2	2	3	3
PotVar0073985	6	51527923	2	3	3	2	2	3	3	2	2	2	2	3	2	2	1	3	3	2	3	3	2	3	2	3	4	4	4	2	1	3	3	4	2	3	3	4	4	4	3	3	3	4	4	3	2	3	2
PotVar0074004	6	51528915	4	4	4	4	4	4	4	4	4	4	4	4	4	4	4	4	4	4	4	4	4	4	4	4	4	4	4	4	4	4	4	4	4	4	4	4	4	4	4	4	4	4	4	4	4	4	4
PotVar0074079	6	51530211	4	3	4	4	4	4	4	3	4	2	3	4	3	4	3	4	4	4	4	4	4	4	4	4	4	4	4	4	4	4	3	4	4	4	4	4	4	4	4	4	4	3	4	3	4	4	4
PotVar0074119	6	51767148	2	3	3	2	2	3	3	3	2	3	2	3	2	2	2	3	3	2	3	3	2	3	2	3	4	4	4	2	2	3	3	4	2	3	3	4	2	4	3	3	3	4	4	3	2	3	2
PotVar0074133	6	51767423	4	4	4	3	4	2	3	3	2	4	4	3	3	2	3	2	4	3	2	4	4	3	3	4	4	3	4	3	4	4	4	3	3	2	3	3	2	4	3	3	3	1	4	4	4	2	4
PotVar0074198	6	51768737	2	3	3	2	2	3	3	3	2	3	1	3	1	2	1	2	3	1	3	3	2	3	2	3	4	4	4	2	1	3	2	3	2	3	2	4	2	4	3	3	2	3	2	2	2	3	2
solcap_snp_c1_3003	6	52077725	2	3	3	2	2	2	2	2	2	3	2	2	1	2	2	3	3	2	3	3	3	3	2	3	4	4	4	2	1	3	1	4	3	3	3	4	2	4	2	3	3	4	4	1	1	3	2
solcap_snp_c1_2978	6	52358132	2	4	3	2	2	2	2	2	2	3	1	2	2	2	1	3	3	2	3	3	3	3	2	3	4	4	4	2	1	3	2	4	3	3	3	4	2	4	2	3	3	3	4	1	1	3	3
solcap_snp_c2_8790	6	52361022	2	4	3	2	2	2	2	2	2	3	2	2	3	2	1	3	3	2	3	3	3	3	2	3	4	4	4	2	1	3	3	4	3	3	3	4	2	4	2	3	3	3	4	2	1	3	2
solcap_snp_c2_8822	6	52483311	2	4	4	3	4	3	2	1	2	4	1	3	3	3	2	1	3	1	3	3	2	4	3	3	4	4	3	3	0	3	2	3	4	3	3	4	2	4	2	3	2	4	2	3	1	3	3
solcap_snp_c2_8861	6	52603626	3	4	1	4	2	3	4	4	4	3	4	3	3	2	3	3	4	3	4	2	2	1	3	4	4	4	4	3	4	2	3	2	4	3	1	1	4	2	4	3	3	3	4	2	3	3	1
solcap_snp_c2_8988	6	52998696	3	4	1	4	4	3	4	4	4	3	4	3	3	2	3	4	4	4	4	2	3	1	3	4	4	4	4	3	4	2	3	3	4	3	3	1	4	2	3	3	4	3	4	2	4	2	1
PotVar0040680	6	53012079	3	4	2	4	4	3	4	4	4	3	4	3	2	2	3	4	4	4	4	2	3	1	3	4	4	4	4	3	4	2	3	3	4	3	3	2	4	2	3	3	4	3	2	2	4	2	1
solcap_snp_c2_9006	6	53030406	2	1	1	1	2	1	2	2	2	1	3	1	1	1	2	2	1	2	1	0	1	0	1	2	2	2	1	1	4	2	2	0	2	1	0	1	2	2	2	2	2	0	4	1	3	0	1
solcap_snp_c2_8663	6	53133193	2	4	3	3	2	3	3	2	3	3	2	3	4	4	2	3	3	3	3	4	3	4	3	2	2	4	2	3	0	3	3	4	4	3	3	3	2	4	2	3	3	4	2	3	1	4	4
PotVar0040540	6	53557992	2	1	2	0	0	1	2	0	1	1	1	1	2	3	1	0	0	0	0	0	2	3	2	1	1	2	1	1	0	3	1	1	2	3	1	2	0	4	1	2	1	1	0	1	0	2	4
PotVar0040532	6	53558283	4	3	3	3	2	2	3	2	2	2	3	2	3	4	4	1	1	3	3	1	3	4	3	2	3	3	3	4	3	4	2	2	4	4	2	4	2	4	3	3	2	4	2	4	2	4	4
solcap_snp_c2_22302	6	53615021	2	2	3	2	2	2	3	2	3	3	2	3	4	3	1	3	3	3	1	3	3	3	3	3	2	3	2	1	1	3	3	3	2	2	4	2	2	4	3	3	3	1	2	3	2	2	3
solcap_snp_c1_6992	6	53745865	3	3	3	4	2	1	2	0	2	1	2	3	2	3	4	2	3	1	2	3	2	4	3	0	0	2	3	3	0	2	2	3	2	4	2	3	0	2	3	2	1	4	2	2	2	4	3
solcap_snp_c1_6997	6	53747260	3	4	3	4	2	3	3	1	3	2	4	3	4	4	4	3	3	2	3	4	2	4	4	2	1	4	3	3	1	3	3	3	4	4	3	3	2	4	3	3	2	4	2	3	3	4	2
PotVar0040426	6	53817747	4	3	4	4	4	2	3	0	3	2	3	4	2	3	4	2	4	1	3	3	4	4	3	0	0	2	4	4	0	3	3	3	2	4	2	4	0	2	4	3	2	4	4	3	3	4	4
PotVar0039866	6	54042096	2	1	1	2	2	4	3	0	4	4	3	1	1	3	0	1	1	4	1	1	4	1	0	4	4	2	2	0	0	2	2	4	1	1	1	0	0	4	4	1	2	0	4	4	0	0	2
PotVar0039728	6	54135820	3	4	3	3	4	3	3	3	3	2	4	4	3	2	3	3	4	3	4	4	3	3	2	3	3	4	4	3	4	2	3	2	4	1	2	2	4	2	2	3	3	3	2	3	4	2	0
PotVar0039687	6	54136860	1	4	1	2	4	2	1	1	1	2	3	2	2	1	3	3	2	2	3	4	0	1	2	1	1	3	2	2	2	1	2	3	3	1	2	1	4	0	1	1	2	3	0	1	3	2	0
solcap_snp_c1_7704	6	54251046	3	4	2	3	4	3	3	4	3	3	4	4	3	2	3	4	4	4	4	4	3	3	2	4	4	4	4	3	4	2	3	3	4	1	2	2	4	2	3	3	4	3	4	3	4	2	1
solcap_snp_c1_7700	6	54284037	2	3	2	2	3	2	2	3	2	2	3	3	2	2	2	3	3	3	3	3	2	3	2	3	3	3	3	2	3	2	2	3	3	2	2	2	3	2	2	3	3	2	3	2	3	2	2
solcap_snp_c1_7688	6	54429744	3	4	3	3	4	3	3	3	3	3	4	4	3	2	3	4	4	4	4	4	3	4	2	4	4	4	4	3	4	2	3	3	4	1	2	3	4	4	3	3	4	3	4	3	4	2	0
solcap_snp_c2_24066	6	54679516	3	3	3	3	4	2	3	3	2	3	2	3	3	3	4	2	1	2	3	2	3	2	4	3	3	2	3	4	4	2	3	2	2	4	3	3	4	2	1	2	1	4	0	2	3	4	4
solcap_snp_c2_24064	6	54682049	4	3	4	3	4	3	2	3	3	3	0	2	4	3	2	3	2	4	3	3	2	3	3	2	3	3	3	3	2	2	3	4	2	4	4	3	4	2	3	2	1	4	0	2	1	4	4
solcap_snp_c1_7680	6	54682311	1	1	1	1	2	3	2	3	2	2	4	2	1	1	2	3	3	2	2	2	2	2	1	2	1	2	2	1	2	2	2	1	2	0	1	2	0	2	3	3	4	0	4	3	3	0	1
solcap_snp_c2_29204	6	55003191	4	4	4	4	4	4	4	4	4	4	3	4	4	4	4	4	3	4	4	3	4	4	4	4	4	4	4	4	4	2	4	4	4	4	4	4	4	4	3	3	3	4	4	4	3	4	4
PotVar0041202	6	55023691	2	1	1	1	0	2	1	0	2	1	2	1	1	1	0	1	3	4	1	2	1	2	0	1	1	2	1	1	0	2	1	1	3	0	0	1	0	4	3	2	3	0	4	1	1	0	0
solcap_snp_c1_8867	6	55176134	3	4	2	3	3	3	3	3	3	2	4	4	3	2	3	3	4	4	4	4	2	3	2	3	2	4	4	4	4	2	3	3	4	1	2	3	4	4	3	3	3	3	4	2	4	2	1
PotVar0041174	6	55226490	3	1	3	2	2	3	2	2	3	3	1	1	2	4	1	2	2	4	1	2	3	3	2	2	3	2	2	1	0	3	2	2	3	3	3	2	0	4	3	2	2	2	2	3	0	3	4
PotVar0041119	6	55304708	2	1	3	2	2	4	3	3	3	4	3	2	2	3	3	3	2	3	2	1	3	3	3	3	3	2	3	2	2	3	3	2	3	3	3	3	2	2	3	3	3	1	4	4	2	2	4
PotVar0040975	6	55471477	2	2	3	2	3	2	3	3	2	3	4	2	1	3	3	3	3	3	2	2	3	3	3	3	3	2	3	2	3	4	3	3	2	3	3	3	3	3	4	4	4	2	4	3	3	3	4
solcap_snp_c2_37329	6	55682080	1	1	1	1	2	1	2	2	2	2	2	1	0	2	1	2	1	2	0	1	3	1	2	2	3	2	0	0	1	4	2	1	2	3	3	1	0	0	3	3	3	1	2	2	1	2	4
PotVar0127585	6	55699320	1	1	2	1	2	1	1	2	1	2	1	0	0	1	1	2	1	1	0	2	3	1	2	2	3	1	0	0	1	3	2	1	1	3	2	1	0	2	2	2	2	1	0	2	1	2	4
PotVar0127622	6	55700745	4	3	4	4	3	4	4	3	4	3	3	4	4	4	4	4	3	3	4	3	3	4	4	4	4	3	4	4	4	3	4	4	3	4	4	4	4	4	3	3	3	3	4	4	3	4	4
solcap_snp_c1_11139	6	55730055	3	4	3	2	3	2	2	1	3	2	2	3	4	1	1	1	3	4	3	3	1	3	2	2	3	4	2	2	2	2	1	3	4	1	1	2	2	2	1	2	1	4	4	1	3	2	0
solcap_snp_c1_8673	6	56051346	4	4	3	3	3	3	3	3	3	3	4	4	4	3	3	3	3	4	4	3	2	4	2	3	2	4	4	4	3	1	2	3	4	1	2	3	4	4	3	2	3	3	4	3	3	3	0
solcap_snp_c2_28134	6	56075194	4	3	3	3	2	3	2	2	3	2	3	3	4	2	3	2	3	1	4	3	1	3	3	3	2	2	4	4	3	0	2	2	2	1	2	2	4	4	2	1	2	3	4	3	3	3	0
PotVar0056942	6	56152382	4	4	4	4	4	3	3	3	4	3	4	3	4	4	2	4	4	4	3	4	3	4	4	2	3	4	3	3	3	4	3	4	4	4	4	3	2	4	4	3	3	4	4	3	3	4	4
solcap_snp_c1_8659	6	56414140	1	3	1	2	1	0	1	1	2	0	1	0	1	1	1	2	3	0	2	2	1	1	1	1	1	1	1	2	2	0	0	1	2	1	1	0	2	2	1	0	0	3	4	0	2	2	0
solcap_snp_c1_8679	6	56503079	3	3	4	4	3	2	3	4	3	3	3	3	4	3	4	4	3	2	4	3	4	3	4	4	4	3	4	4	4	2	4	4	2	4	4	4	4	4	3	2	2	3	4	4	4	4	4
solcap_snp_c1_16127	6	56585602	3	3	4	4	3	2	3	4	3	3	3	3	4	3	4	4	3	2	4	3	4	3	4	4	4	2	4	4	4	2	4	4	2	4	4	4	4	4	3	2	2	3	4	4	4	4	4
solcap_snp_c2_50801	6	56707212	4	4	4	4	4	4	4	3	4	4	4	4	3	4	3	4	4	4	3	4	4	4	4	3	4	4	4	4	4	4	4	4	4	4	3	4	3	4	4	4	4	4	4	4	3	4	4
solcap_snp_c2_41237	6	56960514	3	2	2	3	3	4	3	3	4	2	4	4	4	4	4	3	2	4	2	1	3	3	3	4	4	3	4	2	2	4	4	2	3	3	3	4	4	2	4	4	3	2	4	2	3	3	4
solcap_snp_c2_41223	6	56976417	2	3	2	1	2	2	2	1	2	2	0	1	1	0	0	2	2	1	1	4	2	1	1	0	0	1	0	2	3	2	0	2	2	1	1	1	0	2	3	1	2	3	0	1	3	1	0
PotVar0057109	6	57004994	2	3	2	1	2	2	1	2	2	2	0	0	1	0	0	1	2	1	1	4	2	1	1	0	0	1	1	2	3	1	0	2	2	1	1	1	0	2	2	1	2	3	2	1	3	1	1
solcap_snp_c2_41210	6	57059584	2	3	2	1	3	2	2	2	2	2	1	1	1	1	0	1	2	2	1	4	2	2	2	0	0	2	2	2	3	2	0	2	3	1	1	1	0	4	2	2	3	3	4	1	3	1	2
PotVar0057253	6	57281845	2	2	3	3	1	2	2	2	3	1	3	3	3	3	4	2	2	1	2	1	3	3	3	4	4	2	3	1	1	2	4	2	2	2	3	3	4	2	2	2	1	1	4	3	1	3	3
PotVar0057255	6	57281951	3	1	3	3	3	4	2	3	3	1	3	3	3	2	4	2	3	2	2	1	3	3	3	3	4	3	4	1	1	3	3	2	2	3	2	4	4	3	3	3	2	1	4	2	2	3	4
solcap_snp_c1_3074	6	57334590	3	1	3	3	3	4	2	3	3	2	3	3	3	3	4	2	4	3	2	2	4	3	2	4	4	2	3	1	1	3	4	3	2	2	3	4	4	2	4	3	3	2	0	4	2	3	3
solcap_snp_c2_9039	6	57394760	4	4	4	4	4	4	4	4	4	4	4	4	4	4	4	4	4	4	4	4	4	4	4	4	4	4	4	4	4	4	4	4	4	4	4	4	4	4	4	4	4	4	4	4	4	4	4
solcap_snp_c2_9308	6	57541581	1	3	1	2	4	3	3	3	3	2	2	3	2	2	2	3	1	3	1	2	2	2	2	2	3	3	1	3	4	3	3	2	2	3	2	2	0	2	1	3	2	2	4	1	3	2	4
solcap_snp_c2_9292	6	57565522	4	4	4	4	3	2	4	3	3	4	4	4	4	4	4	4	3	3	4	4	4	4	4	3	3	4	3	4	4	3	4	4	4	4	4	3	4	4	3	3	3	4	4	4	3	4	4
PotVar0132752	6	57637848	2	3	1	2	4	3	3	3	3	3	2	3	2	2	2	3	2	3	2	3	3	2	1	2	3	3	2	3	4	3	3	2	2	3	2	2	2	4	2	3	3	3	4	2	3	2	4
solcap_snp_c2_9204	6	57905243	0	0	0	1	3	3	2	2	2	2	1	1	0	2	2	1	2	3	2	1	3	2	0	2	3	1	1	2	1	3	1	1	1	3	1	2	2	4	2	3	3	1	0	2	1	1	2
solcap_snp_c2_9203	6	57905503	0	0	0	1	3	3	2	2	2	2	1	1	0	1	2	1	2	2	1	1	3	2	0	2	3	1	1	1	1	3	1	1	1	3	1	2	2	4	2	2	3	1	0	2	1	1	3
solcap_snp_c2_9201	6	57905920	0	0	0	1	3	3	2	2	2	2	1	1	0	2	2	1	2	4	2	1	3	2	0	2	3	1	0	2	1	3	1	1	1	2	1	2	2	4	2	3	3	1	0	2	1	1	3
PotVar0065875	6	58106203	0	0	0	2	3	3	2	2	2	3	0	0	2	2	2	1	4	2	2	2	3	1	0	2	3	1	2	1	0	3	1	2	1	3	3	3	0	4	4	3	3	1	0	3	1	2	3
PotVar0065928	6	58107299	0	0	0	1	2	3	2	3	2	2	0	0	3	1	2	1	4	3	2	3	3	1	0	2	3	0	2	1	0	3	2	3	0	2	2	3	2	4	4	2	2	1	2	3	1	2	3
PotVar0066048	6	58108788	0	1	1	0	1	0	1	1	0	1	1	2	4	1	0	0	1	0	1	1	2	0	1	0	0	0	0	0	0	2	4	4	0	2	1	2	1	2	1	0	0	0	1	1	0	2	1
solcap_snp_c2_22118	6	58605808	3	3	2	3	3	3	3	2	3	3	1	0	3	3	4	2	4	4	4	4	3	3	2	3	3	2	3	3	3	3	1	3	2	4	3	3	2	4	4	3	3	3	4	3	1	3	4
solcap_snp_c1_14614	6	58888512	2	0	1	0	2	0	1	0	1	1	0	0	0	0	0	2	1	0	3	0	1	0	0	1	1	1	1	2	0	1	0	0	1	2	1	1	2	2	1	2	2	0	4	0	0	1	0
PotVar0066059	6	58981605	3	1	4	2	3	1	2	2	2	2	4	4	1	3	0	3	2	2	3	0	2	1	2	2	2	3	2	3	1	2	3	1	3	1	3	3	4	2	2	3	3	1	4	1	3	2	0
solcap_snp_c1_15462	7	328831	3	2	3	2	4	2	0	0	0	3	3	1	2	3	2	3	4	4	4	4	4	3	3	3	1	3	3	4	4	4	3	3	3	3	4	2	4	4	4	2	3	3	4	3	3	2	2
solcap_snp_c2_46051	7	567446	2	1	2	3	2	2	2	0	2	2	3	1	0	2	2	2	3	2	2	2	3	3	1	2	1	1	2	3	2	2	2	2	2	2	0	3	4	4	3	0	1	2	4	3	2	1	1
solcap_snp_c1_11519	7	706338	3	3	4	3	3	4	4	2	4	3	4	2	3	4	3	4	4	4	3	4	3	3	3	4	4	2	3	2	3	4	4	4	2	4	4	3	3	4	4	3	4	2	4	2	3	4	3
PotVar0022592	7	901290	3	1	3	1	4	0	2	2	2	3	2	2	3	3	3	3	2	4	4	4	3	4	3	3	2	1	2	3	1	1	2	4	2	1	4	4	4	1	1	1	2	3	4	2	3	2	3
PotVar0022575	7	901505	2	0	2	0	1	0	0	0	0	0	1	1	0	0	1	0	1	0	2	0	2	1	2	0	0	0	1	2	0	0	1	1	2	0	0	1	1	0	0	0	0	1	4	2	2	0	0
PotVar0022478	7	1103557	3	2	3	3	3	4	2	2	1	3	3	3	0	2	2	2	3	0	3	2	3	1	3	2	3	3	2	4	3	3	3	1	4	4	2	1	2	4	3	3	2	3	4	4	3	2	2
solcap_snp_c1_15914	7	1103697	3	2	3	2	2	4	2	2	1	2	2	2	0	2	2	2	2	1	2	2	3	2	3	2	3	3	2	3	3	3	3	1	4	4	2	1	1	4	1	3	1	3	2	2	2	2	2
solcap_snp_c1_10781	7	1397854	2	2	3	0	2	4	2	2	3	2	2	2	0	2	2	2	1	0	2	2	2	2	3	2	3	1	2	3	2	1	3	2	3	2	2	1	1	1	2	3	1	2	4	2	2	2	2
PotVar0022249	7	1429302	3	4	4	3	4	4	3	2	4	3	4	3	3	3	3	3	4	2	4	3	4	2	3	4	4	3	4	4	4	4	4	3	3	4	3	1	2	4	4	4	4	3	4	4	4	4	3
solcap_snp_c1_10836	7	1430780	3	1	1	2	2	0	1	2	0	2	2	2	1	1	1	1	2	2	1	1	3	2	1	0	0	2	2	1	1	2	2	2	2	2	1	3	3	3	3	0	1	4	2	3	1	0	2
PotVar0022148	7	1578536	0	2	2	2	2	0	1	0	1	0	2	0	2	1	1	1	2	2	1	1	4	1	1	2	1	2	4	0	2	3	2	2	1	3	1	0	1	4	4	1	2	2	2	1	2	2	3
PotVar0022114	7	1579433	0	0	0	1	1	0	0	0	0	0	1	0	0	0	0	0	0	0	0	0	1	0	1	0	0	0	2	0	1	1	1	1	1	1	0	0	1	2	2	0	0	1	1	1	1	0	1
solcap_snp_c2_41690	7	1608186	1	2	2	1	2	0	1	2	0	1	2	1	3	2	3	2	1	4	1	2	1	3	2	2	1	2	4	0	1	2	2	3	2	1	2	3	4	4	4	1	1	4	2	1	2	1	2
solcap_snp_c2_45643	7	2001373	3	2	2	3	2	4	4	4	2	3	2	4	2	3	4	2	1	2	2	4	3	4	3	2	2	2	1	2	2	2	2	1	1	3	3	4	2	3	3	2	1	2	4	1	2	3	2
PotVar0130025	7	2511031	4	4	4	4	4	4	4	4	4	4	4	3	4	4	3	2	4	2	4	3	4	2	4	2	3	4	3	3	2	4	4	4	3	4	4	2	2	4	4	4	4	3	4	4	4	3	4
PotVar0130065	7	2513572	2	4	4	2	1	4	4	4	3	2	2	3	4	2	4	4	1	0	1	2	4	4	3	4	4	3	0	3	4	0	1	2	2	2	1	4	0	0	2	3	2	1	4	1	0	4	3
solcap_snp_c1_8164	7	2556923	2	2	2	1	1	4	3	4	3	2	2	2	3	1	2	2	1	0	1	1	3	2	3	1	2	3	0	2	2	0	1	3	0	2	1	2	0	0	2	2	1	1	4	1	0	2	2
PotVar0102502	7	2887364	0	1	2	2	2	0	2	1	2	0	0	1	1	1	0	1	2	1	2	0	1	0	0	1	1	1	3	0	1	3	2	3	1	3	2	0	0	2	1	3	3	1	1	3	2	0	0
PotVar0102326	7	3015378	4	4	4	4	4	4	4	4	4	4	4	4	4	4	4	4	4	4	4	4	4	4	4	4	4	4	4	4	4	4	4	4	4	4	4	4	4	4	4	4	4	4	4	4	4	4	4
solcap_snp_c2_36882	7	3150451	1	1	1	2	4	2	3	1	1	1	2	2	2	1	0	1	3	0	2	2	4	0	1	1	1	1	2	0	0	3	2	4	3	2	1	0	0	4	3	2	2	2	4	1	3	1	0
solcap_snp_c2_36838	7	3333139	2	3	4	4	4	4	4	4	3	3	4	2	2	4	3	1	3	2	3	3	4	1	2	3	3	2	4	2	3	4	4	3	3	3	3	1	2	4	4	3	3	2	4	3	4	1	2
PotVar0102262	7	3364259	3	3	3	3	4	0	3	4	3	4	4	4	3	3	3	0	4	4	3	4	3	4	3	1	1	4	4	3	4	3	3	4	4	4	4	4	4	4	3	2	2	4	4	4	4	1	4
solcap_snp_c2_36859	7	3398145	1	1	1	1	2	0	1	4	1	2	2	1	1	1	1	0	2	1	1	1	3	0	0	0	0	1	4	0	2	2	2	1	2	1	2	0	1	4	3	1	1	1	3	2	2	0	1
PotVar0095918	7	3688776	1	1	3	3	2	2	1	1	1	1	1	1	1	1	0	1	2	1	2	1	3	1	1	2	2	1	1	1	1	3	1	1	1	2	1	1	1	1	1	1	1	0	3	3	3	1	2
PotVar0095883	7	3691208	3	0	2	3	1	4	0	0	1	0	1	0	1	1	0	1	1	0	3	0	4	1	1	2	2	1	1	2	0	4	1	0	1	2	1	1	2	0	2	2	3	0	4	3	1	1	2
solcap_snp_c2_46379	7	3902709	3	1	3	4	3	4	2	3	1	3	2	2	1	3	1	1	1	0	3	1	4	1	1	3	3	1	4	2	0	4	2	2	2	2	2	1	2	4	2	2	3	2	4	4	2	1	3
PotVar0095632	7	4253960	1	1	2	1	1	2	1	1	1	1	3	0	1	1	0	1	2	1	2	2	3	1	2	3	2	1	0	2	2	2	1	1	1	1	2	1	2	0	1	3	3	2	4	3	1	0	1
solcap_snp_c2_43588	7	4257126	3	3	2	4	3	2	3	3	3	3	1	4	3	3	4	4	2	3	3	2	4	3	2	2	2	3	4	2	1	3	3	3	4	3	2	3	2	4	3	2	3	2	4	1	3	4	2
PotVar0095478	7	4257448	3	3	2	4	3	2	3	3	3	3	1	4	3	3	4	4	2	3	3	2	4	3	2	2	2	3	4	2	2	3	3	3	4	3	2	3	2	4	3	2	3	2	4	1	3	4	2
PotVar0132139	7	4460309	2	1	2	3	4	0	4	4	2	3	4	2	1	0	2	0	3	1	2	1	3	2	0	0	0	1	3	1	1	2	3	4	1	3	1	0	1	3	3	3	2	2	4	4	3	1	3
PotVar0132124	7	4460501	3	3	2	1	2	4	1	1	2	1	2	2	3	4	3	4	2	3	3	4	3	4	4	4	4	3	0	4	3	3	1	1	3	1	3	4	4	1	1	3	4	2	4	3	1	3	3
solcap_snp_c2_46709	7	4607353	4	3	4	4	4	4	4	4	4	3	4	2	1	3	4	1	3	2	4	4	4	3	1	4	4	3	4	4	2	4	4	4	3	4	3	2	2	4	3	4	4	2	4	4	3	3	3
solcap_snp_c2_48715	7	4939327	3	4	3	3	2	2	1	0	2	2	2	2	4	2	3	3	4	4	3	3	3	4	3	0	0	2	1	2	3	3	3	3	3	2	2	3	3	0	4	3	2	3	4	3	2	4	3
solcap_snp_c2_53536	7	5591474	3	4	4	4	4	4	4	4	3	4	4	4	4	4	4	4	3	4	3	4	3	4	4	2	3	3	4	4	3	3	4	4	4	2	4	4	3	4	4	3	2	4	4	4	4	3	4
solcap_snp_c1_15606	7	5643800	4	4	4	4	4	4	4	4	4	4	4	4	4	4	4	4	4	4	4	4	4	4	4	4	4	4	4	4	4	4	4	4	4	4	4	4	4	4	4	4	4	4	4	4	4	4	4
solcap_snp_c1_11935	7	6096223	2	2	2	3	0	4	2	1	2	1	0	2	4	4	3	3	4	4	2	2	3	2	3	2	3	2	0	3	3	2	2	1	2	2	4	4	3	2	3	2	0	2	2	2	2	1	3
solcap_snp_c1_11948	7	6149061	3	2	2	3	4	2	2	3	3	3	4	2	0	1	1	1	0	0	3	2	4	2	1	4	4	2	4	3	1	3	2	3	2	3	1	1	1	4	1	2	4	2	4	2	2	2	1
solcap_snp_c2_29387	7	6283737	4	3	3	3	2	4	3	1	4	1	1	3	4	4	4	3	4	4	4	3	4	3	4	4	4	3	2	4	4	4	3	3	3	4	4	4	4	3	4	4	4	1	4	3	2	4	3
PotVar0132671	7	6576828	3	1	4	2	1	4	3	0	4	2	2	3	3	3	2	4	3	3	4	3	4	3	1	4	4	3	2	4	3	3	2	3	3	4	3	4	4	2	3	3	4	2	4	1	2	4	1
PotVar0132645	7	6577199	4	2	4	3	1	4	4	0	4	2	3	4	4	3	2	4	4	4	4	3	4	3	3	4	4	3	3	4	4	4	2	3	3	4	4	4	4	2	4	4	4	2	4	2	3	4	2
PotVar0132505	7	6579047	2	4	1	4	2	4	3	4	2	3	4	2	3	3	3	2	3	2	2	3	2	3	4	0	0	2	2	2	2	3	1	1	3	1	2	3	3	3	2	2	2	4	0	4	3	2	4
PotVar0097692	7	7004590	1	3	1	4	3	0	3	4	0	3	4	2	3	3	3	3	3	2	1	3	1	3	4	0	0	2	1	2	2	3	2	2	3	0	1	2	3	2	2	2	2	4	0	4	3	2	4
PotVar0097752	7	7005565	3	3	4	3	3	4	4	3	4	3	4	4	3	3	3	4	4	4	4	4	4	3	4	4	4	4	4	4	4	4	3	4	4	4	4	4	4	3	4	4	4	3	4	4	4	3	4
solcap_snp_c1_16201	7	7147534	3	4	3	4	4	1	4	3	1	4	3	3	3	3	4	4	3	3	2	2	2	4	4	4	4	3	4	3	2	3	3	3	3	2	2	3	4	3	3	3	4	4	4	4	3	4	4
solcap_snp_c2_42655	7	7661521	3	3	4	3	2	4	4	2	4	2	4	4	4	4	4	4	4	4	4	3	4	3	2	4	4	3	3	4	4	4	4	4	4	4	4	3	3	2	4	4	4	3	4	3	3	4	2
PotVar0103519	7	7785224	4	3	3	4	3	4	4	4	4	3	3	4	2	2	3	4	2	3	3	3	4	2	4	4	4	3	4	3	3	4	2	3	3	4	4	3	4	4	4	4	4	0	4	4	2	2	4
solcap_snp_c2_57302	7	7852860	4	4	4	4	4	4	4	4	4	4	4	4	3	4	4	4	4	4	4	4	4	4	4	4	4	4	4	4	4	4	4	4	4	4	4	4	4	4	4	4	4	4	4	4	4	4	4
PotVar0127526	7	8566767	3	1	3	3	2	4	4	3	4	1	3	3	1	3	1	1	2	3	3	3	4	1	1	4	4	2	3	3	2	4	2	3	3	4	4	2	2	3	4	4	4	1	4	3	2	3	2
solcap_snp_c1_15203	7	8576682	3	2	4	2	2	4	2	1	4	2	3	3	4	3	2	3	3	4	4	3	4	3	2	4	4	3	3	4	4	3	3	4	4	4	4	3	4	2	2	3	3	3	4	2	3	4	1
solcap_snp_c2_52110	7	8578054	3	1	4	2	3	4	2	1	4	2	3	3	3	3	2	3	3	4	4	3	4	3	2	4	4	3	3	4	4	3	3	4	4	4	4	3	4	3	2	3	3	3	4	2	3	4	1
solcap_snp_c2_36170	7	9309876	2	3	1	2	3	0	3	3	0	4	3	2	3	2	4	3	3	2	1	1	1	3	4	2	1	2	2	2	2	1	2	1	2	0	1	3	3	3	2	2	3	3	4	2	2	3	4
solcap_snp_c2_36186	7	9338021	3	2	4	3	2	4	4	3	4	2	4	4	3	3	1	3	4	4	4	4	4	3	3	4	4	3	3	4	3	4	3	4	4	4	4	3	2	2	4	4	4	3	4	3	3	3	3
solcap_snp_c1_10855	7	9419615	2	1	3	2	1	4	2	1	4	0	1	2	1	2	0	1	1	2	3	3	3	0	0	2	3	2	3	2	2	3	2	3	2	4	3	1	1	1	2	2	1	1	4	2	2	1	0
solcap_snp_c2_49836	7	9580948	2	1	2	2	1	4	2	1	4	0	1	2	1	2	0	1	1	2	3	3	3	1	0	2	3	2	3	2	2	3	2	3	2	4	3	1	1	1	2	2	1	1	4	2	2	1	0
PotVar0028044	7	10249527	2	1	3	2	3	2	2	2	2	2	1	2	1	1	1	3	1	1	2	2	2	1	1	2	2	3	2	2	2	2	2	2	2	2	1	2	2	0	1	2	1	2	4	1	2	1	1
solcap_snp_c1_2405	7	10251717	1	3	2	3	3	0	3	3	0	4	3	2	3	2	4	3	3	1	1	1	1	4	4	1	1	2	1	2	2	2	2	1	3	0	0	2	2	0	2	2	2	3	4	2	2	2	4
solcap_snp_c2_6629	7	10396759	4	3	3	4	3	4	3	3	4	3	2	3	2	4	3	2	2	3	3	3	4	2	2	4	4	3	4	3	3	4	3	3	2	4	4	3	4	4	3	4	4	2	4	4	3	3	3
solcap_snp_c2_6666	7	10809328	3	2	3	3	3	4	4	3	4	1	4	4	4	3	2	3	4	4	4	4	4	3	3	4	4	4	4	4	4	4	3	4	4	4	4	3	4	4	4	4	4	1	4	3	3	4	3
solcap_snp_c1_2398	7	11016838	0	1	1	3	1	3	1	1	2	0	1	2	0	2	1	1	1	0	1	1	1	1	1	2	3	1	3	1	0	3	0	1	1	2	2	0	1	3	2	2	2	0	4	2	1	1	2
solcap_snp_c2_6583	7	11404975	2	1	2	3	1	4	2	2	3	0	2	3	1	3	1	1	2	3	3	3	4	1	1	3	3	2	3	3	2	4	1	2	3	3	4	2	2	4	2	4	4	0	4	3	2	2	2
solcap_snp_c2_6584	7	11405131	1	1	2	3	1	4	2	2	3	0	3	3	1	2	1	1	2	1	4	3	3	2	1	2	3	2	3	2	2	4	1	3	3	2	1	1	1	3	3	3	2	0	4	2	2	1	2
solcap_snp_c1_1551	7	12220942	4	4	4	3	4	4	4	4	4	4	4	4	4	4	4	4	3	4	4	4	4	4	3	4	4	4	4	4	4	3	4	4	4	4	4	4	4	4	3	3	3	4	4	3	4	4	3
solcap_snp_c2_4578	7	12801137	3	2	3	3	2	4	4	3	4	1	4	4	3	4	2	3	4	4	4	4	4	3	3	4	4	3	3	4	3	4	3	4	4	4	4	3	4	4	4	4	4	3	4	3	3	4	3
solcap_snp_c2_4583	7	12802395	2	2	3	3	2	4	3	3	3	1	4	4	3	3	2	3	4	4	4	4	4	3	3	3	3	3	3	4	3	4	2	3	4	3	4	3	4	4	4	4	4	2	4	3	3	4	3
PotVar0012596	7	12832695	3	3	3	3	3	4	3	3	3	3	3	3	3	3	3	3	3	3	3	3	4	3	3	3	3	3	3	3	3	3	3	3	3	3	3	3	3	3	3	3	3	3	3	3	3	3	3
solcap_snp_c1_1481	7	14865821	4	4	3	4	3	4	3	3	4	4	3	2	4	4	4	3	4	4	4	4	4	4	4	2	1	3	3	4	4	3	4	4	4	3	3	4	4	4	4	4	4	4	4	4	4	3	3
solcap_snp_c2_18241	7	20554390	1	1	2	3	1	4	2	2	3	0	2	3	1	2	1	1	2	1	3	3	3	1	1	2	3	2	3	2	2	4	1	2	3	2	2	1	1	3	2	3	2	0	4	2	2	2	2
solcap_snp_c2_34562	7	21038851	3	1	3	3	2	4	4	3	4	1	4	4	4	4	1	3	4	4	4	4	4	3	2	4	4	3	3	4	3	4	3	4	4	4	4	3	2	4	4	4	4	2	4	3	3	4	3
solcap_snp_c2_34558	7	21039104	1	0	2	1	1	1	2	2	1	0	2	3	1	0	0	1	2	1	2	2	2	0	1	2	3	2	2	1	2	3	1	1	1	1	1	1	0	0	2	2	1	0	4	1	1	2	2
solcap_snp_c2_29265	7	23505180	1	2	2	4	2	4	2	2	3	1	2	3	1	2	2	1	2	1	3	3	3	1	1	2	3	2	3	2	2	4	1	2	3	2	2	2	1	3	2	3	2	0	4	2	3	2	2
PotVar0086493	7	25179866	2	1	3	2	2	4	2	3	3	1	2	3	2	1	1	2	2	2	3	3	3	1	2	3	3	3	3	2	3	4	1	1	3	1	2	2	1	0	2	3	2	0	4	2	2	2	2
solcap_snp_c1_16451	7	25240445	2	1	2	3	1	4	2	2	3	0	2	3	1	3	1	1	3	3	3	3	4	1	1	3	3	2	3	3	2	4	1	2	3	2	4	2	2	4	2	4	4	0	4	3	2	3	1
solcap_snp_c2_21637	7	34050020	4	3	3	4	3	4	3	3	4	3	2	3	2	4	3	2	3	3	3	3	4	2	2	4	4	3	4	3	2	4	3	3	3	3	4	3	2	4	2	4	4	2	4	4	3	3	3
solcap_snp_c1_6815	7	34051861	4	3	3	4	3	4	3	3	4	3	2	3	2	4	3	2	3	3	3	3	4	2	2	4	4	3	4	3	3	4	3	3	3	3	4	3	4	4	2	4	4	2	4	4	3	3	3
solcap_snp_c2_7741	7	36657705	1	1	2	3	1	4	2	2	3	0	2	3	1	2	1	1	2	1	3	3	3	1	1	2	3	2	3	2	2	4	1	2	3	2	2	1	1	3	2	3	2	0	4	2	2	2	2
solcap_snp_c1_513	7	37737782	1	1	2	3	2	4	2	2	3	0	2	3	1	2	1	2	2	1	3	3	2	1	1	2	3	2	3	2	2	4	2	2	3	2	2	1	1	3	3	3	2	0	4	2	2	2	2
solcap_snp_c2_1968	7	38290100	1	1	2	3	1	4	2	2	3	0	2	3	1	2	1	2	2	1	3	3	3	1	1	2	3	2	3	2	2	4	1	2	3	2	2	1	1	3	3	3	2	0	4	2	2	2	2
solcap_snp_c2_2034	7	39140084	1	1	3	2	1	4	2	2	3	0	2	3	1	2	1	2	1	1	4	3	3	2	1	2	3	2	3	3	2	4	1	2	3	2	2	1	1	3	2	3	2	0	4	2	2	2	2
solcap_snp_c2_2061	7	39391377	4	4	4	4	4	4	4	4	4	4	4	4	4	4	4	4	4	4	4	4	4	4	4	4	4	4	4	4	4	3	4	4	4	4	4	4	4	4	4	4	3	4	4	3	4	4	3
solcap_snp_c1_1541	7	40673976	1	2	3	2	2	4	3	3	3	1	4	4	3	3	2	4	2	2	4	4	3	3	2	3	4	3	3	3	3	4	2	3	4	2	2	2	1	2	3	2	2	3	4	2	3	3	3
PotVar0134223	7	41440283	3	3	2	4	3	3	3	1	3	3	0	0	0	4	3	1	2	2	2	1	2	2	3	1	2	1	2	3	1	2	2	2	2	2	4	2	4	4	2	3	4	2	4	4	2	1	2
PotVar0134260	7	41440758	2	2	3	2	2	2	2	4	2	1	4	4	3	3	2	4	3	4	4	4	4	2	2	4	4	3	3	4	3	4	2	3	4	2	4	3	3	4	3	4	4	2	2	3	3	4	3
solcap_snp_c2_4476	7	41467505	1	2	3	2	1	2	2	4	2	1	4	4	3	2	2	4	2	2	4	4	3	3	1	4	4	3	3	3	3	4	2	3	4	2	2	2	1	2	3	2	2	2	2	2	3	3	3
solcap_snp_c2_9361	7	42036941	0	2	1	4	0	3	1	1	2	0	0	0	0	4	2	1	0	0	2	1	0	3	0	1	2	0	1	2	0	1	0	0	1	0	4	0	4	4	1	2	3	0	4	4	1	0	1
solcap_snp_c2_9371	7	42342933	3	2	1	4	3	2	1	0	2	3	0	0	1	3	4	1	2	2	1	0	1	2	3	2	2	1	2	2	1	1	2	1	2	2	3	2	4	4	1	3	4	2	4	4	1	1	1
PotVar0069719	7	42425519	1	2	3	0	1	2	3	4	2	1	4	4	3	1	0	3	2	3	3	4	3	2	1	2	2	3	2	2	3	3	3	2	2	2	1	3	0	0	3	2	0	2	4	0	3	3	3
PotVar0092298	7	43385618	1	1	0	2	0	2	0	0	2	0	0	0	0	1	0	0	2	1	0	1	2	1	2	0	0	0	0	1	0	2	0	1	1	1	1	1	1	2	1	3	4	0	4	1	0	1	1
PotVar0092320	7	43386150	3	3	1	4	2	2	1	0	3	3	0	0	1	3	4	1	2	1	1	1	1	2	3	2	2	1	2	1	1	1	2	1	2	3	1	2	3	4	1	3	4	2	4	3	1	1	1
PotVar0092409	7	43388787	3	2	3	2	2	4	3	4	4	1	4	4	3	2	0	3	4	4	3	4	4	3	3	2	2	3	2	4	3	4	3	4	3	3	4	3	2	2	4	4	4	2	4	2	3	4	3
solcap_snp_c1_7514	7	43434058	3	2	3	2	2	4	3	4	4	1	4	4	4	2	0	3	4	4	3	4	4	3	3	2	2	3	2	4	3	4	3	4	3	3	4	3	4	2	4	4	4	2	4	2	3	4	3
solcap_snp_c1_7505	7	43596257	2	1	3	2	2	2	3	4	3	1	4	4	2	1	0	3	3	3	3	3	2	2	2	2	2	3	2	3	4	3	3	3	2	2	3	2	1	0	4	2	2	2	4	2	3	3	2
PotVar0092660	7	43768829	3	1	4	2	2	4	2	2	4	1	1	2	1	3	1	2	3	2	4	4	3	3	2	3	3	2	3	4	2	3	2	3	3	2	3	2	2	4	3	4	4	0	4	3	2	3	1
PotVar0092712	7	43769987	2	4	0	2	2	2	2	2	1	4	3	2	3	3	3	2	3	4	0	1	2	2	3	2	2	4	2	1	2	1	2	1	3	3	2	3	3	2	2	2	2	4	4	1	2	3	2
PotVar0128963	7	44299996	3	1	4	3	2	4	2	2	4	0	0	2	1	3	1	2	3	2	4	4	4	3	2	3	3	2	3	4	2	4	2	2	3	2	3	2	2	4	3	4	4	1	4	3	2	3	2
PotVar0128886	7	44302714	1	1	2	2	1	3	1	1	2	0	0	1	0	2	0	1	1	1	1	2	1	2	2	1	1	2	1	3	0	2	0	1	2	1	3	1	1	2	1	3	4	0	2	2	1	3	1
solcap_snp_c2_23075	7	44325021	1	1	2	2	1	3	1	1	2	1	0	1	0	2	0	1	1	1	1	2	1	2	2	1	1	2	1	3	0	2	0	1	2	1	3	1	1	2	1	3	4	0	2	2	1	3	1
solcap_snp_c2_15908	7	44700659	3	4	4	4	4	4	4	4	4	4	4	4	4	2	4	4	3	3	4	3	3	4	3	3	3	3	4	2	4	3	4	4	4	3	2	3	3	2	4	2	2	4	4	4	4	3	4
solcap_snp_c1_5112	7	44703850	3	2	2	1	1	3	1	1	3	0	0	1	1	3	1	1	3	2	3	3	3	1	1	3	3	1	2	3	2	2	2	1	1	2	2	2	1	4	2	3	2	1	4	1	1	2	0
solcap_snp_c2_15923	7	44767825	4	4	4	4	4	4	4	4	4	4	4	4	4	2	4	4	3	3	4	3	3	4	3	3	3	3	4	2	4	3	4	4	4	3	2	3	2	2	4	2	2	4	4	4	4	3	4
solcap_snp_c1_5137	7	44996424	1	1	2	3	2	4	2	3	2	3	3	3	4	4	1	3	4	4	2	2	4	3	2	4	4	2	2	3	3	3	3	3	4	3	3	3	4	4	3	4	4	3	4	2	0	3	3
PotVar0093016	7	45212688	2	2	2	3	2	2	2	3	2	3	3	3	3	3	1	3	4	4	3	3	3	3	2	4	4	2	2	3	3	2	3	3	4	3	3	3	4	4	3	4	4	3	4	2	1	2	2
PotVar0092903	7	45216005	1	1	2	1	2	1	0	3	2	2	1	3	2	2	1	2	2	2	4	4	4	3	3	2	3	1	2	4	4	4	4	3	4	1	3	3	2	4	0	4	4	2	4	2	1	3	3
PotVar0114969	7	45718780	4	2	2	3	1	3	1	0	3	1	1	1	0	3	3	2	3	2	2	2	4	0	1	3	3	3	2	3	2	3	2	3	1	3	1	3	2	2	2	2	2	2	4	1	2	3	4
PotVar0115101	7	45721373	4	4	2	3	2	4	3	3	3	2	4	4	4	2	3	4	4	4	3	3	4	0	1	4	4	4	3	3	2	3	3	3	1	4	2	4	3	2	3	3	2	1	4	1	3	3	4
PotVar0115139	7	45724327	2	3	3	3	3	1	1	2	3	1	0	0	1	3	2	1	3	2	4	4	4	4	3	3	3	1	3	4	3	4	4	3	2	2	2	2	2	4	3	4	4	3	4	3	3	3	3
solcap_snp_c2_38635	7	45820355	2	3	3	3	3	4	3	4	4	3	3	3	4	4	2	3	4	4	4	4	4	4	3	4	4	2	2	4	4	4	4	3	4	3	4	3	4	4	4	4	4	3	4	3	3	3	2
solcap_snp_c1_11485	7	45879883	4	4	4	4	3	4	4	4	4	3	4	4	4	4	4	4	4	4	4	4	4	3	3	4	4	4	4	4	3	4	4	4	4	4	4	4	4	4	4	4	3	3	4	3	4	4	4
solcap_snp_c2_44095	7	46015863	2	1	2	3	2	1	1	2	3	1	0	1	2	1	2	1	3	1	4	3	3	4	2	0	0	0	1	3	4	2	2	4	2	2	2	0	1	1	3	3	2	3	4	3	2	2	1
PotVar0115250	7	46141626	2	2	3	1	2	2	2	2	4	1	0	1	1	1	2	1	1	0	3	3	2	3	1	0	0	0	2	3	2	1	2	2	3	0	2	1	0	2	1	2	1	2	4	2	2	3	0
PotVar0115318	7	46142663	2	3	3	3	3	4	3	4	4	3	3	3	4	4	2	3	4	4	4	4	4	4	3	4	4	2	2	4	4	4	4	3	4	4	4	3	4	4	4	4	4	3	4	3	3	3	2
solcap_snp_c1_12976	7	46146791	2	1	3	3	3	1	2	2	3	2	0	1	2	3	2	1	4	2	4	4	4	4	3	3	3	1	2	4	3	4	3	3	3	3	3	2	2	4	3	4	4	3	4	3	3	3	2
PotVar0093790	7	46625600	4	4	4	4	4	0	4	4	3	4	3	4	4	4	4	0	4	0	4	4	3	4	4	3	2	3	4	4	4	3	4	4	4	3	4	4	3	2	0	4	3	4	4	4	4	4	3
solcap_snp_c1_10011	7	46636589	2	1	3	2	3	1	2	2	2	2	0	1	1	1	2	1	2	0	4	3	3	4	2	0	0	0	2	3	3	2	2	3	3	0	2	1	0	2	1	2	2	3	4	3	2	3	1
solcap_snp_c1_10000	7	46730298	2	2	4	4	3	1	3	2	2	3	1	1	1	1	4	0	4	1	4	3	3	3	3	0	0	1	3	3	2	2	3	4	3	2	2	2	0	2	3	2	2	3	4	4	2	3	1
solcap_snp_c2_33429	7	46979011	0	2	1	2	1	0	1	0	1	2	1	0	1	2	2	1	2	2	0	0	1	0	2	3	3	3	1	0	0	2	1	2	0	3	1	2	3	2	2	1	3	1	0	2	1	0	1
PotVar0119730	7	47206424	0	2	1	2	1	0	1	0	1	2	1	0	1	2	2	1	2	2	0	0	2	1	2	3	3	3	0	0	0	3	1	2	1	3	1	2	3	2	2	1	3	1	4	2	1	0	2
solcap_snp_c2_45461	7	47211955	4	4	4	4	4	2	4	3	2	4	4	4	3	1	4	4	4	3	4	4	3	4	4	1	1	2	4	4	3	2	4	4	4	3	3	3	1	2	4	3	2	4	4	4	3	4	3
solcap_snp_c2_45181	7	48177684	2	3	3	2	3	4	3	4	4	3	3	4	4	4	2	4	2	3	4	4	4	4	3	4	4	3	4	4	4	4	3	2	4	2	4	3	4	4	2	4	4	3	4	3	4	4	3
solcap_snp_c1_13378	7	48180530	0	1	2	0	2	1	0	1	2	1	1	2	2	0	0	2	0	2	1	0	0	3	1	1	1	2	1	0	1	2	1	1	2	1	2	1	0	3	1	2	2	1	0	2	1	1	1
solcap_snp_c2_45176	7	48181354	3	2	2	2	3	1	3	3	1	3	4	3	3	0	2	4	2	3	0	1	1	3	2	1	1	2	3	1	1	2	2	3	1	3	2	2	1	4	4	2	2	3	2	2	2	2	3
solcap_snp_c2_25207	7	48421033	1	4	2	1	3	4	3	3	3	3	2	4	4	4	1	4	2	3	2	1	4	3	2	4	4	4	0	2	4	4	2	0	2	2	4	3	4	2	2	3	3	1	4	0	4	2	2
PotVar0133629	7	48421429	1	3	1	2	1	3	1	2	4	2	0	2	1	4	1	1	2	1	0	1	4	1	3	2	3	2	1	0	1	3	2	1	3	1	2	1	3	2	0	2	3	1	2	3	2	0	1
solcap_snp_c2_25212	7	48569660	1	3	2	1	2	1	3	2	0	3	3	3	3	1	2	2	2	2	1	2	1	2	2	1	1	3	2	1	3	2	1	1	3	2	3	1	0	2	2	2	0	2	2	0	3	3	2
solcap_snp_c1_7980	7	48808564	2	4	2	2	3	4	3	4	4	3	3	4	4	4	2	3	2	3	3	2	4	3	3	4	4	4	4	3	4	4	3	2	4	3	4	3	3	4	2	3	3	3	0	3	4	4	3
solcap_snp_c2_25261	7	48929480	4	3	4	3	3	2	4	3	3	4	4	4	3	3	3	3	2	3	3	3	1	4	2	1	1	2	4	3	3	2	3	4	2	3	3	2	3	4	4	2	2	4	4	4	1	3	3
solcap_snp_c2_46329	7	49478576	3	3	4	3	2	2	3	2	1	2	4	1	3	3	4	2	2	2	4	4	3	1	1	3	3	1	2	3	2	3	2	3	2	2	3	3	3	2	3	2	2	2	4	4	3	3	2
solcap_snp_c1_6244	7	49825413	1	2	0	0	1	2	1	1	3	2	1	3	1	1	0	1	1	2	0	2	1	2	2	2	1	2	1	0	1	2	2	0	2	1	1	1	0	0	1	2	2	1	4	1	0	1	1
solcap_snp_c1_6240	7	49964591	2	3	3	4	3	3	2	4	3	3	3	3	3	4	0	3	3	1	1	4	2	4	3	1	1	3	3	2	2	2	2	2	3	2	3	3	3	2	2	3	2	3	4	4	2	3	2
PotVar0088450	7	49979762	2	4	2	1	3	2	4	3	2	3	4	4	4	4	4	2	1	3	3	3	3	2	3	4	4	4	4	3	4	3	3	3	4	2	3	3	4	4	2	2	2	4	0	2	4	4	2
PotVar0088436	7	49979942	2	0	3	4	0	0	0	1	0	1	0	0	0	0	0	2	3	1	1	2	0	2	1	0	0	0	3	2	0	1	1	2	0	2	1	1	1	2	2	1	0	1	1	4	0	0	2
PotVar0134031	7	50587690	2	1	3	4	1	2	1	2	3	3	2	3	1	1	0	1	4	3	1	4	1	4	2	3	2	2	3	1	1	3	1	2	2	3	2	1	1	2	3	3	2	2	4	3	0	2	2
PotVar0134065	7	50588063	0	1	1	0	0	2	0	1	2	0	0	0	1	0	0	1	0	0	0	1	1	0	1	0	0	1	1	0	0	2	1	0	1	1	0	0	0	0	0	1	2	0	0	1	1	0	1
PotVar0134970	7	50613885	2	1	3	4	1	2	1	2	3	3	2	3	1	1	0	2	4	3	1	4	1	4	3	1	1	2	2	1	1	1	2	1	2	3	2	2	1	0	3	3	2	3	0	2	0	2	1
solcap_snp_c1_10457	7	50710645	2	3	1	0	3	2	3	2	1	1	2	1	3	3	4	2	0	1	3	0	3	0	1	2	3	2	3	3	3	3	2	2	2	1	2	2	4	4	1	1	2	1	0	1	4	2	3
solcap_snp_c2_35051	7	50789392	3	3	4	4	3	2	0	3	3	2	3	2	2	4	2	4	4	4	4	4	4	4	2	4	4	2	4	4	0	4	3	3	4	4	3	4	4	2	3	4	4	2	4	4	3	4	4
solcap_snp_c2_35057	7	50790685	3	3	4	4	3	2	1	3	3	3	3	3	2	4	2	4	4	4	4	4	4	4	3	4	4	3	4	4	1	4	3	3	4	4	3	4	1	2	3	4	4	3	4	4	3	4	4
solcap_snp_c2_35094	7	50949086	1	0	1	2	0	0	0	1	0	1	1	1	0	2	0	1	3	1	3	1	2	1	1	0	0	0	3	3	0	2	2	1	0	2	2	2	0	2	2	1	0	0	4	4	1	2	2
solcap_snp_c2_26119	7	51106359	3	3	4	4	3	2	3	3	1	3	3	2	3	3	4	2	4	3	4	1	3	2	2	3	3	3	4	4	3	3	4	4	4	3	4	3	4	4	3	2	2	2	2	3	4	3	3
solcap_snp_c2_26003	7	51200514	3	3	1	0	4	3	3	4	3	2	4	3	4	2	4	3	0	3	1	3	2	2	3	4	4	3	1	0	4	3	2	2	2	2	1	2	4	2	1	3	4	4	4	1	2	2	3
solcap_snp_c2_26011	7	51201706	3	3	1	0	4	3	3	4	3	2	4	3	4	2	4	3	0	3	1	3	2	1	3	4	4	3	1	0	4	3	2	2	2	2	1	2	4	2	1	3	4	4	4	1	2	2	3
solcap_snp_c2_26040	7	51328453	4	3	4	4	3	3	2	3	4	3	3	3	2	4	3	4	4	4	4	4	4	4	4	4	4	3	4	4	4	4	3	3	3	4	4	4	4	2	4	4	4	3	4	4	4	4	4
PotVar0047551	7	51374018	2	4	2	2	3	3	2	2	2	2	3	1	3	0	4	4	1	1	2	1	2	1	2	4	4	4	2	0	3	2	3	3	4	3	0	1	4	2	0	3	4	2	2	0	1	1	2
PotVar0047676	7	51377088	2	1	2	2	2	2	1	2	3	3	1	3	1	3	0	2	3	3	1	4	3	3	4	1	1	1	2	2	1	2	1	1	1	2	3	2	0	3	3	3	2	2	4	4	1	2	2
PotVar0047712	7	51461270	2	2	3	4	1	3	2	2	4	3	1	3	1	3	0	3	4	3	3	4	3	4	4	1	1	2	3	4	1	2	2	2	2	3	4	3	0	2	4	3	2	2	4	3	2	3	2
PotVar0047822	7	51983343	2	2	2	3	2	3	2	2	4	3	2	3	1	3	1	1	3	3	3	4	3	4	2	0	0	2	2	4	1	2	3	1	2	2	4	3	3	2	4	2	2	3	4	3	2	3	3
PotVar0047829	7	51983451	4	4	4	4	3	4	4	3	4	4	4	4	4	4	4	4	4	3	4	4	4	4	4	4	4	4	4	4	4	4	2	4	4	4	4	4	4	4	4	4	4	4	4	4	4	4	4
PotVar0047883	7	51984468	1	2	2	3	2	3	2	1	4	2	2	2	1	2	1	1	3	3	3	4	3	4	2	0	0	2	2	4	1	1	3	1	2	2	4	3	0	2	4	1	0	3	2	2	2	3	1
solcap_snp_c2_33045	7	52117536	2	2	2	3	1	3	2	1	4	3	2	3	1	3	2	1	3	2	3	4	3	4	3	0	0	2	2	3	1	2	2	1	2	2	4	3	0	2	4	2	2	3	4	3	2	3	2
solcap_snp_c1_9918	7	52252358	4	2	3	3	3	3	2	3	4	3	3	3	2	4	2	2	3	4	4	4	4	4	3	2	2	3	4	4	4	4	3	3	3	3	4	4	4	4	4	3	4	3	4	4	4	4	4
PotVar0048012	7	52400748	4	3	3	3	3	4	3	3	4	3	3	3	3	4	3	3	3	4	4	4	4	4	3	3	3	4	4	4	4	4	3	4	3	3	4	4	4	4	4	4	4	3	4	4	4	4	4
solcap_snp_c2_28306	7	52423267	2	1	1	2	2	3	1	2	3	2	2	2	1	3	2	1	3	3	2	3	3	3	3	0	0	2	3	1	1	2	2	0	1	2	3	2	3	2	3	2	2	3	4	3	1	2	2
solcap_snp_c1_8709	7	52426993	4	2	3	3	3	3	2	3	4	3	3	2	2	4	2	2	3	4	4	4	4	4	3	2	2	3	4	4	4	4	3	3	3	3	4	4	4	4	4	3	4	3	4	4	4	4	4
solcap_snp_c2_28174	7	52491836	2	2	2	3	2	3	2	2	4	3	2	2	2	4	2	1	3	3	3	4	3	4	3	0	0	2	2	3	1	2	3	1	2	2	4	3	3	4	4	2	2	3	4	3	3	3	3
solcap_snp_c2_28186	7	52499763	0	1	0	0	1	0	1	1	0	1	1	1	1	0	1	1	1	1	0	0	0	0	1	1	1	1	0	0	0	0	1	0	1	1	0	0	0	1	0	0	0	0	1	0	1	0	0
solcap_snp_c2_28214	7	52530488	4	4	4	4	4	4	4	4	4	4	4	4	4	4	4	4	4	4	4	4	4	3	4	4	4	4	4	4	4	4	4	4	4	4	4	4	4	4	4	4	4	4	4	4	4	4	4
solcap_snp_c2_28222	7	52563474	4	1	3	3	3	3	2	3	4	3	3	2	2	4	2	2	3	4	4	4	4	4	3	2	2	3	4	4	4	4	3	3	3	3	4	4	4	4	4	3	4	3	4	4	4	4	4
solcap_snp_c2_28238	7	52758208	2	2	2	3	2	3	2	1	4	3	1	2	1	3	2	0	3	3	3	3	3	4	3	0	0	2	2	3	1	2	3	2	2	2	4	3	3	2	4	2	2	3	4	3	2	3	2
solcap_snp_c2_28290	7	52978291	4	4	4	4	4	4	4	4	4	4	4	4	4	4	4	4	4	4	4	4	4	4	4	4	4	4	4	4	4	4	4	4	4	4	4	4	4	4	4	4	4	4	4	4	4	4	4
PotVar0044691	7	53100645	0	1	1	1	1	1	1	1	1	1	1	1	1	0	1	1	1	0	1	1	1	0	1	1	1	1	0	0	0	0	1	1	1	1	0	0	0	0	0	1	0	1	0	0	0	1	0
PotVar0044681	7	53100858	2	2	2	3	2	3	1	0	4	2	2	1	1	3	1	0	3	3	2	3	3	3	3	0	0	2	2	3	1	2	3	1	2	2	4	3	3	4	4	2	2	2	4	3	2	2	2
PotVar0044676	7	53101032	2	4	2	1	3	3	3	4	2	2	2	3	3	1	4	4	1	2	2	2	2	1	1	4	4	4	3	1	3	2	2	3	3	2	0	1	1	2	0	2	2	2	0	1	2	3	2
PotVar0044530	7	53295777	2	3	2	3	1	1	1	0	2	2	2	1	2	3	1	0	1	2	2	2	3	4	3	0	0	2	2	3	1	2	3	1	3	2	3	3	3	2	2	2	2	2	4	3	2	2	2
PotVar0044409	7	53297301	2	3	1	2	1	1	1	0	2	1	2	1	2	2	1	0	0	1	1	2	3	4	3	0	0	2	2	2	1	2	3	1	3	2	2	2	3	2	2	1	2	1	4	2	1	2	2
PotVar0044179	7	53316585	4	4	4	4	4	4	4	4	4	4	4	4	4	4	4	4	4	4	4	4	4	4	4	4	4	4	4	4	4	4	4	4	4	4	4	4	4	4	4	4	4	4	4	4	4	4	4
PotVar0044133	7	53441216	2	3	2	2	0	1	1	0	2	1	0	0	2	2	1	0	1	2	2	2	3	2	2	0	0	2	2	3	1	1	3	1	3	3	2	2	3	2	1	2	2	1	4	1	2	2	1
PotVar0044121	7	53441425	3	4	3	4	2	4	3	2	4	4	4	2	4	4	3	2	2	3	3	4	3	4	4	1	2	2	2	3	2	1	4	2	2	4	3	3	3	4	1	3	2	2	4	2	3	1	1
PotVar0043958	7	53649543	2	3	3	2	3	4	4	4	4	2	2	3	4	2	4	4	3	3	3	2	4	3	2	4	4	3	2	3	3	2	3	3	3	4	3	2	4	4	3	3	4	2	4	1	2	4	2
PotVar0043954	7	53649674	3	4	3	4	3	2	2	1	2	4	3	1	4	4	3	2	2	2	3	3	3	4	4	1	2	2	2	3	1	2	4	2	3	4	3	3	3	2	2	3	2	3	4	3	3	2	2
solcap_snp_c2_12549	7	53885275	4	4	4	4	4	4	4	4	4	4	4	4	4	4	4	4	4	4	4	4	4	4	4	4	4	4	4	4	4	4	4	4	4	4	4	4	4	4	4	4	4	4	4	4	4	4	4
solcap_snp_c2_12565	7	53927034	2	2	2	3	2	1	1	0	2	2	2	1	2	3	1	0	1	2	2	2	3	3	2	0	0	1	2	3	1	2	3	1	2	3	2	2	3	4	2	2	2	2	4	3	2	2	2
solcap_snp_c2_12622	7	54144311	3	3	3	4	3	4	3	2	4	4	4	3	4	4	3	2	2	3	3	4	3	4	4	1	2	2	3	3	2	2	3	2	3	4	3	3	3	4	2	3	2	3	4	3	3	2	2
PotVar0043866	7	54208014	4	4	4	4	4	3	2	3	3	4	3	3	4	4	4	4	4	4	4	3	4	4	4	4	4	4	4	4	3	4	4	4	4	4	4	4	4	4	4	4	4	4	4	4	4	4	4
solcap_snp_c2_12696	7	54249027	1	3	3	2	2	3	3	3	3	3	2	4	3	3	2	4	3	2	2	3	4	2	2	4	4	3	1	2	3	2	3	3	2	1	1	2	1	2	3	4	4	3	2	1	3	3	2
PotVar0102784	7	54632728	2	3	3	4	3	1	4	4	2	4	4	4	2	4	4	4	4	3	4	4	4	4	3	3	2	4	3	4	3	3	3	4	4	4	4	4	4	4	4	4	4	4	4	4	2	4	3
solcap_snp_c2_16846	7	54718007	3	3	3	4	3	4	4	3	4	4	4	2	4	4	3	2	2	3	3	3	3	4	4	1	2	2	3	3	2	2	3	2	3	4	3	2	3	4	2	3	2	3	4	3	3	2	2
solcap_snp_c2_16843	7	54757567	3	3	3	4	3	4	4	3	4	4	4	2	4	4	3	2	2	3	3	3	3	4	4	1	2	2	3	3	2	2	3	2	3	4	3	2	3	4	2	3	2	3	4	3	3	2	2
solcap_snp_c2_16824	7	54967082	1	1	2	4	1	0	2	1	1	2	1	1	2	3	0	1	1	1	2	1	3	4	3	0	0	1	1	3	0	3	3	2	2	4	1	2	4	4	2	4	4	2	4	4	1	2	1
solcap_snp_c2_30475	7	55051934	0	1	1	4	2	0	3	3	2	3	3	3	1	3	1	2	2	2	3	2	2	4	3	0	0	0	2	3	3	3	2	2	3	4	1	2	4	4	1	4	4	3	1	4	0	2	1
solcap_snp_c1_9206	7	55149996	3	3	3	1	3	4	3	3	4	3	4	4	3	3	4	3	3	3	3	3	3	2	2	4	4	3	3	2	4	3	4	3	2	1	3	3	4	2	3	2	2	3	2	3	3	3	4
solcap_snp_c2_30460	7	55415551	4	4	4	2	3	4	4	4	4	4	4	3	4	4	3	4	4	4	4	4	3	2	3	4	4	4	4	4	3	4	4	3	3	4	4	4	3	4	4	3	2	3	4	4	4	3	4
PotVar0128548	7	55457782	4	4	4	4	4	4	4	4	4	4	4	4	4	4	4	4	4	4	4	4	4	4	4	4	4	4	4	4	4	4	4	4	4	4	4	4	4	4	4	4	4	4	4	4	4	4	4
solcap_snp_c1_5968	7	55763156	1	2	2	3	2	1	1	0	0	1	3	2	2	1	1	0	1	0	2	1	4	4	2	0	0	1	2	1	2	2	3	2	3	3	2	1	3	4	2	3	4	3	4	4	1	2	2
solcap_snp_c2_18554	7	55794358	1	2	1	3	2	1	1	0	2	1	3	0	2	1	1	0	1	0	1	1	3	4	2	0	0	1	2	0	1	2	3	1	3	3	2	1	1	4	2	1	2	3	4	4	1	0	2
PotVar0037237	7	55989785	0	0	0	3	2	1	0	0	0	0	2	0	1	0	0	0	1	0	1	1	2	3	1	0	0	0	1	0	0	1	1	2	3	1	1	1	0	0	0	0	0	1	4	2	0	0	1
PotVar0037204	7	55990270	4	1	3	4	4	4	2	3	4	3	3	3	3	2	3	4	3	3	2	3	2	3	2	4	4	3	3	1	2	2	2	4	4	1	4	3	1	0	1	0	0	2	4	2	3	2	3
solcap_snp_c1_5981	7	56040208	1	2	2	3	2	1	2	1	0	1	3	1	2	2	1	0	2	1	3	2	4	4	3	0	0	1	2	3	2	3	3	2	3	4	2	2	2	4	3	4	4	3	4	4	2	2	2
solcap_snp_c1_5988	7	56081782	3	4	3	4	4	4	3	3	4	4	4	3	4	3	3	4	3	3	3	3	3	3	3	4	4	4	4	2	2	3	4	4	4	2	3	3	2	2	2	2	2	4	4	3	3	2	4
solcap_snp_c2_18667	7	56126978	4	4	4	2	3	4	3	3	4	4	4	3	4	3	3	4	3	3	3	3	3	3	2	4	4	4	3	2	3	3	4	3	3	2	4	3	2	4	3	1	0	3	4	4	4	2	4
PotVar0037122	7	56288820	2	2	2	3	2	1	2	1	0	1	3	1	2	2	1	1	2	1	3	2	4	3	3	0	0	1	2	3	1	3	3	2	3	4	2	2	2	4	2	4	4	3	4	4	2	2	3
PotVar0037040	7	56372057	2	2	2	3	2	1	3	1	0	1	3	0	1	1	1	1	2	1	3	2	4	2	3	0	0	1	2	3	2	3	3	2	3	4	2	2	1	4	2	4	4	3	4	4	2	2	3
PotVar0037004	7	56634092	2	2	0	3	1	2	2	0	0	1	3	0	1	1	0	0	1	0	1	1	4	1	2	0	0	1	1	0	1	2	2	2	3	3	2	1	0	4	1	1	1	3	2	2	2	0	3
solcap_snp_c1_8821	7	56751676	2	2	2	3	3	2	3	1	0	1	3	1	1	1	1	1	2	2	4	1	4	2	3	0	0	1	2	3	2	3	4	2	3	4	2	2	2	4	2	4	4	3	4	4	2	3	3
solcap_snp_c2_28851	7	56785394	4	4	2	4	3	4	3	3	4	4	4	3	4	4	4	3	3	2	1	3	4	3	3	4	4	4	3	1	3	3	3	4	4	3	4	3	2	4	3	1	2	4	4	2	4	2	4
solcap_snp_c2_28872	7	56847970	2	2	2	3	3	1	3	1	0	1	3	0	1	1	1	1	2	2	4	1	4	2	1	0	0	1	3	3	2	3	4	2	2	4	2	2	2	4	2	3	4	3	4	4	2	3	2
PotVar0036819	7	56900275	2	2	0	2	2	2	2	0	0	1	3	0	1	1	1	0	1	1	1	2	4	1	1	0	0	1	1	0	0	2	3	2	3	3	2	2	0	4	1	1	2	3	4	2	3	0	3
PotVar0036750	7	56901378	2	3	2	3	3	4	3	2	2	1	3	2	0	1	1	0	2	3	4	3	4	2	2	0	0	1	2	3	2	3	4	0	3	4	1	3	2	4	2	4	4	3	4	4	2	3	3
solcap_snp_c2_33278	7	57510426	3	2	3	3	4	4	3	2	2	1	3	1	1	2	1	0	2	3	3	3	4	2	2	0	0	1	3	3	2	3	4	2	2	4	2	3	2	4	2	3	4	3	4	4	2	3	3
solcap_snp_c2_29015	8	718000	3	4	2	3	3	3	3	3	3	2	2	4	3	2	1	4	2	3	2	2	3	4	2	2	1	4	3	3	4	2	4	3	2	3	3	2	3	1	2	1	2	2	4	3	3	3	4
solcap_snp_c1_8838	8	795114	4	4	4	4	3	3	4	4	3	4	4	4	4	4	3	4	4	4	4	4	3	4	4	4	4	4	4	4	4	3	4	4	3	4	4	4	2	2	4	3	3	4	4	4	2	4	4
solcap_snp_c2_29043	8	1058009	4	3	4	4	3	3	4	3	2	4	3	4	4	3	3	4	4	4	4	4	3	4	4	4	4	3	4	4	4	3	4	4	3	4	3	4	3	2	4	3	3	4	4	4	4	4	4
solcap_snp_c2_29044	8	1058151	4	4	4	4	4	4	4	4	4	4	4	4	4	4	4	4	4	4	4	4	4	4	4	4	4	4	4	4	4	4	4	4	4	4	4	4	4	4	4	4	4	4	4	4	4	4	4
solcap_snp_c2_29046	8	1058322	2	4	2	3	2	4	3	3	4	2	3	4	3	2	2	4	2	3	1	2	4	3	4	3	3	4	3	2	4	3	4	3	3	3	4	1	4	3	2	2	3	2	4	3	3	3	4
PotVar0096164	8	1142255	4	1	4	4	3	3	3	3	1	4	3	3	2	3	3	2	2	2	3	2	3	2	2	3	2	1	2	3	4	3	2	3	3	2	1	3	3	2	2	3	3	4	0	3	2	3	3
PotVar0096094	8	1143158	2	4	2	3	2	4	3	3	4	2	3	4	3	2	2	4	2	3	1	2	4	3	4	3	3	4	3	2	4	3	4	3	3	3	4	1	4	2	2	2	3	2	4	3	3	3	4
solcap_snp_c2_54456	8	1182291	4	3	4	4	4	4	3	4	3	4	4	4	3	4	4	3	3	3	3	3	4	3	4	4	4	3	4	3	4	4	3	4	4	3	4	3	4	4	3	4	4	4	4	4	3	3	3
solcap_snp_c1_9776	8	1577725	3	4	3	3	2	4	3	4	4	2	3	4	3	2	2	4	3	3	3	2	4	4	3	4	4	4	3	3	4	3	4	3	3	3	3	2	4	4	3	2	3	1	4	3	3	3	4
PotVar0113635	8	1619345	4	4	4	4	4	4	4	4	4	4	4	4	4	4	4	4	3	4	4	4	4	4	4	4	4	4	3	4	4	4	3	4	4	3	4	3	4	4	3	4	4	4	4	3	3	4	4
solcap_snp_c1_9786	8	1747916	4	3	4	4	2	3	4	4	3	4	4	4	4	4	3	4	4	4	4	4	3	3	4	4	4	2	4	4	4	3	4	4	3	4	4	3	3	2	4	3	3	4	4	4	4	4	4
solcap_snp_c2_51957	8	2401993	4	3	4	4	3	3	4	4	3	3	3	4	4	4	3	4	4	4	4	4	3	3	4	3	2	2	4	4	4	3	4	4	3	4	4	3	3	2	4	3	3	4	4	4	4	4	4
solcap_snp_c2_27485	8	2824571	2	4	3	3	3	4	2	3	4	3	3	3	3	3	2	4	3	1	3	2	4	3	3	4	4	4	2	3	3	3	4	2	3	3	4	3	4	4	3	2	3	2	4	3	3	3	3
PotVar0088757	8	3390587	4	4	4	3	3	4	4	4	4	4	4	4	4	4	2	4	4	4	4	4	4	4	4	3	2	4	4	4	4	4	4	4	3	4	3	4	4	4	4	4	4	4	4	4	3	4	4
PotVar0088714	8	3394397	2	4	3	2	3	3	3	4	4	1	3	4	3	3	1	4	3	1	3	1	4	2	3	3	2	4	3	3	3	3	3	2	2	3	3	3	4	4	3	2	3	3	4	4	2	3	4
solcap_snp_c2_54204	8	3526746	3	1	2	2	1	3	1	0	1	4	1	0	2	1	3	1	1	3	2	3	3	3	2	3	4	3	2	1	1	2	2	2	3	3	1	2	4	3	2	3	3	1	4	2	2	1	1
PotVar0110149	8	4011277	3	4	3	2	3	2	3	4	4	2	3	4	3	3	1	4	3	1	3	2	4	2	3	3	3	4	2	3	3	3	3	2	3	3	2	3	4	4	3	2	3	2	4	4	3	3	4
solcap_snp_c2_24410	8	4093652	2	3	3	3	3	3	3	4	4	2	3	2	3	3	2	4	3	1	3	1	4	3	2	4	4	4	2	3	3	2	2	3	3	2	4	3	4	4	3	2	3	3	4	4	3	3	4
solcap_snp_c2_44855	8	4472236	2	3	2	4	3	3	3	4	3	1	2	3	2	1	2	3	3	1	3	1	4	1	3	4	4	3	2	3	3	3	2	3	3	3	4	2	4	4	3	2	3	2	4	4	2	3	4
PotVar0108913	8	4679639	1	1	2	4	3	3	2	4	2	1	1	2	2	0	2	3	3	1	3	1	1	1	2	4	4	2	3	3	2	2	2	4	3	2	3	2	3	1	4	1	1	2	4	1	1	3	3
solcap_snp_c2_34110	8	4842633	2	2	3	3	1	3	2	4	2	1	1	2	2	0	1	3	2	2	3	1	3	2	3	3	3	2	3	3	2	3	2	4	3	3	3	2	3	2	4	1	2	2	4	4	1	3	4
solcap_snp_c1_15260	8	5352805	2	2	3	1	1	3	1	2	3	1	2	1	2	1	2	3	3	2	2	0	3	2	3	3	3	2	2	2	1	1	2	2	1	3	2	1	3	1	4	1	2	1	4	4	0	2	2
solcap_snp_c2_30037	8	5689136	2	2	2	2	2	2	2	2	2	2	2	2	2	2	2	2	2	2	2	2	2	2	2	2	2	2	2	2	2	2	2	2	2	2	2	2	2	2	2	2	2	2	2	2	2	2	2
PotVar0063766	8	6222673	2	3	1	2	2	3	3	2	2	3	3	4	3	4	1	0	2	3	1	3	2	2	3	1	1	3	3	2	3	1	2	1	2	2	3	2	4	2	1	3	3	2	4	0	2	3	0
solcap_snp_c2_52856	8	8095350	4	4	2	4	3	3	3	3	3	4	3	4	3	4	1	3	4	4	2	3	3	3	4	2	1	3	3	3	4	3	2	3	3	3	3	2	4	3	3	4	4	3	4	4	2	3	2
solcap_snp_c2_52857	8	8096996	4	4	2	4	3	3	3	3	3	4	3	4	3	4	1	2	4	4	2	3	3	3	4	2	1	3	4	2	4	3	2	3	3	3	3	2	4	3	3	4	4	3	4	4	2	4	3
solcap_snp_c1_14166	8	8511774	2	2	3	2	3	2	2	2	4	3	3	2	1	2	2	4	3	2	3	2	3	3	2	3	3	3	2	3	1	1	0	4	2	2	3	1	3	4	4	3	3	2	4	3	2	2	4
solcap_snp_c2_19645	8	8809066	1	2	3	2	3	2	2	3	4	2	2	3	1	2	3	4	2	3	3	2	3	3	2	3	3	3	2	3	1	1	2	4	4	1	3	1	3	3	3	1	1	2	2	2	3	1	3
solcap_snp_c1_5713	8	9829173	0	0	3	1	2	3	2	4	4	1	2	3	3	1	3	4	3	3	3	2	3	2	1	2	3	2	2	2	1	2	2	4	4	2	2	1	2	1	3	1	0	2	2	2	2	1	3
solcap_snp_c2_57002	8	10426790	3	3	2	2	1	1	2	1	0	2	2	1	2	2	3	1	0	2	2	2	0	1	2	1	1	1	2	2	2	3	3	2	0	3	1	3	3	0	0	2	3	4	2	2	3	4	3
solcap_snp_c2_48358	8	10687612	1	2	3	2	3	3	2	4	4	3	1	3	3	2	3	4	4	3	3	3	4	3	1	3	3	3	3	3	2	2	3	4	4	3	3	1	3	4	4	1	1	2	4	3	3	1	3
solcap_snp_c2_30907	8	13126124	2	1	3	2	3	3	2	4	4	2	2	2	2	2	3	4	4	3	3	3	4	3	2	3	3	3	3	3	2	3	2	4	4	2	3	1	4	3	4	2	2	2	4	3	3	2	4
solcap_snp_c1_6136	8	20287462	2	1	3	3	3	3	2	4	4	2	2	3	3	2	3	4	4	3	3	3	4	3	2	3	3	3	2	3	3	3	2	4	4	3	3	1	3	4	4	2	2	2	4	4	3	2	4
solcap_snp_c1_6130	8	20343744	2	1	3	2	3	3	2	4	4	2	2	3	3	2	3	4	4	3	3	3	4	3	2	3	3	3	2	3	3	3	2	4	4	3	3	1	3	4	4	2	2	2	4	4	3	2	4
solcap_snp_c2_19426	8	20344277	2	1	3	2	3	3	2	4	4	2	2	3	3	2	3	4	4	3	3	3	4	3	2	3	3	3	2	3	3	3	2	4	4	3	3	1	3	4	4	2	2	2	4	4	3	2	4
solcap_snp_c2_29283	8	21522745	2	1	3	2	3	3	2	4	4	2	2	3	3	2	3	4	4	3	3	3	4	3	2	3	3	3	2	3	3	3	2	4	4	3	2	1	3	4	4	2	2	2	4	4	3	2	4
solcap_snp_c2_29498	8	24361262	2	2	3	3	3	3	2	4	4	3	2	3	3	2	3	4	4	3	3	3	4	3	2	3	3	3	2	3	3	3	2	4	4	3	3	1	3	4	4	3	3	2	4	4	3	3	4
solcap_snp_c2_5907	8	26554361	2	1	3	2	3	3	2	4	4	3	2	3	3	2	3	4	4	3	3	3	4	3	2	3	3	3	2	3	3	3	2	4	4	3	3	1	3	4	4	2	2	2	4	4	3	2	4
solcap_snp_c2_5915	8	26607314	2	2	3	3	3	3	2	4	4	3	2	3	3	2	3	4	4	3	3	3	4	3	2	3	3	3	2	3	3	3	2	4	4	3	3	1	3	4	4	3	3	2	4	4	3	2	4
solcap_snp_c2_2840	8	29481320	2	1	3	2	3	3	2	4	4	2	2	3	3	2	3	4	4	3	3	3	4	3	2	3	3	3	4	3	3	3	2	4	4	3	3	1	3	4	4	2	2	2	4	4	3	3	4
solcap_snp_c2_2842	8	29481450	2	1	3	2	3	3	2	4	4	2	2	3	3	2	2	4	4	3	3	3	4	3	2	3	3	3	3	3	3	3	2	4	3	3	3	1	3	4	4	1	2	2	4	4	3	2	4
PotVar0076451	8	30673441	2	3	1	2	1	1	2	0	0	3	2	1	2	2	1	0	0	2	1	2	0	1	2	1	1	1	2	1	2	1	3	1	0	2	1	3	3	1	0	2	2	2	4	2	1	3	0
solcap_snp_c2_2178	8	32200811	2	3	1	2	1	1	2	0	0	2	2	1	2	2	1	0	0	2	1	2	0	1	2	1	1	1	2	1	2	1	2	0	0	2	1	3	3	1	0	2	2	3	4	1	1	3	0
solcap_snp_c1_516	8	32498600	2	1	3	3	3	3	2	4	4	3	2	3	3	2	3	4	4	3	3	2	4	3	2	3	3	3	2	3	3	3	2	4	4	3	3	1	3	4	4	3	3	2	4	4	3	3	4
solcap_snp_c2_42290	8	33525929	2	2	3	3	3	3	2	4	4	3	2	3	3	2	3	4	4	3	3	2	4	3	2	3	3	3	2	3	3	3	2	4	4	3	3	1	3	4	4	3	3	2	4	4	3	3	4
solcap_snp_c2_42293	8	33526334	2	3	2	2	1	1	2	1	0	2	2	1	2	2	3	1	0	2	2	3	0	1	2	1	1	1	2	2	1	2	4	2	0	2	1	3	3	0	0	2	2	4	4	1	2	4	2
solcap_snp_c2_42298	8	33527357	2	1	3	2	3	3	2	4	4	3	2	3	3	2	3	4	4	3	3	2	4	3	2	3	3	3	2	3	3	3	2	4	4	3	3	1	3	4	4	2	2	2	4	4	3	3	4
solcap_snp_c2_34075	8	34582880	2	3	2	3	1	2	3	2	2	4	2	1	3	3	3	1	0	2	2	4	0	1	2	1	1	1	3	2	2	2	4	2	1	3	2	3	3	0	0	2	2	4	4	2	2	4	3
solcap_snp_c2_34085	8	34629849	4	4	2	3	3	2	3	2	1	1	3	4	1	2	1	2	4	4	2	2	3	3	4	2	1	3	3	2	3	3	2	2	2	2	3	3	4	3	4	4	4	2	4	2	2	3	1
solcap_snp_c1_15689	8	34670817	2	1	3	2	3	3	2	4	4	3	2	3	3	2	3	4	4	3	3	2	4	3	2	3	3	3	2	3	3	3	2	4	4	3	3	1	3	4	4	2	2	2	4	4	3	2	4
solcap_snp_c2_51063	8	35582824	3	2	3	3	3	3	3	4	4	4	3	3	4	1	3	4	4	4	3	2	4	3	2	3	3	2	3	3	4	2	3	4	3	4	4	1	4	4	4	4	2	2	4	4	3	3	4
solcap_snp_c2_30254	8	35824666	3	3	1	2	1	1	2	0	0	3	2	1	2	2	1	0	0	2	1	2	0	1	1	1	1	2	2	1	2	2	2	0	1	2	0	3	2	1	0	3	3	3	4	2	1	1	1
solcap_snp_c1_9170	8	35903916	4	4	4	4	4	4	4	4	4	4	4	4	4	4	4	4	4	4	4	4	4	4	4	4	4	4	4	4	4	4	4	4	4	4	4	4	4	4	4	4	4	4	4	4	4	4	4
solcap_snp_c1_11442	8	36500983	2	2	3	3	3	3	2	4	4	3	2	4	3	3	3	4	4	3	3	2	4	3	3	3	3	2	3	3	3	3	2	4	3	3	4	1	4	4	4	4	3	3	4	4	3	3	4
PotVar0060621	8	37836151	2	2	3	3	3	3	2	4	4	3	3	4	3	3	3	4	4	3	3	2	4	3	3	3	3	2	3	3	3	3	2	4	2	3	4	1	4	4	4	4	3	3	4	4	3	3	4
solcap_snp_c2_50362	8	37888602	2	2	3	3	3	3	2	4	4	3	2	4	3	3	3	4	4	3	3	2	4	3	3	3	3	2	3	3	3	3	2	4	2	3	4	1	4	4	4	4	3	3	4	4	3	2	4
solcap_snp_c2_32809	8	38130087	4	3	2	2	2	3	4	2	3	4	3	2	3	3	3	2	2	2	2	4	1	1	3	4	4	2	3	3	4	4	4	3	2	4	3	3	4	4	2	3	4	2	4	3	3	3	4
solcap_snp_c2_32802	8	38420172	3	4	3	2	2	4	3	3	4	4	2	3	3	4	3	4	2	4	3	4	3	3	2	1	1	3	4	2	2	3	4	3	2	3	3	3	3	2	3	4	3	3	4	4	3	3	4
solcap_snp_c1_14542	8	39092793	3	4	4	3	3	4	4	4	3	3	2	4	3	4	4	4	2	4	3	4	4	4	2	1	1	4	4	2	1	3	4	2	4	2	3	4	3	3	2	4	3	3	4	3	3	4	3
solcap_snp_c2_49243	8	39145211	2	2	3	3	3	3	2	4	3	2	2	4	3	3	3	4	4	3	3	1	4	2	3	3	3	2	2	2	3	3	2	3	3	3	4	2	4	4	4	4	3	3	4	4	3	1	4
solcap_snp_c2_41446	8	39460937	2	0	2	3	2	1	1	1	2	1	2	2	3	1	3	2	3	1	2	1	2	1	2	3	3	1	1	3	3	3	1	2	1	3	2	1	4	4	2	1	2	1	4	2	2	1	3
solcap_snp_c1_12162	8	39547459	2	4	2	2	2	3	3	3	2	3	2	2	1	2	1	2	3	4	3	3	2	3	2	1	1	3	3	2	2	2	3	4	2	2	2	3	0	0	3	3	2	3	2	2	2	3	1
solcap_snp_c1_823	8	40887438	2	0	1	2	2	1	1	1	2	2	1	2	2	1	2	1	3	1	1	0	2	1	1	2	2	1	2	2	2	2	0	1	2	2	2	1	4	4	2	2	2	1	4	2	1	0	3
solcap_snp_c2_2748	8	40909385	1	0	2	3	1	1	1	1	1	2	0	3	3	2	2	2	3	1	2	1	3	1	2	3	3	1	3	2	3	2	1	1	2	3	2	1	3	3	1	2	1	1	4	2	1	1	3
solcap_snp_c1_822	8	40910620	2	2	3	3	3	3	2	4	4	3	3	4	3	3	3	4	4	3	3	2	4	2	4	3	3	2	4	3	3	3	2	2	3	3	4	1	4	4	4	4	3	2	4	4	3	1	4
solcap_snp_c2_32280	8	41635556	4	4	4	3	4	4	4	4	4	4	4	4	4	4	3	4	3	4	4	4	2	4	4	4	4	3	4	4	4	4	4	4	3	4	4	4	4	4	4	4	4	4	4	4	4	4	4
solcap_snp_c2_32282	8	41635722	2	2	3	3	3	3	2	4	4	3	3	4	3	3	3	4	4	3	3	2	4	2	4	2	2	2	4	3	2	3	2	2	3	2	4	2	4	4	4	4	3	2	4	4	3	1	4
solcap_snp_c2_32317	8	42029460	2	1	3	3	3	3	2	4	4	3	1	4	3	3	3	3	4	3	3	2	4	2	4	2	2	1	4	3	3	3	2	2	3	3	4	2	4	4	3	4	3	2	4	4	3	2	4
solcap_snp_c2_51320	8	42090268	4	4	3	4	4	2	3	2	2	3	3	4	4	2	3	3	3	2	4	3	3	4	2	4	4	3	3	4	4	3	3	3	2	4	3	4	3	4	3	3	4	2	4	2	4	4	3
solcap_snp_c2_45751	8	42487645	2	2	3	3	3	3	3	4	4	3	2	3	3	3	3	3	4	3	3	2	4	2	4	2	2	1	4	3	3	3	2	2	3	3	4	3	4	4	3	4	3	3	4	4	4	2	4
solcap_snp_c2_44319	8	42718191	1	1	3	3	1	3	2	3	3	3	1	2	3	3	3	3	4	3	3	2	4	1	4	2	2	1	2	2	3	3	2	2	3	3	4	1	4	2	3	3	2	2	4	4	1	1	3
solcap_snp_c1_13043	8	42809439	4	4	4	4	4	4	4	4	4	4	4	4	4	4	4	4	4	4	4	4	4	4	4	4	4	4	4	4	4	4	4	4	4	4	4	4	4	4	4	4	4	4	4	4	4	4	4
solcap_snp_c1_16676	8	42938179	0	0	1	0	1	1	0	1	0	0	1	1	1	1	1	2	1	2	2	0	3	0	2	2	2	1	1	1	1	1	0	1	2	0	1	0	1	0	2	1	0	2	0	1	0	1	1
solcap_snp_c1_15045	8	42962970	1	0	1	1	1	2	1	1	2	1	1	1	1	2	2	2	2	1	1	1	2	1	2	1	1	1	2	1	1	2	1	2	2	1	2	1	2	1	2	1	1	1	2	2	0	2	2
solcap_snp_c2_51374	8	43013997	1	0	2	1	1	3	1	2	3	2	1	1	3	2	3	2	4	3	2	1	2	1	3	2	2	1	2	1	3	3	1	2	3	2	3	1	4	2	3	2	1	2	4	4	0	3	3
solcap_snp_c1_14108	8	43120281	2	1	2	3	4	4	3	3	4	3	3	2	3	3	3	3	4	2	3	1	4	2	4	2	2	3	3	3	3	3	1	4	4	3	4	3	4	3	4	2	3	2	0	4	2	3	3
solcap_snp_c2_56580	8	43420462	1	0	1	1	1	1	1	1	1	1	1	1	1	1	1	1	1	1	1	1	1	1	1	1	1	1	1	1	1	1	1	1	1	1	1	1	1	1	1	1	1	1	1	1	0	1	1
PotVar0107820	8	43693643	4	4	3	4	2	3	3	3	4	3	2	3	2	3	1	3	3	2	3	4	2	4	2	4	4	3	3	3	3	3	4	3	3	3	3	4	3	4	2	3	4	2	4	2	4	2	4
PotVar0134741	8	44057262	1	0	2	3	4	3	3	3	3	2	4	2	2	3	3	3	4	3	2	1	4	1	3	2	2	1	3	2	3	3	1	2	2	2	3	1	4	3	4	2	2	3	4	4	2	3	4
PotVar0134764	8	44057768	3	4	4	3	4	3	2	3	3	3	3	3	3	4	2	4	3	4	4	4	3	4	4	2	2	4	3	4	1	3	4	4	4	3	4	4	4	3	3	3	3	4	4	2	3	3	3
PotVar0134854	8	44061241	1	2	2	3	1	3	1	3	3	3	1	1	1	2	1	3	3	3	2	2	1	2	4	0	0	3	3	3	0	2	2	3	3	2	3	3	4	2	2	3	2	2	4	2	3	2	2
solcap_snp_c1_12166	8	44459370	3	4	3	3	1	2	1	2	1	1	1	2	3	2	2	4	3	4	2	3	1	4	4	2	2	4	3	3	1	3	3	1	4	3	2	4	4	2	2	3	3	2	4	1	3	2	2
solcap_snp_c1_11562	8	44935417	3	2	3	2	3	3	3	3	3	2	3	3	4	3	4	3	4	4	2	4	3	3	3	4	4	2	3	1	4	4	3	3	3	3	3	2	4	2	4	2	2	4	4	4	2	4	2
solcap_snp_c1_11559	8	45052384	4	4	4	4	4	4	4	4	4	4	4	4	4	4	4	4	4	4	4	4	4	4	4	4	4	4	3	4	4	4	4	4	4	4	4	4	4	4	4	3	4	4	4	4	4	4	4
solcap_snp_c2_18872	8	45085736	4	4	4	4	4	4	4	4	4	4	4	4	4	4	4	4	4	4	4	4	4	4	4	4	4	4	3	4	4	4	4	4	4	4	4	4	4	4	4	3	4	4	4	4	4	4	4
solcap_snp_c2_18883	8	45483070	0	2	2	2	2	2	2	4	2	2	1	1	2	2	1	1	2	2	3	0	2	0	4	1	1	2	3	4	1	1	2	3	2	2	3	0	2	1	2	2	1	2	4	3	2	1	1
PotVar0086640	8	45716641	1	0	4	1	2	2	3	3	2	3	3	2	3	2	3	2	1	1	2	1	3	1	2	1	2	1	2	1	3	2	1	2	1	2	1	0	0	2	2	2	1	2	0	2	2	3	2
PotVar0086703	8	45719094	4	4	4	4	4	4	4	4	4	4	4	4	4	4	4	4	4	4	4	4	4	4	4	4	4	4	4	4	4	4	4	4	4	4	4	4	4	4	4	4	4	4	4	4	4	4	4
PotVar0086773	8	45719966	0	0	4	2	3	3	3	4	3	2	3	2	3	3	3	1	4	3	2	1	3	1	3	1	2	1	2	1	3	3	2	3	2	2	3	0	3	3	4	2	1	3	4	4	2	3	4
solcap_snp_c2_18894	8	45725255	3	3	4	4	4	4	3	4	3	2	3	4	4	4	4	4	4	4	4	3	4	3	3	3	4	3	3	3	4	4	4	4	3	4	3	2	4	3	4	3	3	4	4	4	3	4	4
PotVar0123525	8	46433473	3	4	4	4	4	3	4	3	2	3	3	4	3	2	2	4	4	3	4	4	4	4	4	3	2	4	4	4	2	4	3	4	4	3	2	3	3	4	4	4	4	3	0	3	3	4	2
PotVar0123405	8	46438688	1	2	4	4	3	4	4	4	4	4	4	2	4	3	3	3	4	3	4	1	4	1	4	2	2	3	4	4	3	3	3	4	3	3	4	2	3	4	4	4	3	3	4	4	3	3	4
PotVar0123288	8	46440209	4	4	4	4	4	4	4	4	4	4	4	4	4	4	4	4	4	4	4	4	4	4	4	4	4	4	3	4	4	4	4	4	4	4	4	4	4	4	4	3	4	4	4	4	4	4	4
solcap_snp_c2_31662	8	46453837	4	4	4	3	4	4	4	4	4	4	4	4	4	4	4	4	4	4	4	4	4	4	4	4	4	4	3	4	4	4	4	4	4	4	4	4	4	4	4	3	4	4	4	4	4	4	4
solcap_snp_c2_41048	8	46798527	4	4	4	4	4	4	4	4	4	4	4	4	4	4	4	4	4	4	4	4	4	4	4	4	4	4	3	4	4	4	4	4	4	4	4	4	4	4	4	3	4	4	4	4	4	4	4
PotVar0076979	8	47426056	2	4	4	4	4	4	3	4	4	3	4	2	4	3	3	3	4	3	4	0	4	1	4	2	2	3	4	4	3	3	3	4	3	3	4	2	3	4	4	4	3	3	4	4	3	3	4
PotVar0077225	8	47437549	2	3	4	4	3	4	4	4	3	4	3	3	4	3	2	4	4	4	3	4	4	4	4	3	3	4	4	3	2	4	4	4	3	3	4	3	4	4	4	4	4	4	4	3	2	4	3
solcap_snp_c2_15839	8	47585526	2	4	4	4	4	4	3	4	4	2	4	2	4	3	3	3	4	3	4	0	4	1	4	2	2	3	4	4	3	3	3	4	3	3	4	2	3	4	4	4	2	3	4	4	3	3	4
solcap_snp_c2_15835	8	47588650	2	4	4	4	4	4	3	4	4	2	4	2	4	2	3	3	4	3	4	0	4	1	4	2	2	3	4	4	3	3	3	4	3	3	4	2	3	4	4	4	2	3	4	4	3	3	4
solcap_snp_c2_15818	8	47664014	4	3	0	1	1	0	2	0	2	1	1	3	0	3	3	1	1	1	1	4	0	3	1	4	4	3	0	2	3	2	1	0	3	3	1	4	3	2	0	0	2	1	4	1	3	1	1
solcap_snp_c2_15803	8	47719543	4	4	4	4	4	4	4	4	4	4	4	4	4	4	4	4	4	4	4	4	4	4	4	4	4	4	4	4	4	4	4	4	4	4	4	4	4	4	4	4	4	4	4	4	4	4	4
solcap_snp_c2_50704	8	48247993	4	4	0	1	1	2	3	1	3	2	1	3	1	3	3	2	2	2	1	4	1	3	0	4	4	3	2	2	3	2	3	1	3	4	1	4	4	2	1	2	3	1	4	2	3	1	2
solcap_snp_c2_50702	8	48256606	2	0	4	1	1	4	3	4	2	3	1	2	1	3	3	3	3	4	4	4	4	4	4	3	3	2	2	1	0	3	4	1	1	2	1	3	2	1	4	1	4	3	4	3	1	4	3
PotVar0125338	8	48260128	2	0	0	1	1	1	2	0	0	1	0	3	0	1	3	1	2	2	1	4	0	3	0	3	3	1	1	2	1	2	1	0	1	2	1	3	3	2	1	1	2	1	0	0	2	1	0
solcap_snp_c2_50153	8	48389308	2	1	4	4	4	4	4	4	2	4	3	3	3	3	4	3	4	4	4	4	4	4	4	2	2	3	3	4	2	4	4	3	3	2	4	3	4	3	4	4	4	4	4	3	3	4	3
solcap_snp_c1_15416	8	49178917	0	1	3	1	3	3	1	4	2	2	3	1	2	1	1	1	0	0	1	0	3	1	1	0	0	1	1	1	2	1	3	1	0	0	2	0	1	0	1	1	0	2	0	2	1	3	2
PotVar0103018	8	49547078	1	1	4	3	3	4	1	4	3	2	4	2	2	1	1	2	3	2	2	0	3	3	4	0	0	1	2	2	2	2	2	3	1	1	3	1	2	2	3	2	1	4	4	3	1	4	3
PotVar0103097	8	49550028	2	4	3	4	4	1	3	2	1	2	2	4	4	2	3	2	3	2	4	0	3	1	2	2	2	2	3	4	2	2	3	4	4	3	3	2	2	4	3	3	2	2	4	2	3	1	3
PotVar0103109	8	49550255	4	2	4	3	4	4	1	4	4	4	4	3	3	3	1	3	3	3	3	4	3	4	4	4	4	2	3	2	4	3	2	4	2	3	3	3	2	3	3	2	2	4	4	4	4	4	4
solcap_snp_c2_40320	8	49699356	3	3	4	3	4	4	2	4	4	3	3	4	3	3	3	4	4	3	3	0	3	3	4	2	2	2	2	2	3	2	3	4	3	3	3	2	2	3	3	3	2	4	4	4	3	4	4
PotVar0103305	8	49754885	4	4	4	4	4	4	4	4	4	4	4	4	4	4	4	4	4	4	4	4	4	4	4	4	4	4	4	4	4	4	4	4	4	4	4	4	4	4	4	4	4	4	4	4	4	4	4
solcap_snp_c2_53903	8	49846894	1	1	2	2	2	2	3	4	2	4	3	1	1	3	0	1	2	3	2	4	0	2	3	3	2	3	3	3	2	3	2	3	2	0	2	1	1	1	3	3	3	2	0	3	1	1	2
PotVar0121994	8	50586353	1	2	2	2	1	1	1	2	1	1	2	1	2	2	1	1	0	1	0	3	1	1	2	1	1	3	2	1	2	1	1	0	1	1	2	1	1	0	1	2	2	1	1	2	1	1	2
PotVar0122026	8	50586627	3	1	3	3	4	2	1	3	2	3	2	4	3	1	1	2	3	1	3	0	2	3	3	0	0	0	2	4	3	1	3	4	2	3	2	3	1	3	4	1	2	3	4	2	1	1	3
solcap_snp_c2_28641	8	50613642	4	1	1	2	3	2	3	3	3	4	2	4	3	2	3	3	4	4	2	4	2	4	2	4	4	1	1	2	3	3	2	4	3	3	1	3	2	1	4	1	4	3	0	2	3	2	1
solcap_snp_c1_8769	8	50744034	2	2	2	2	2	2	2	2	2	2	2	2	2	2	1	2	2	2	2	2	2	2	2	2	2	2	2	2	2	2	2	2	2	2	2	2	2	2	2	2	2	2	2	2	2	2	2
solcap_snp_c2_28548	8	50777556	4	3	4	4	4	4	1	4	4	4	4	4	4	4	2	2	2	2	4	4	4	4	4	1	1	4	4	4	4	4	2	4	2	4	4	4	4	4	4	2	3	4	3	4	3	4	4
solcap_snp_c2_28561	8	50873256	3	4	2	2	2	3	2	1	2	1	1	2	2	2	4	4	3	2	2	0	4	2	1	1	1	4	2	2	3	1	4	1	3	4	2	3	1	2	2	2	1	1	0	3	3	3	3
solcap_snp_c2_28568	8	50896416	4	4	4	4	4	4	3	4	4	4	4	4	4	4	2	3	3	3	4	4	4	4	4	3	3	4	4	4	4	4	3	4	3	4	4	4	4	4	4	4	4	4	4	4	3	4	4
solcap_snp_c2_28572	8	50908114	3	3	3	2	2	2	1	0	1	1	1	2	3	2	4	3	3	2	2	0	1	2	2	2	2	1	1	1	2	1	3	1	2	4	3	3	4	4	3	1	0	3	4	1	3	4	3
solcap_snp_c1_8774	8	50929231	4	2	0	0	1	3	3	1	2	2	1	2	1	3	0	4	1	3	1	4	2	3	0	2	3	3	1	1	1	2	1	1	3	3	0	3	1	0	1	2	3	2	4	2	3	1	3
solcap_snp_c2_28598	8	51087359	4	3	3	3	3	3	3	3	3	3	3	3	3	3	4	3	3	3	2	4	4	3	3	4	4	2	3	2	3	3	3	3	3	4	3	4	4	3	3	3	3	3	4	3	4	4	3
solcap_snp_c2_28609	8	51144958	4	4	2	2	2	3	3	1	2	2	3	2	2	3	4	4	3	3	2	4	4	3	1	3	3	4	3	2	3	2	4	0	3	4	2	4	1	3	3	2	3	2	4	3	4	3	4
solcap_snp_c1_8778	8	51154196	3	3	2	2	2	0	2	0	1	2	1	1	2	2	4	3	1	1	1	4	4	1	1	2	2	1	1	1	2	1	3	1	1	3	2	3	0	3	2	1	3	1	4	1	3	2	3
solcap_snp_c2_49375	8	51358140	3	3	2	2	4	4	2	4	4	3	4	4	3	4	0	3	4	3	3	1	3	3	4	2	2	4	3	3	3	2	1	4	4	3	2	2	4	1	3	3	1	4	4	4	3	2	3
solcap_snp_c2_49361	8	51414255	2	4	3	4	3	2	4	4	4	4	3	3	3	3	4	3	2	3	3	4	2	1	1	2	2	4	3	4	4	4	1	4	4	3	3	2	0	3	1	2	2	2	4	4	2	2	4
solcap_snp_c1_2614	8	51472182	4	2	1	1	2	2	0	0	1	1	2	3	3	3	1	2	2	1	1	1	1	2	3	1	1	1	2	1	2	1	3	1	1	4	2	3	4	1	3	1	0	3	4	1	3	3	3
PotVar0063469	8	51493233	4	4	2	2	3	3	0	0	1	3	2	3	3	4	3	4	3	2	3	3	0	2	2	4	3	4	4	2	3	2	2	2	3	4	3	4	4	4	3	2	1	3	4	2	4	4	4
PotVar0063446	8	51493430	3	1	1	1	1	1	0	0	1	1	1	1	1	1	1	1	2	1	1	1	1	1	2	1	1	1	1	1	1	1	1	1	1	3	1	2	2	1	2	1	0	2	3	1	2	1	1
solcap_snp_c2_44545	8	51633373	4	4	4	4	4	4	4	4	4	4	4	4	4	4	4	4	4	3	4	4	4	4	4	4	4	4	4	4	4	4	4	4	4	4	4	4	4	4	4	4	4	4	4	4	4	4	4
PotVar0063333	8	51723600	1	2	1	0	2	0	0	0	2	1	1	1	2	1	0	1	1	0	1	0	0	0	2	1	1	1	1	0	1	0	1	1	1	3	1	1	3	1	1	1	0	2	4	1	1	1	2
PotVar0063301	8	51724194	4	2	1	1	2	2	2	0	1	1	1	2	2	3	2	3	3	3	1	4	2	3	2	4	4	1	1	1	3	2	3	1	2	4	2	4	4	1	3	1	2	3	4	1	4	3	2
solcap_snp_c1_13094	8	51791630	4	3	2	3	4	3	4	4	3	3	4	4	3	4	2	3	4	4	3	4	3	4	3	4	4	2	3	4	4	3	3	4	4	4	3	4	4	1	4	3	4	4	4	2	4	3	2
solcap_snp_c2_52699	8	52035514	4	3	2	3	4	3	4	4	3	4	4	4	3	4	3	3	4	4	3	4	3	4	3	4	4	2	4	4	4	3	3	4	4	4	3	4	4	1	4	3	4	4	4	2	4	3	2
solcap_snp_c2_52702	8	52059418	3	4	2	2	1	3	3	0	2	2	2	2	3	4	3	4	3	3	3	4	3	3	3	4	4	4	2	1	2	2	3	1	3	3	2	3	4	4	3	2	1	3	4	3	2	3	4
solcap_snp_c2_53854	8	52151159	4	4	4	4	4	4	2	4	4	3	4	4	4	4	3	3	4	4	4	3	4	4	4	2	2	4	4	4	4	3	3	4	4	4	4	4	4	4	4	4	3	4	4	4	4	4	4
PotVar0063069	8	52338934	4	4	4	4	4	4	2	4	4	3	4	4	4	4	3	3	4	4	4	3	4	4	4	2	2	4	4	4	4	3	3	4	4	4	4	4	4	4	4	4	2	4	4	4	4	4	4
PotVar0096167	8	52574111	1	3	2	1	3	3	3	2	3	2	3	2	2	2	1	2	2	4	3	3	2	2	2	3	3	2	1	3	4	2	3	4	4	3	2	2	0	1	1	1	3	2	4	2	2	1	2
PotVar0096178	8	52574242	4	4	4	4	4	4	2	4	4	3	4	4	4	4	3	3	3	3	4	3	4	4	3	1	1	4	4	4	4	3	3	4	3	4	4	4	4	3	4	4	2	4	4	4	4	4	4
PotVar0096216	8	52624009	2	3	2	1	4	3	4	4	3	4	4	4	2	2	2	3	2	4	3	3	3	2	2	3	3	2	3	4	4	3	3	4	4	4	2	2	0	1	1	2	4	3	4	2	3	2	2
PotVar0096252	8	52624908	1	2	0	0	1	2	0	0	1	0	1	1	1	1	0	1	0	0	0	0	0	0	0	0	0	1	1	0	2	0	1	1	1	3	0	1	0	0	0	0	0	2	4	1	1	1	1
solcap_snp_c1_10397	8	52783598	4	4	4	4	4	4	3	4	4	4	4	3	4	4	3	3	3	3	4	4	4	4	3	1	1	4	4	4	4	3	3	4	3	4	4	4	4	3	4	4	2	4	4	4	4	4	4
solcap_snp_c2_34717	8	53000563	4	4	4	4	4	4	3	4	4	4	4	3	4	4	3	3	3	3	4	4	4	4	3	1	1	4	4	4	4	3	3	4	3	4	4	4	4	3	4	4	2	4	4	4	4	4	4
solcap_snp_c1_10945	8	53470660	4	2	1	1	4	3	3	3	3	4	3	4	2	2	2	3	2	4	2	4	4	2	2	3	3	1	3	2	4	3	4	4	3	4	3	2	1	4	1	2	4	3	4	2	3	1	2
PotVar0100132	8	53539096	4	4	4	4	4	4	4	4	4	4	4	4	4	4	4	4	4	4	4	4	4	4	4	4	4	4	4	4	4	4	4	4	4	4	4	4	4	4	4	4	4	4	4	4	4	4	4
PotVar0100204	8	53540163	3	2	4	4	4	2	4	4	3	4	4	3	3	3	4	3	3	3	4	4	4	4	3	4	4	3	4	4	2	4	4	4	3	1	4	3	4	4	4	4	4	4	4	3	4	4	3
solcap_snp_c2_36760	8	53592770	3	0	1	1	4	1	2	3	2	4	3	3	1	1	2	2	1	3	2	4	2	2	1	3	3	0	2	2	2	3	4	4	2	1	3	1	1	4	1	1	3	3	4	1	3	1	1
solcap_snp_c2_58288	8	53716276	4	3	1	3	4	3	4	4	3	4	4	4	3	4	3	3	4	4	3	4	4	4	2	4	4	2	3	3	4	3	4	4	4	4	4	3	4	4	3	3	4	4	4	2	4	3	2
solcap_snp_c2_48441	8	53748807	4	3	1	3	4	3	4	4	3	4	4	4	3	4	3	3	4	4	3	4	4	4	2	4	4	2	3	3	4	3	4	4	4	4	4	3	4	4	3	3	4	4	4	2	4	3	2
PotVar0100350	8	53870252	2	3	4	3	4	4	3	4	3	4	3	4	3	3	3	2	2	3	4	4	4	4	3	2	3	3	3	4	4	3	3	4	3	3	3	3	2	4	2	3	2	3	2	4	2	3	3
PotVar0100389	8	53870947	2	2	0	2	0	2	2	0	1	1	2	1	3	2	2	3	3	1	0	1	1	2	2	2	1	1	1	0	1	1	2	0	1	3	2	2	2	2	3	1	2	3	4	1	2	2	2
PotVar0100471	8	53872641	3	2	1	3	2	3	1	1	3	2	1	1	2	2	2	2	4	4	1	2	0	4	2	3	3	1	1	1	4	2	2	3	3	3	3	3	4	1	3	2	3	2	4	2	3	2	1
PotVar0081239	8	54670547	0	0	0	0	1	0	0	0	0	1	0	1	0	1	2	1	0	0	0	1	0	0	0	2	1	0	0	0	1	1	1	0	0	0	0	0	0	2	0	0	2	2	0	0	0	0	1
solcap_snp_c2_56726	8	54701702	3	3	1	3	3	3	1	1	3	2	1	2	2	3	3	3	4	4	1	3	0	4	2	4	4	2	2	1	2	2	2	3	4	3	3	3	4	3	3	1	2	3	4	2	3	2	2
solcap_snp_c2_19125	8	54879224	4	4	4	4	3	4	4	4	4	4	4	3	4	4	4	4	4	4	4	3	4	4	4	3	3	4	4	4	4	4	4	4	4	4	4	4	4	3	4	4	4	4	4	4	4	4	4
solcap_snp_c1_6046	8	55065616	4	4	4	4	4	4	4	4	4	4	4	4	4	3	4	4	4	4	4	4	4	4	4	4	4	4	4	4	4	4	4	4	4	4	4	4	4	4	4	3	3	4	4	4	4	4	4
solcap_snp_c2_19017	8	55202494	4	4	4	4	3	4	4	4	4	3	4	3	4	3	4	4	4	4	4	3	4	4	4	3	3	3	4	3	4	4	4	4	4	4	3	4	2	3	4	3	3	4	4	4	4	4	4
solcap_snp_c2_19013	8	55220788	4	4	4	4	4	4	4	4	4	4	4	4	4	4	4	4	4	4	4	4	4	4	4	4	4	4	4	4	4	4	4	4	4	4	4	4	4	4	4	4	4	4	4	4	4	4	4
PotVar0119121	8	55618304	2	3	2	3	2	3	3	3	2	1	2	2	3	2	4	3	4	4	2	3	2	3	3	1	0	3	4	0	2	3	3	2	3	4	3	2	2	2	3	2	3	4	4	2	1	3	3
solcap_snp_c1_10391	8	55629042	3	3	0	2	0	2	2	0	3	2	2	0	2	2	4	3	4	4	0	2	1	2	2	3	2	3	1	0	2	2	3	1	4	4	3	2	3	2	3	2	3	4	4	0	3	2	2
solcap_snp_c1_10384	8	55724124	3	3	2	3	1	3	2	3	2	1	2	2	2	3	4	3	3	3	3	3	2	3	3	1	0	3	2	2	2	2	3	1	3	4	2	3	2	1	3	2	3	4	4	2	2	3	2
solcap_snp_c2_34608	8	55855876	0	3	1	2	1	2	1	3	0	1	1	2	1	2	3	3	1	2	2	3	1	3	1	0	0	1	0	0	1	1	1	1	2	3	1	2	0	0	2	0	0	1	2	2	0	1	0
PotVar0119101	8	55926170	3	1	2	1	3	1	2	1	2	3	3	2	3	1	0	1	2	2	1	1	3	1	1	4	4	1	3	2	3	3	3	3	2	0	2	1	4	4	2	3	4	1	2	2	2	2	3
solcap_snp_c2_34636	8	55926290	4	4	4	4	3	4	4	4	4	4	4	3	4	4	4	4	4	4	4	4	4	4	4	3	3	4	4	3	4	4	4	3	4	4	4	4	2	3	4	4	4	4	4	4	4	4	4
PotVar0119072	8	55926976	1	1	0	0	1	1	1	1	2	1	1	1	0	2	0	1	1	1	0	0	1	1	1	3	4	1	0	1	2	0	1	1	1	0	0	0	1	4	1	1	1	0	0	0	0	0	0
PotVar0097375	8	56181336	4	2	3	2	3	2	3	1	4	3	3	2	3	3	1	2	3	2	2	2	3	1	3	4	4	4	4	4	3	3	3	3	3	1	3	2	4	4	3	4	4	3	4	2	3	3	4
PotVar0097448	8	56283545	3	2	3	2	3	2	3	1	4	3	2	2	3	3	1	2	3	1	2	2	3	1	3	4	4	3	4	4	3	3	3	3	2	1	4	2	4	4	3	4	4	3	4	2	2	3	4
PotVar0097462	8	56283800	4	4	4	4	4	4	4	4	4	4	4	4	4	4	4	4	4	4	4	4	4	4	4	4	4	4	4	4	4	4	4	4	4	4	4	4	4	4	4	4	4	4	4	4	4	4	4
PotVar0097485	8	56284682	1	2	1	1	1	1	3	1	3	3	2	0	2	3	1	1	2	1	2	2	0	1	3	4	4	2	1	4	1	2	0	1	2	1	2	1	0	2	2	2	3	3	4	0	2	1	2
solcap_snp_c2_26653	8	56732902	4	4	4	4	4	4	4	4	4	4	4	4	4	4	4	4	3	4	4	4	4	4	4	4	4	4	4	4	4	4	4	4	4	4	4	4	3	4	4	4	4	4	4	4	4	4	4
solcap_snp_c1_8237	8	56799866	4	4	4	4	4	4	4	4	4	4	4	4	4	4	4	4	4	4	4	4	4	4	4	4	4	4	4	4	4	4	4	4	4	4	4	4	4	4	4	4	4	4	4	4	4	4	4
PotVar0097536	8	56803791	4	4	4	4	2	4	3	2	3	3	2	2	3	4	4	4	4	4	3	3	3	3	4	3	4	4	4	3	3	3	3	2	4	4	3	4	2	2	4	4	4	3	3	4	4	4	4
solcap_snp_c2_17021	8	57080771	1	2	2	2	2	0	1	1	1	0	1	0	1	2	2	2	1	3	2	2	0	4	1	0	0	1	0	2	3	0	1	2	2	2	2	2	4	0	1	1	1	1	0	2	3	2	0
PotVar0023957	8	57177355	4	4	4	4	4	4	4	4	4	4	4	4	4	4	4	4	4	4	4	4	4	4	4	4	4	4	4	4	4	4	4	4	4	4	4	4	4	4	4	4	4	4	4	4	4	4	4
PotVar0023748	8	57200462	4	4	4	4	3	4	4	3	4	3	3	4	3	3	3	4	4	4	4	4	4	3	4	3	3	4	4	4	3	3	4	2	4	4	4	4	4	2	4	4	4	3	4	4	4	4	4
solcap_snp_c2_17060	8	57530334	3	3	3	3	1	3	3	1	3	2	2	1	4	3	4	2	2	3	3	3	1	3	3	2	2	3	3	3	3	3	2	1	4	3	3	3	0	1	3	3	3	2	4	3	4	3	3
solcap_snp_c1_5560	8	57530640	3	3	3	3	1	3	3	2	3	3	3	1	4	4	4	2	2	3	3	3	1	4	3	2	2	3	3	3	4	3	2	1	4	3	3	3	0	1	3	3	3	2	4	3	4	3	3
solcap_snp_c1_5587	8	57603754	2	3	3	3	2	3	3	2	3	4	3	1	3	4	4	2	4	4	3	4	1	3	3	3	3	3	3	3	2	1	2	1	4	3	3	2	0	0	3	3	3	2	4	2	4	3	1
solcap_snp_c2_17094	8	57667129	2	4	3	3	4	3	3	2	3	4	3	1	3	4	4	2	4	4	2	4	1	2	2	4	4	4	3	3	4	1	1	3	4	3	3	1	2	0	4	3	3	2	4	2	3	2	2
solcap_snp_c1_5614	8	57779991	3	4	4	4	4	4	4	4	4	4	4	4	3	4	4	3	4	4	4	4	4	4	4	4	4	4	4	4	4	2	4	4	4	4	4	3	4	3	4	4	4	4	4	3	3	4	2
solcap_snp_c2_17133	8	57917037	3	3	3	4	2	4	4	3	4	2	2	4	1	2	4	4	3	3	4	3	4	3	4	2	2	4	4	3	3	2	4	2	4	4	3	3	2	3	4	4	4	4	4	3	4	4	2
solcap_snp_c2_46266	8	58040634	3	4	2	2	2	4	3	1	4	2	2	1	3	2	4	4	2	2	2	4	1	1	2	2	2	3	3	2	3	1	1	1	2	3	3	2	2	2	3	3	2	2	0	3	4	2	2
solcap_snp_c2_46239	8	58073643	4	4	3	4	2	4	4	3	4	2	3	4	3	2	4	4	3	3	4	4	4	3	4	2	2	4	4	3	3	3	4	3	4	4	4	4	2	4	4	4	4	4	4	4	4	4	3
solcap_snp_c1_13747	8	58134169	3	4	2	2	2	4	3	1	4	3	2	1	3	2	4	4	2	2	2	4	1	1	2	2	2	3	3	2	3	1	1	1	2	3	3	2	2	2	3	3	2	2	0	3	4	2	2
solcap_snp_c1_13743	8	58145458	3	4	2	2	4	4	3	1	4	4	3	1	4	4	4	4	3	3	2	4	1	2	2	4	4	3	3	3	4	1	1	2	2	3	3	2	4	2	3	3	2	2	0	3	4	2	2
solcap_snp_c1_5155	8	58415179	3	1	3	3	4	1	1	4	1	3	4	3	4	3	4	3	2	1	3	3	4	3	4	3	3	2	2	2	4	4	4	4	3	1	3	3	4	4	2	2	4	2	4	4	1	3	3
solcap_snp_c2_28433	8	58750286	3	3	3	2	4	1	3	4	2	3	4	3	3	3	4	3	2	2	3	3	4	3	3	3	3	3	2	2	4	4	4	4	3	2	3	3	4	4	2	2	4	2	4	4	2	3	3
PotVar0023583	8	58808609	3	3	2	2	3	1	3	4	2	2	4	3	2	2	2	3	1	1	3	3	3	2	3	3	3	3	2	1	3	3	4	2	3	2	3	3	0	3	2	2	4	2	4	4	2	3	2
PotVar0023579	8	58808775	3	2	1	3	2	3	4	3	3	2	4	4	2	3	2	2	3	4	3	3	4	4	4	2	2	3	3	3	2	3	4	1	3	3	3	4	2	4	3	4	4	4	4	2	2	3	3
PotVar0023483	8	58953149	4	4	3	4	4	4	3	1	2	2	0	3	2	2	4	3	4	4	3	2	4	4	4	2	2	3	4	3	2	3	4	3	4	4	3	4	2	4	4	2	2	3	4	4	4	4	4
PotVar0023333	8	58989235	2	1	0	1	1	0	1	0	0	0	0	1	0	0	0	0	0	0	1	1	3	2	3	0	0	2	1	1	0	3	4	0	2	1	1	3	0	3	1	1	2	1	2	2	0	2	2
PotVar0023261	8	59143631	2	2	0	1	1	0	1	1	0	1	3	1	1	1	2	1	0	0	2	2	4	2	3	1	1	2	1	1	1	3	4	0	2	1	2	3	2	4	1	2	4	1	0	2	0	2	2
solcap_snp_c1_8760	8	59146986	3	4	1	2	2	2	1	2	2	2	3	2	3	2	3	4	1	0	3	3	4	2	3	3	3	3	2	1	3	3	4	2	3	2	3	3	2	4	2	2	4	1	4	4	2	3	2
PotVar0130580	9	138770	4	2	4	4	3	4	4	3	4	3	3	4	4	4	4	3	4	4	4	4	4	4	4	4	4	3	4	4	2	4	3	3	4	4	4	4	2	4	4	4	3	3	4	4	4	4	4
PotVar0130626	9	140547	2	1	2	2	2	2	1	1	1	1	0	0	1	2	0	2	1	3	0	2	0	2	3	0	0	1	1	0	0	1	2	0	1	0	2	3	0	1	1	0	0	1	0	4	4	0	4
PotVar0130659	9	141895	2	2	2	2	3	2	2	1	2	2	0	2	1	3	1	2	1	3	0	3	0	3	3	0	0	2	1	0	0	1	3	1	2	1	2	3	2	1	2	0	0	1	4	4	4	0	4
solcap_snp_c2_3337	9	271346	4	3	2	3	3	2	1	2	2	2	2	2	2	1	2	2	2	2	2	2	0	3	4	1	0	3	2	1	2	3	3	3	3	1	2	2	3	3	2	1	1	1	4	4	3	2	4
solcap_snp_c2_3325	9	276042	4	4	4	4	4	2	3	4	3	3	2	3	3	2	3	4	3	2	3	2	0	4	4	3	3	4	4	3	3	3	4	3	3	1	2	2	4	3	3	2	2	2	4	4	3	4	4
solcap_snp_c2_3323	9	277722	4	2	4	4	3	4	4	3	3	3	3	2	3	4	3	4	4	4	2	3	4	3	3	3	4	2	4	3	3	4	3	2	2	3	4	4	1	4	3	4	3	3	0	4	4	3	4
solcap_snp_c1_1020	9	374030	3	2	4	4	3	4	3	2	3	3	2	3	2	3	4	2	3	4	2	3	3	4	3	2	1	3	3	3	3	3	1	2	2	4	2	4	2	1	3	3	2	4	4	3	4	3	3
solcap_snp_c1_1000	9	526861	3	1	3	3	2	4	3	2	3	3	4	1	4	1	2	1	2	3	2	2	3	3	2	2	1	2	3	2	2	4	3	3	2	4	4	2	2	2	3	3	3	2	3	3	3	3	2
PotVar0114434	9	551064	4	2	4	4	4	4	4	0	3	3	3	4	3	2	4	2	4	4	4	3	4	3	4	2	1	4	3	4	3	4	1	3	4	4	4	4	2	3	3	4	3	4	4	3	4	4	3
PotVar0114551	9	552941	4	4	4	4	4	4	4	4	4	4	4	4	4	4	4	4	4	4	4	4	4	4	4	4	4	4	4	4	4	4	4	4	4	4	4	4	4	4	4	4	4	4	4	4	4	4	4
solcap_snp_c1_988	9	564510	4	1	2	3	2	4	2	0	3	2	3	3	2	1	1	2	3	3	3	2	3	2	2	2	1	1	2	2	2	4	1	3	3	4	4	2	0	3	3	3	3	1	4	3	3	2	3
solcap_snp_c1_992	9	564729	4	3	2	3	3	4	2	2	4	3	4	3	3	2	1	4	3	3	3	3	3	3	3	4	4	3	3	2	3	4	4	4	4	4	4	2	4	4	4	3	4	2	4	4	3	2	4
solcap_snp_c1_975	9	638225	4	4	4	4	4	2	4	3	2	4	4	4	4	3	4	2	3	3	3	3	3	3	4	2	1	4	3	4	4	4	2	4	4	3	4	4	1	2	2	4	2	4	4	3	4	4	3
solcap_snp_c1_14393	9	755712	4	3	2	3	2	4	3	2	4	3	4	3	3	3	1	4	3	3	3	3	4	2	2	4	4	2	3	2	4	4	4	4	4	4	4	2	4	4	4	3	4	1	4	4	3	2	4
solcap_snp_c2_39091	9	918925	2	2	4	4	3	4	3	3	4	2	3	3	3	2	4	3	3	4	4	4	4	4	4	4	4	2	4	4	3	3	3	2	2	4	2	4	2	4	4	3	4	4	4	4	4	4	4
solcap_snp_c2_39100	9	936223	4	2	4	4	3	4	4	3	4	3	2	3	3	3	4	4	4	4	4	4	3	4	4	4	4	2	4	4	3	4	3	3	2	4	4	4	4	4	4	4	2	4	4	4	4	2	4
solcap_snp_c2_39029	9	1062722	4	2	4	2	3	2	4	2	3	3	3	3	2	3	4	3	2	3	4	3	4	4	4	2	1	2	3	4	3	4	1	2	2	3	4	4	1	3	0	4	4	3	4	3	2	4	3
solcap_snp_c2_39080	9	1248777	4	1	2	3	1	4	4	2	4	3	3	2	1	3	4	3	4	3	2	3	3	4	3	2	1	1	2	3	2	2	0	2	1	4	4	3	1	3	2	4	3	3	4	1	1	4	0
solcap_snp_c1_3608	9	1461850	4	4	4	3	4	3	4	4	3	3	3	3	4	4	4	4	3	3	3	4	2	2	3	3	3	4	4	3	3	2	3	3	2	1	4	3	3	2	3	2	2	2	4	2	1	4	3
PotVar0011236	9	1462125	4	3	1	3	2	4	3	4	3	4	4	3	3	4	3	4	4	3	2	3	4	4	3	3	4	3	3	2	1	3	3	2	3	3	4	3	4	4	4	4	4	4	0	2	3	3	1
PotVar0011288	9	1463367	0	1	1	0	0	0	1	2	0	1	0	1	1	1	1	1	1	1	0	1	0	1	1	2	3	1	2	1	0	0	1	0	0	0	0	1	0	2	1	1	0	1	0	0	0	1	0
PotVar0011300	9	1464215	0	4	4	1	3	0	2	3	1	1	0	3	3	2	2	0	1	2	3	2	0	3	3	4	1	4	3	4	4	1	2	4	2	2	0	3	0	0	0	2	0	2	4	2	2	2	3
PotVar0011361	9	1969986	2	2	0	3	2	0	2	2	3	4	3	3	3	3	3	2	3	2	4	3	4	3	1	4	4	1	2	2	3	3	3	4	3	4	2	2	3	3	4	3	4	2	4	2	2	1	2
PotVar0011562	9	1972214	2	0	0	2	1	0	2	1	3	3	2	2	2	2	3	2	3	2	4	3	4	2	0	4	4	0	1	2	2	3	2	2	1	4	2	2	2	3	4	3	4	2	4	2	2	1	1
PotVar0011614	9	1998525	2	2	0	2	1	0	2	2	3	3	3	2	3	3	3	2	3	2	4	3	4	2	0	4	4	0	2	2	3	3	3	3	1	4	2	3	3	3	4	3	4	2	4	3	2	1	1
PotVar0011799	9	2318447	0	0	0	0	0	0	0	0	0	0	1	0	0	0	1	0	0	0	0	0	0	0	0	0	0	0	0	0	0	0	0	0	0	0	0	0	0	0	0	0	0	0	3	0	0	0	0
PotVar0011885	9	2319439	2	1	1	1	0	0	2	2	2	3	0	2	2	2	4	2	4	3	3	2	1	3	1	1	0	2	3	3	2	2	2	0	1	2	0	4	4	3	4	2	2	3	2	3	2	3	1
PotVar0011929	9	2323708	2	3	3	3	4	4	2	2	2	1	3	1	2	1	0	2	0	1	1	3	0	1	3	1	0	3	2	1	2	2	2	3	4	1	4	0	1	0	0	1	0	2	0	1	2	1	3
solcap_snp_c2_39216	9	2617647	4	4	2	4	2	4	3	4	3	3	4	3	1	4	1	2	3	2	2	2	4	4	3	4	4	4	3	1	2	3	2	4	4	4	4	3	4	3	2	4	4	4	4	2	1	3	2
solcap_snp_c2_32211	9	3053202	4	2	4	3	3	2	3	3	0	1	3	2	2	1	2	2	2	3	3	2	2	2	4	2	1	4	3	4	4	2	2	0	3	2	4	2	3	4	2	2	2	4	4	3	4	4	3
solcap_snp_c1_9651	9	3149675	2	4	4	4	3	3	3	4	3	3	3	2	3	4	2	0	4	2	4	1	4	4	3	4	4	4	3	4	4	3	2	4	4	3	1	3	3	4	3	4	4	4	2	1	2	4	2
solcap_snp_c1_9652	9	3196015	3	3	3	2	3	2	4	3	3	4	3	4	4	4	4	4	4	4	3	4	2	4	4	4	4	1	3	4	3	1	4	4	3	4	2	3	4	4	4	3	4	2	4	4	4	4	3
solcap_snp_c2_4041	9	3497372	2	1	3	3	1	3	2	1	2	2	3	1	3	1	3	2	1	0	4	4	3	1	1	1	0	3	3	3	3	4	2	0	3	2	3	2	0	1	3	1	2	3	4	3	2	2	2
PotVar0012284	9	3542994	4	4	4	4	4	4	4	4	4	4	4	4	4	4	4	4	4	4	4	4	4	4	4	4	4	4	4	4	4	4	4	4	4	4	4	4	4	4	4	4	4	4	4	4	4	4	4
PotVar0012376	9	3544126	2	3	4	4	3	4	4	4	2	1	3	2	3	2	2	0	2	1	4	1	2	2	3	1	1	3	3	4	4	3	2	3	2	0	3	2	3	2	2	2	1	3	4	1	2	4	1
solcap_snp_c2_4100	9	3665255	2	1	2	2	1	2	1	0	1	1	1	1	3	0	3	4	1	2	4	2	3	0	1	1	0	3	2	3	3	2	3	0	3	1	1	1	3	4	3	0	1	2	4	2	3	2	3
solcap_snp_c1_1395	9	3681921	2	2	2	2	1	3	2	0	2	3	3	2	3	1	3	4	2	1	4	4	3	0	1	2	0	3	2	3	3	3	3	0	3	2	2	2	3	4	3	0	1	2	4	3	3	2	4
solcap_snp_c2_4165	9	3915451	2	3	3	4	3	4	2	2	4	3	3	2	3	2	1	2	2	0	1	2	2	2	1	4	4	3	3	1	1	3	3	4	3	1	3	3	3	4	3	3	1	2	0	2	1	1	2
solcap_snp_c1_1417	9	3961087	2	1	2	2	3	2	1	1	3	3	2	2	2	1	1	2	2	1	0	2	1	2	0	4	4	2	3	1	1	2	2	4	2	2	3	2	3	3	2	3	3	1	0	3	1	1	2
solcap_snp_c2_4187	9	4098807	3	4	4	3	3	3	4	3	2	3	4	3	4	3	4	4	3	3	4	4	3	3	4	3	1	4	4	4	4	3	4	1	3	3	3	3	3	4	3	3	3	3	4	4	3	4	4
solcap_snp_c1_1426	9	4114138	2	1	1	0	2	1	2	2	1	0	2	3	2	1	3	0	1	1	3	2	1	1	2	1	0	2	1	3	4	1	0	1	1	1	1	2	0	0	1	1	1	2	4	1	0	3	2
solcap_snp_c2_4192	9	4126839	4	3	4	3	4	4	4	4	3	3	4	3	4	4	3	2	4	4	4	3	4	4	4	4	4	3	3	4	4	4	3	3	4	4	4	4	3	1	3	4	4	4	4	4	3	4	4
solcap_snp_c2_3980	9	4709082	2	3	2	4	2	3	2	2	4	4	2	2	1	3	2	4	3	3	2	2	4	2	2	4	4	2	2	1	3	4	4	4	2	3	3	2	2	3	3	3	4	2	0	2	4	1	3
PotVar0073230	9	4904165	3	4	1	2	1	0	3	3	0	1	1	2	2	2	3	4	1	3	4	2	0	2	4	1	2	2	2	3	2	2	3	0	2	2	1	1	0	2	1	1	1	2	4	1	2	3	3
solcap_snp_c2_4013	9	4988981	2	4	2	3	2	3	2	3	4	3	0	2	2	3	3	2	3	2	4	1	3	2	2	4	4	3	2	3	4	2	1	4	3	3	0	3	3	4	3	3	3	3	2	0	2	3	1
solcap_snp_c2_35433	9	5180067	0	2	1	1	2	4	1	0	4	4	2	2	2	2	1	2	2	0	0	2	3	1	0	3	2	3	2	1	3	2	1	3	2	2	1	3	2	4	2	2	2	1	0	2	2	2	2
solcap_snp_c2_35406	9	5302300	0	2	1	1	2	4	1	0	4	2	3	2	2	1	1	2	3	1	0	2	4	1	0	3	2	3	2	1	3	3	1	4	2	2	2	3	4	4	3	2	3	1	2	3	2	2	2
solcap_snp_c2_52240	9	5488101	4	3	4	2	4	4	2	2	4	3	3	3	3	3	2	4	4	3	2	4	4	4	3	3	2	4	4	3	4	3	4	4	2	3	4	4	3	4	3	4	3	1	0	4	4	4	3
solcap_snp_c2_13316	9	5732644	3	3	2	2	3	3	2	1	3	4	2	2	3	3	1	3	4	3	2	4	3	2	3	3	2	3	4	3	4	3	3	3	1	3	2	3	3	4	3	3	3	2	0	3	3	4	4
solcap_snp_c2_13273	9	5978039	4	4	4	4	3	3	4	4	2	3	4	3	4	3	4	4	3	3	4	4	3	4	4	3	4	3	4	4	3	3	4	3	3	4	4	3	4	3	3	4	4	4	4	4	4	4	4
solcap_snp_c2_13242	9	6058873	0	2	1	2	1	1	1	1	2	2	3	3	0	0	3	2	2	1	2	0	0	2	1	1	2	2	1	2	1	0	1	2	3	1	0	1	2	3	2	0	1	2	2	1	0	0	0
PotVar0133858	9	6341336	4	3	4	3	2	4	3	4	4	2	4	4	2	2	2	4	1	4	0	1	4	4	0	0	1	4	4	4	3	4	4	2	4	4	4	4	3	4	4	4	0	4	4	4	4	0	4
PotVar0133826	9	6341774	4	3	2	4	4	2	3	3	2	2	4	3	2	2	3	3	3	3	4	3	1	3	4	1	1	3	2	3	2	2	4	3	3	2	4	1	3	3	2	2	2	3	4	2	3	3	3
solcap_snp_c1_4228	9	6515666	0	3	2	1	1	2	1	1	3	2	0	1	2	2	2	3	1	2	0	1	3	1	0	3	3	2	2	2	3	1	1	1	0	2	0	3	3	4	2	2	3	1	0	2	0	1	0
PotVar0034276	9	7049112	3	2	2	3	2	2	2	1	2	2	4	1	2	2	3	3	2	3	4	3	2	1	2	1	1	2	2	3	1	2	3	2	2	2	2	1	2	3	2	0	2	3	4	2	3	2	3
PotVar0133012	9	7409268	4	4	4	4	4	4	4	4	4	4	4	4	4	4	4	4	4	4	4	4	4	4	4	4	4	4	4	4	4	4	4	4	4	4	4	4	4	4	4	4	4	4	4	4	4	4	4
PotVar0132958	9	7410146	0	1	1	1	1	1	1	1	2	0	1	3	1	0	3	2	1	0	4	1	0	4	1	1	0	2	2	4	1	1	2	2	2	1	3	1	1	3	3	0	2	2	2	1	2	1	2
solcap_snp_c2_52517	9	7572346	0	1	2	2	2	3	0	1	4	3	0	2	1	2	4	3	2	2	4	1	2	3	2	4	4	3	1	3	3	2	1	2	3	2	3	3	4	4	2	3	4	1	2	1	2	1	0
solcap_snp_c2_52521	9	7572832	4	4	3	3	3	3	4	3	3	3	4	3	3	4	2	4	2	3	0	3	4	2	2	3	3	3	4	2	4	4	4	4	2	3	1	4	3	4	2	3	3	3	2	3	4	3	4
solcap_snp_c1_1512	9	8783840	0	1	1	2	2	0	0	0	2	0	1	1	1	0	1	3	1	1	0	1	2	1	0	3	3	2	2	2	4	2	2	2	2	2	0	3	2	4	1	3	2	0	2	1	2	1	2
PotVar0117734	9	8786142	0	1	1	2	2	0	0	0	1	1	1	2	1	1	2	3	2	1	0	1	2	1	0	3	3	2	2	2	4	2	2	2	2	2	0	3	3	4	2	3	2	0	0	1	2	1	1
solcap_snp_c2_31989	9	9609865	4	3	4	3	2	4	3	3	4	4	3	4	3	3	3	4	2	3	4	3	4	3	3	4	4	4	3	4	3	4	4	4	4	4	4	3	3	3	3	3	3	4	2	3	4	4	4
solcap_snp_c2_49766	9	10179288	4	4	4	3	3	4	4	4	4	3	2	3	4	3	2	3	2	4	4	4	1	4	4	2	1	3	3	4	1	3	4	3	3	3	4	1	2	3	3	1	2	4	2	4	3	4	4
solcap_snp_c1_14676	9	10232521	4	3	4	3	2	4	3	2	4	3	1	3	4	3	2	2	1	2	4	3	1	3	2	2	1	3	3	4	1	3	3	3	4	3	4	1	2	1	2	1	1	4	2	3	2	4	4
solcap_snp_c1_15780	9	10335052	4	2	4	3	2	4	2	1	4	3	1	3	2	3	2	2	1	3	4	3	1	3	1	2	1	3	3	4	1	3	2	3	4	3	4	1	1	1	2	2	1	4	1	3	2	4	4
PotVar0107313	9	11085442	4	3	4	4	3	4	2	0	4	4	2	1	4	4	3	2	3	2	4	3	1	2	2	2	1	3	4	4	2	3	3	2	4	3	4	2	1	1	3	2	1	4	4	3	2	4	4
solcap_snp_c2_23431	9	11613620	2	3	0	1	3	1	2	3	1	4	3	4	2	2	2	4	3	4	1	3	3	1	4	4	4	3	1	2	3	1	3	4	2	3	2	2	4	4	2	2	3	3	0	2	4	0	2
solcap_snp_c2_38526	9	12028309	4	3	4	3	3	4	2	1	4	3	2	1	4	3	3	2	2	2	4	3	1	3	2	2	1	3	4	4	2	3	3	2	3	3	4	2	1	1	2	2	1	4	4	3	2	4	4
solcap_snp_c2_46028	9	12485229	4	4	3	4	4	4	4	4	4	4	4	4	3	4	4	3	4	4	3	4	4	2	4	4	4	3	3	3	4	4	4	4	3	4	2	3	4	4	3	4	3	3	4	3	3	2	4
solcap_snp_c2_4391	9	12993341	3	2	1	2	3	1	1	1	1	3	3	3	3	2	2	3	2	4	2	2	0	3	2	3	3	3	3	3	4	1	2	2	2	3	4	2	2	1	3	2	1	4	4	2	4	2	3
solcap_snp_c2_4400	9	13267862	3	2	1	2	3	1	1	1	1	3	3	3	3	2	2	3	2	4	2	2	0	3	2	3	3	3	3	3	4	1	2	2	2	2	4	2	2	1	3	2	1	4	4	2	4	2	2
solcap_snp_c1_9490	9	15271556	2	2	1	1	2	4	2	2	4	4	2	1	1	4	2	3	2	0	1	3	4	1	2	1	1	2	1	1	1	2	2	4	2	2	1	1	3	4	1	3	3	1	2	1	1	0	2
solcap_snp_c2_562	9	17546401	3	2	3	1	2	4	2	2	4	4	2	1	1	4	2	3	2	0	1	3	4	1	2	1	1	2	2	2	1	3	3	3	2	2	1	1	4	4	1	3	3	2	4	2	1	2	2
solcap_snp_c1_449	9	18550286	2	1	1	0	1	4	1	0	4	3	1	0	1	3	2	2	1	0	1	2	1	0	1	0	0	1	1	1	1	1	1	2	1	1	1	0	1	2	0	1	0	1	2	0	1	0	2
solcap_snp_c2_1485	9	30657402	3	2	3	1	2	4	2	2	4	4	2	1	1	4	2	3	2	0	1	3	4	1	2	1	1	2	2	2	1	3	3	3	2	2	1	2	4	4	1	3	3	2	4	2	1	2	2
solcap_snp_c2_685	9	35986780	3	2	3	1	2	4	2	2	4	4	2	1	1	4	2	3	2	0	1	3	4	1	2	1	1	2	1	2	1	3	3	3	2	2	1	2	4	4	1	3	3	2	4	2	1	2	2
solcap_snp_c2_3202	9	39797114	3	2	3	1	2	3	2	2	3	4	2	1	1	4	2	2	2	0	0	3	4	1	2	1	1	2	2	2	1	3	3	3	2	2	1	2	3	4	1	3	3	2	4	2	1	2	1
solcap_snp_c2_37404	9	41903293	1	3	2	4	3	3	4	4	3	1	3	4	3	2	4	3	4	4	4	3	4	4	4	4	4	3	2	2	3	3	2	3	3	4	3	4	4	3	4	3	4	3	4	3	3	2	3
solcap_snp_c2_44951	9	46358513	4	3	3	3	3	2	2	2	2	3	3	3	4	2	2	3	2	4	4	2	0	3	2	3	3	3	4	4	4	2	3	2	3	2	4	2	3	1	3	2	1	4	4	3	4	4	3
solcap_snp_c2_26516	9	47125507	4	2	3	2	2	3	2	2	3	4	2	1	2	4	2	2	2	0	0	4	4	2	3	2	1	2	2	2	1	4	4	3	2	3	2	2	3	4	2	3	3	2	2	3	1	2	3
solcap_snp_c1_8210	9	47186911	3	3	4	2	3	4	3	2	4	3	3	3	3	3	4	3	3	4	4	2	1	2	2	2	3	3	4	4	4	2	2	3	3	2	3	2	2	1	2	2	1	4	4	2	4	4	3
solcap_snp_c2_53559	9	47679499	4	4	3	3	2	1	3	4	1	4	3	3	3	3	3	4	3	3	2	3	3	2	4	4	4	3	2	3	3	3	4	4	3	3	3	2	2	4	3	3	3	3	4	4	4	2	3
solcap_snp_c2_57538	9	48376911	3	3	4	3	3	4	3	2	4	3	4	3	4	3	4	2	3	4	4	2	4	2	2	3	4	4	4	4	3	3	2	4	4	2	3	3	3	4	2	4	3	4	4	2	4	4	3
solcap_snp_c2_22761	9	48497070	3	3	4	3	3	4	4	4	3	2	4	4	3	3	4	3	4	4	3	4	4	4	4	4	4	3	3	3	3	4	3	2	2	4	3	4	4	3	4	3	4	4	4	3	3	3	3
PotVar0007597	9	49257263	3	2	4	3	3	4	2	1	4	3	3	3	3	3	4	2	3	4	4	2	1	2	2	2	3	3	4	4	3	2	2	4	3	2	3	2	3	4	2	2	1	4	2	2	4	4	3
PotVar0007532	9	49259537	3	3	0	2	2	3	3	3	4	3	1	1	4	3	0	3	1	0	2	3	4	2	2	3	2	2	2	2	2	3	3	2	2	3	2	2	2	4	3	3	3	0	2	2	2	1	3
PotVar0007437	9	49277307	4	4	4	4	4	4	4	4	4	4	4	4	4	4	4	4	4	4	4	4	4	4	4	4	4	4	4	4	4	4	4	4	4	4	4	4	4	4	4	4	4	4	4	4	4	4	4
solcap_snp_c2_20464	9	50791562	4	4	4	4	4	4	4	4	4	4	4	4	4	4	4	4	4	4	4	4	4	3	4	4	4	3	3	4	4	4	3	4	3	4	3	3	4	4	4	4	3	3	4	4	4	4	4
solcap_snp_c2_20454	9	50859269	4	4	2	4	4	3	4	4	4	3	3	4	4	3	3	4	3	4	4	3	4	2	3	4	4	3	3	4	4	4	3	3	3	4	3	3	4	3	4	4	3	1	0	4	4	3	4
solcap_snp_c1_8013	9	51342628	4	4	4	4	4	4	4	4	4	4	4	4	4	4	4	4	4	4	4	4	4	3	4	4	4	3	3	4	4	4	2	4	3	4	3	3	4	3	4	4	2	3	4	4	4	4	4
solcap_snp_c2_27666	9	51568737	3	3	4	3	3	4	2	2	4	3	3	3	4	3	4	2	3	4	4	3	1	2	2	1	2	3	4	4	3	2	2	4	3	2	3	2	3	4	2	2	1	3	4	2	4	4	3
solcap_snp_c2_27658	9	51626019	3	3	4	2	3	4	3	3	4	4	4	3	4	4	4	3	4	4	3	3	4	2	2	2	2	4	4	4	3	3	3	4	2	2	3	4	4	4	3	3	2	4	4	2	4	4	4
solcap_snp_c2_27657	9	51626421	3	2	3	3	3	4	3	2	4	3	3	2	3	3	4	3	4	4	1	3	4	0	2	0	2	2	3	2	2	3	1	2	0	2	3	1	4	3	3	3	0	2	0	2	3	2	2
solcap_snp_c2_27644	9	51855887	3	4	1	3	3	2	3	4	2	4	3	3	3	3	1	4	2	1	2	2	3	2	4	4	4	3	1	2	3	2	2	4	3	2	3	2	3	3	2	3	3	3	4	3	3	1	3
solcap_snp_c2_27635	9	52224407	3	2	4	4	1	4	3	2	4	3	4	3	2	4	4	2	4	3	4	4	4	2	3	2	2	1	3	3	4	4	2	3	2	3	2	3	3	2	4	4	2	1	4	2	4	3	3
solcap_snp_c2_12770	9	52297678	3	2	4	4	2	4	3	1	4	2	4	3	2	3	4	2	4	3	4	4	4	2	3	2	2	2	3	3	4	4	2	3	2	3	2	3	2	3	4	4	2	2	4	2	4	3	3
solcap_snp_c2_12789	9	52720097	3	3	4	2	4	4	2	2	3	2	2	3	2	3	3	3	3	3	2	2	1	3	3	3	4	2	4	2	3	2	3	4	1	1	3	3	2	4	1	3	2	3	4	3	2	3	2
solcap_snp_c2_12782	9	52735443	2	2	2	1	2	3	4	3	4	2	3	3	1	3	1	2	3	2	2	2	4	1	2	1	1	2	2	2	3	3	2	2	1	3	0	3	4	3	3	3	3	1	4	2	3	2	1
solcap_snp_c2_12803	9	52791557	3	3	2	1	2	3	3	3	4	1	2	4	2	2	1	2	2	2	2	2	1	2	3	1	1	3	2	3	4	3	3	3	3	4	2	1	0	0	3	1	1	2	2	3	4	2	3
solcap_snp_c1_4094	9	52793117	3	3	2	2	2	3	3	3	4	1	2	4	2	2	1	2	2	2	2	2	1	2	3	1	1	3	2	3	4	3	3	2	3	4	2	1	0	0	3	1	1	1	2	3	4	2	3
solcap_snp_c1_4103	9	52883398	3	4	2	2	3	4	4	4	4	4	4	4	3	4	1	3	3	1	3	3	4	2	3	2	1	4	2	3	4	4	3	4	3	4	2	3	3	0	4	3	3	3	2	3	4	2	3
solcap_snp_c2_12817	9	52927509	3	3	3	2	4	4	4	4	4	4	4	3	4	4	4	4	4	4	3	4	4	3	3	4	4	3	4	3	3	3	2	4	2	3	2	4	4	4	3	4	4	4	4	3	3	4	2
solcap_snp_c2_44828	9	53248493	3	3	2	0	4	4	2	3	3	3	3	2	3	3	0	4	3	3	2	2	2	2	2	2	1	3	2	2	3	2	1	4	1	1	1	3	3	0	2	3	3	3	4	3	2	3	2
PotVar0082775	9	53337508	4	3	2	3	4	4	4	4	4	4	4	4	3	4	2	4	2	3	3	3	4	3	3	4	4	3	3	4	4	4	4	3	3	4	4	4	4	4	2	2	4	1	4	4	4	3	4
solcap_snp_c2_45883	9	53513032	3	3	3	3	4	4	4	4	4	4	4	3	4	4	4	4	4	4	3	4	4	3	3	4	4	3	4	3	3	3	2	4	2	3	1	4	4	4	3	4	4	4	4	3	4	4	3
solcap_snp_c1_12798	9	54103642	3	2	2	1	2	3	2	1	4	3	2	1	2	3	3	3	4	3	0	2	4	0	3	1	1	2	3	2	3	3	1	2	0	3	0	3	1	0	2	4	2	3	0	2	3	2	2
solcap_snp_c2_43434	9	54180237	2	0	2	1	1	3	0	0	3	0	1	1	0	1	3	1	3	1	0	1	1	0	1	1	1	0	3	1	3	1	0	2	0	0	0	1	0	0	2	2	0	2	0	1	3	2	1
PotVar0051418	9	54223299	2	1	2	1	1	3	1	1	4	0	3	1	1	3	3	1	4	1	0	2	4	0	1	1	1	1	3	1	3	2	0	2	0	0	0	3	1	0	2	4	2	3	0	1	3	2	1
solcap_snp_c1_6192	9	54403456	3	2	2	2	4	2	2	3	2	3	3	3	3	2	4	4	3	4	3	3	1	3	3	4	4	2	4	3	3	2	2	4	2	3	2	3	3	4	3	3	2	3	3	3	4	4	2
solcap_snp_c1_6166	9	54567542	1	0	1	2	3	2	2	3	2	1	2	3	0	2	3	2	3	1	1	2	1	1	2	3	4	0	3	0	1	1	0	3	0	1	0	0	1	0	2	2	1	3	0	2	3	2	2
PotVar0051497	9	54713760	3	2	3	2	4	4	4	4	4	4	4	3	3	4	4	3	4	4	3	4	4	3	2	4	4	2	4	3	2	2	0	3	1	1	3	4	3	1	4	4	4	4	4	3	4	4	2
PotVar0051520	9	54714146	3	1	2	2	4	2	2	3	2	2	3	3	2	2	4	3	3	4	2	2	1	2	2	4	4	1	4	3	2	1	0	3	1	1	3	2	1	1	3	2	2	3	4	3	4	2	2
solcap_snp_c1_13515	9	55237474	3	2	2	2	3	4	2	2	3	3	3	3	4	3	2	4	2	3	3	4	4	2	2	3	4	1	1	3	2	3	2	1	2	3	2	2	2	4	2	3	1	2	4	3	3	4	1
solcap_snp_c2_54867	9	55716662	3	4	2	3	2	4	4	4	4	4	4	3	4	4	2	4	2	4	3	4	4	2	3	4	4	4	3	3	3	3	3	3	3	3	3	4	4	4	3	3	4	1	4	3	3	4	2
solcap_snp_c1_13996	9	56029166	4	1	4	4	2	2	1	2	1	1	3	2	2	2	4	4	2	4	4	3	2	4	3	3	4	3	1	4	4	4	2	3	2	0	2	1	4	0	0	1	0	0	0	3	4	4	0
solcap_snp_c1_16459	9	56104281	2	4	3	3	1	3	4	4	3	3	3	2	2	3	4	2	4	3	1	3	4	3	3	4	4	4	4	3	2	3	2	2	2	0	2	4	1	1	4	4	3	3	4	3	3	4	2
PotVar0058503	9	56545513	4	4	4	4	4	4	4	4	4	4	4	4	4	4	4	4	4	4	4	4	4	4	4	4	4	4	4	4	4	4	4	4	4	4	4	4	4	4	4	4	4	4	4	4	4	4	4
solcap_snp_c2_39488	9	56640698	4	3	3	2	3	1	4	3	3	4	4	2	4	3	4	3	4	2	3	4	4	4	3	0	0	0	2	2	3	3	4	3	3	4	3	4	4	4	4	3	4	4	3	1	1	2	4
solcap_snp_c2_39509	9	56733253	3	4	2	4	1	4	4	3	4	3	4	4	3	4	2	3	2	3	3	3	4	2	4	4	4	4	3	3	4	4	3	3	3	1	3	4	4	4	3	2	3	1	4	4	3	3	2
solcap_snp_c2_14636	9	56854426	3	2	1	2	3	4	1	3	3	2	4	2	3	2	2	3	1	3	2	2	2	0	1	4	4	4	3	3	2	3	1	3	2	1	3	3	3	4	2	2	2	1	0	3	3	2	1
solcap_snp_c2_14639	9	56854898	3	3	1	2	3	4	4	4	4	3	4	2	3	4	2	4	2	3	2	3	4	0	1	4	4	4	3	3	2	3	2	3	2	1	3	4	3	4	3	2	4	1	0	3	2	3	2
solcap_snp_c1_11777	9	57603036	0	2	0	2	1	0	2	2	0	2	0	2	1	1	1	1	1	0	0	0	0	0	0	3	3	3	2	0	1	0	1	0	2	0	1	1	1	2	2	2	1	0	2	1	1	0	0
PotVar0093848	9	57985912	4	3	1	2	4	2	4	4	3	4	3	2	3	3	2	3	3	1	1	3	3	1	4	3	3	2	3	1	2	3	3	3	1	3	2	4	3	4	4	3	4	4	2	1	2	2	2
PotVar0094024	9	57988249	2	2	4	4	3	3	2	1	2	2	1	1	3	2	3	0	4	4	4	1	2	4	4	0	0	0	2	4	1	1	2	2	2	2	3	1	3	2	2	3	3	3	4	3	3	3	3
solcap_snp_c2_4197	9	58311851	3	3	1	3	4	1	3	2	1	2	2	3	4	3	3	2	4	3	1	1	1	2	4	4	4	4	3	1	2	1	1	1	2	1	2	2	3	4	4	2	2	4	4	1	2	0	1
PotVar0129337	9	58412808	2	2	2	4	4	2	2	2	3	4	2	0	2	3	2	1	3	2	2	4	3	2	3	2	3	0	1	1	1	3	3	3	1	3	2	3	0	0	2	1	1	4	2	0	2	3	1
PotVar0129259	9	58413819	2	2	2	2	4	1	1	2	2	2	2	0	3	1	2	1	2	3	2	3	3	3	3	2	3	0	1	1	1	3	3	3	0	2	2	2	0	0	1	1	1	3	2	0	2	2	2
solcap_snp_c1_16413	9	58589829	2	2	1	3	3	0	3	2	1	0	1	4	3	2	3	2	3	2	1	0	1	1	3	2	1	4	2	1	1	1	1	1	1	0	3	1	2	2	4	2	2	3	4	1	2	1	1
solcap_snp_c1_16414	9	58590119	2	2	0	0	4	0	2	1	0	0	1	4	2	1	3	2	0	1	0	0	1	0	3	2	1	4	2	1	1	1	0	0	1	0	3	1	0	2	4	2	2	2	4	1	2	0	0
solcap_snp_c2_40867	9	58855221	4	3	2	3	4	4	4	4	4	4	4	4	4	4	3	3	4	3	2	4	3	3	3	4	4	4	3	1	3	3	3	4	3	3	3	4	4	4	4	2	2	4	4	1	4	3	1
solcap_snp_c1_15041	9	58923718	4	4	3	3	3	2	4	4	3	4	4	4	4	4	3	4	2	4	4	4	4	4	4	4	4	4	3	4	4	4	4	3	4	4	4	4	4	4	3	4	4	3	4	4	3	4	3
PotVar0101905	9	59125172	4	4	4	4	4	4	4	4	4	4	4	4	4	4	4	4	4	4	4	4	4	4	4	4	4	4	4	4	4	4	4	4	4	4	4	4	4	4	4	4	4	4	4	4	4	4	4
solcap_snp_c2_43049	9	59168884	4	3	3	3	4	2	4	4	3	3	2	3	3	3	2	1	3	3	3	3	3	2	3	3	3	3	3	2	3	3	3	3	2	3	3	4	2	4	4	3	3	3	3	2	3	3	2
PotVar0101864	9	59281786	2	1	0	2	0	1	1	1	2	1	0	0	1	1	0	0	0	1	1	2	3	0	1	2	3	1	0	0	1	2	3	3	0	2	0	2	0	0	0	0	0	0	2	0	1	1	0
PotVar0101834	9	59282824	4	2	0	2	3	1	4	4	3	2	1	3	3	2	0	0	1	2	1	2	3	1	3	3	3	2	2	1	2	3	3	2	1	2	2	3	2	4	3	2	2	2	2	1	2	2	0
PotVar0101691	9	59284432	4	4	4	4	4	4	4	4	4	4	4	4	4	4	4	4	4	4	4	4	4	4	4	4	4	4	4	4	4	4	4	4	4	4	4	4	4	4	4	4	4	4	4	4	4	4	4
PotVar0103704	9	59448345	4	1	3	3	3	3	1	2	2	2	2	0	2	3	3	2	3	2	3	4	4	1	3	2	3	1	3	4	3	3	3	4	3	3	4	1	0	2	2	3	3	3	2	3	3	2	4
PotVar0103788	9	59449602	4	1	3	2	4	3	3	4	3	1	2	1	2	4	3	2	3	2	3	4	4	2	3	0	0	1	2	4	3	2	2	4	3	2	4	0	1	2	2	3	3	4	2	3	3	3	4
solcap_snp_c2_27054	9	59478453	4	1	3	3	4	2	3	4	3	2	2	1	2	4	3	2	3	2	3	4	4	2	3	2	3	1	2	4	3	3	3	4	3	3	4	1	1	2	2	3	3	4	2	3	3	3	4
PotVar0103876	9	59722687	2	2	3	3	1	3	2	1	2	2	2	1	2	2	3	1	2	2	2	1	1	1	1	0	1	2	1	3	1	1	2	2	2	2	2	1	1	2	2	2	2	3	4	3	1	2	2
solcap_snp_c2_26979	9	59765381	4	3	3	3	4	4	4	4	4	4	4	3	3	4	4	1	3	3	3	4	4	2	4	3	3	2	4	4	3	4	4	4	3	3	4	4	2	4	4	4	4	4	4	4	3	3	4
solcap_snp_c2_26945	9	59870145	3	4	2	2	4	4	4	4	4	4	3	4	3	4	2	3	1	3	3	4	4	2	4	4	4	4	3	4	4	4	4	3	4	4	4	4	2	2	3	4	4	3	4	4	4	3	3
PotVar0103891	9	60077240	3	2	4	3	3	3	0	1	1	1	2	1	1	1	3	4	2	2	3	2	3	2	2	1	1	3	1	4	2	2	2	3	2	2	1	1	1	2	1	3	3	3	4	3	3	3	4
PotVar0103895	9	60077346	1	1	0	2	0	0	2	1	1	1	0	0	2	1	0	0	0	1	2	2	2	0	1	1	2	0	1	1	1	1	2	1	1	2	1	1	0	3	0	0	0	0	1	0	1	2	0
PotVar0103918	9	60078402	1	2	1	3	1	1	4	3	3	3	2	3	3	3	1	1	2	2	2	2	1	2	2	3	3	1	1	0	2	2	2	2	2	1	3	3	4	2	3	1	1	1	1	1	1	2	0
PotVar0107780	9	60276638	2	3	1	0	1	1	2	1	1	1	1	3	2	0	2	2	0	2	2	0	0	0	1	3	2	3	1	3	2	2	1	0	1	1	3	1	0	2	2	2	2	1	4	1	2	1	0
PotVar0107708	9	60277929	4	4	4	4	4	4	4	4	4	4	4	4	4	4	4	4	4	4	4	4	4	4	4	4	4	4	4	4	4	4	4	4	4	4	4	4	4	4	4	4	4	4	4	4	4	4	4
solcap_snp_c1_12178	9	60291974	2	3	1	0	1	1	2	1	1	1	1	3	2	0	2	2	0	2	2	0	0	0	1	3	2	3	1	3	2	2	1	0	1	1	3	1	0	2	2	2	2	1	4	1	2	1	0
solcap_snp_c1_6930	9	60513468	1	1	1	1	0	1	3	2	2	2	1	3	0	1	2	2	0	0	0	2	1	0	2	4	4	2	1	1	2	2	1	1	2	3	2	3	0	2	2	0	1	0	0	1	2	1	0
solcap_snp_c1_6936	9	60515707	3	2	1	1	1	1	3	2	2	2	1	3	2	1	2	2	0	2	2	2	1	0	2	4	4	2	2	3	3	3	2	1	2	3	3	2	0	2	2	1	2	1	2	1	3	1	0
PotVar0107680	9	60718736	4	4	4	4	3	4	4	4	4	4	3	4	4	4	4	4	4	4	4	4	4	4	4	4	4	4	4	4	4	4	4	4	4	4	4	4	4	4	4	3	4	4	4	4	4	4	4
PotVar0107672	9	60718892	4	2	3	4	1	1	4	3	2	2	2	4	4	1	2	3	3	3	3	2	2	2	2	4	4	3	3	3	3	3	2	2	3	3	2	3	4	4	3	1	2	2	4	1	3	2	1
PotVar0107638	9	60722403	1	2	2	4	0	0	1	1	1	1	1	1	3	1	2	3	3	2	3	2	1	2	1	2	3	2	0	1	3	1	2	2	3	3	1	2	3	2	1	0	0	1	4	0	2	1	1
solcap_snp_c1_6937	9	60883822	0	3	3	3	1	4	4	4	4	4	2	4	0	4	4	3	3	0	1	4	4	0	3	4	4	3	4	2	4	3	4	4	3	4	4	4	3	3	4	1	2	2	0	4	3	2	4
solcap_snp_c2_22070	9	61133566	4	3	4	4	4	4	4	4	4	4	4	3	4	4	4	4	3	4	4	4	4	4	4	3	3	3	4	4	3	4	4	4	3	4	4	4	4	4	3	4	4	4	4	4	3	3	4
solcap_snp_c2_46777	9	61497597	1	3	2	1	2	4	1	3	3	3	2	2	1	3	2	1	1	1	3	2	3	3	2	1	1	2	1	2	1	1	1	1	2	1	2	1	1	2	1	4	3	2	2	3	2	3	3
solcap_snp_c1_13886	9	61578285	1	0	1	2	0	0	0	0	0	0	1	0	1	0	2	0	2	0	0	0	0	0	0	0	0	0	1	0	1	0	1	1	0	0	1	1	0	0	1	0	0	1	4	0	0	0	1
solcap_snp_c2_29323	9	61745594	1	2	2	0	2	4	1	3	3	3	3	2	1	3	2	1	1	1	3	2	3	3	2	1	1	1	1	2	1	1	1	1	2	1	2	1	0	2	2	4	3	2	2	3	2	3	3
solcap_snp_c1_8944	9	61804778	4	3	4	4	3	2	4	3	2	4	4	1	3	3	4	3	4	3	3	0	4	3	2	3	4	3	3	4	3	3	3	3	3	3	3	1	4	3	3	4	4	3	4	4	3	4	3
PotVar0061744	9	61962598	0	0	2	2	0	0	2	1	0	0	2	2	0	0	3	1	3	0	0	0	0	0	0	1	1	0	2	1	1	1	1	1	1	0	1	2	2	2	1	0	1	0	2	1	0	1	1
PotVar0061774	9	61963060	4	4	4	4	4	4	4	4	4	4	4	4	4	4	4	4	4	4	3	4	4	4	4	4	4	4	4	4	4	4	4	4	4	4	4	4	4	4	4	4	4	3	4	4	4	4	4
PotVar0061831	9	61963799	4	2	3	4	3	0	3	1	1	1	2	2	3	2	3	3	4	3	2	2	2	2	2	4	4	3	3	2	3	3	3	3	2	3	2	3	4	4	3	1	2	2	4	1	3	3	2
solcap_snp_c2_29945	9	62330889	3	4	4	4	1	4	3	4	3	3	4	4	3	2	4	4	4	4	4	2	3	4	3	3	2	2	3	3	3	2	3	2	3	2	4	3	4	4	3	3	3	4	4	4	3	4	4
solcap_snp_c2_30008	9	62566362	3	1	1	3	4	1	2	3	3	3	2	1	3	3	2	4	2	2	3	4	4	3	3	2	3	2	2	3	2	3	3	3	3	4	3	2	4	2	2	4	3	1	4	3	2	3	3
solcap_snp_c2_20755	9	62756588	4	3	3	4	2	3	3	2	2	2	3	2	3	2	3	3	3	3	2	2	3	2	2	3	3	4	3	2	2	3	2	1	3	3	2	3	3	4	3	1	2	3	4	0	3	1	1
PotVar0072996	9	62781789	4	0	1	0	1	0	1	0	1	1	1	1	1	2	2	0	2	1	1	2	3	1	3	2	3	2	1	1	1	2	1	0	2	2	0	1	3	3	1	1	1	1	0	0	3	2	0
PotVar0072988	9	62781990	3	4	4	4	4	4	3	4	4	3	4	3	3	3	4	4	3	3	4	2	3	4	3	3	2	2	3	3	4	2	3	4	2	2	4	3	4	4	3	3	3	4	4	4	3	4	4
PotVar0072691	9	63006943	2	3	3	3	3	4	3	4	4	3	4	3	1	2	4	3	3	1	3	2	1	1	2	4	4	2	3	3	4	2	2	4	4	2	4	3	1	2	3	3	3	2	4	4	2	3	4
PotVar0072670	9	63007149	2	2	2	2	1	3	2	3	2	1	3	3	2	2	2	3	3	1	0	0	0	1	0	3	3	4	2	2	2	2	0	3	3	1	2	2	4	1	2	1	2	2	4	0	1	0	1
solcap_snp_c1_6556	9	63031605	1	2	2	2	1	3	2	3	2	1	3	3	1	2	3	3	3	1	0	0	0	1	0	3	3	3	2	1	2	1	0	3	3	1	2	2	4	2	2	0	1	1	4	0	2	0	1
solcap_snp_c1_6546	9	63084729	4	3	4	4	4	4	3	4	4	3	3	4	3	3	4	4	4	3	4	2	3	3	3	4	4	3	3	4	4	3	3	4	3	2	4	3	4	4	3	4	4	4	4	4	3	4	4
solcap_snp_c2_20618	9	63244594	3	2	3	2	2	3	3	3	2	3	3	4	3	3	2	3	3	2	0	2	3	2	2	3	3	4	2	2	1	3	1	3	3	3	2	3	4	1	3	2	2	3	4	0	3	1	1
solcap_snp_c2_20698	9	63372314	4	3	3	2	2	2	3	3	2	1	3	4	3	3	2	3	4	3	1	2	3	1	2	4	4	4	3	3	2	3	2	3	3	3	3	3	4	1	4	2	2	2	2	2	3	2	1
PotVar0011066	9	63432375	0	0	2	2	3	2	2	3	2	2	3	3	1	0	0	2	0	2	2	2	1	3	2	2	1	0	3	2	3	2	2	3	2	2	2	2	0	4	0	3	3	2	0	2	1	3	3
solcap_snp_c1_11853	9	63608922	4	4	1	2	4	2	3	3	3	3	2	2	3	2	2	2	2	3	4	4	4	3	4	2	3	4	2	3	2	3	3	3	3	3	3	2	4	3	3	3	3	3	0	4	3	3	3
solcap_snp_c2_40013	9	63623341	4	3	4	4	4	4	4	4	4	4	3	4	4	4	4	4	3	4	4	4	4	4	3	3	3	3	4	4	4	4	4	4	4	4	4	4	4	4	4	4	4	4	4	4	3	3	4
PotVar0011101	9	63673985	2	4	3	2	1	2	2	1	1	2	3	2	3	3	2	3	4	4	2	2	3	2	2	4	4	2	3	3	2	3	3	2	3	3	2	3	4	1	4	2	2	2	4	2	3	2	1
solcap_snp_c2_40085	9	63676018	1	3	0	1	3	2	2	3	3	2	1	1	2	3	2	2	0	1	1	3	4	2	3	0	0	2	2	2	2	3	3	2	2	3	1	2	2	0	1	2	2	2	0	2	2	1	3
PotVar0011189	9	63676123	2	4	3	3	1	2	2	1	1	2	3	2	3	3	2	3	3	3	1	2	3	2	2	3	2	2	3	2	2	3	3	2	3	3	1	3	2	1	3	1	1	1	4	0	3	2	1
solcap_snp_c2_43242	9	64035938	3	4	4	3	3	2	3	3	2	2	3	4	4	4	4	3	4	4	3	4	3	3	3	4	4	3	3	3	2	3	3	3	3	3	3	3	4	4	4	2	2	2	4	2	3	4	1
solcap_snp_c2_3078	9	64401264	3	4	4	3	3	2	3	3	2	3	3	4	4	4	4	3	4	4	3	4	3	3	3	4	4	3	3	3	2	3	3	3	3	3	3	3	4	4	4	2	2	2	4	2	3	4	1
solcap_snp_c1_914	9	64411493	4	3	4	4	3	4	4	4	4	4	4	4	4	4	4	4	2	4	4	3	4	4	2	2	2	3	4	4	4	4	4	4	4	4	4	4	4	4	3	4	4	4	2	2	3	2	4
solcap_snp_c2_3063	9	64503570	3	4	4	3	3	4	3	4	4	4	3	3	3	4	4	3	3	3	4	3	4	3	4	3	4	4	3	4	2	3	3	3	3	3	3	3	4	3	3	3	3	4	3	4	3	4	4
PotVar0105170	9	64810977	1	2	1	2	2	0	0	0	0	2	1	1	1	1	1	0	3	1	1	1	3	1	2	2	4	2	0	3	0	1	1	2	2	0	1	2	4	1	2	2	2	2	4	4	2	2	4
PotVar0105194	9	64811284	2	2	3	3	1	4	2	4	4	3	3	2	3	4	4	2	1	1	3	1	4	3	0	1	1	2	2	4	2	2	2	3	4	3	3	1	2	3	3	3	3	3	2	3	1	1	4
PotVar0105228	9	64812184	1	3	2	1	3	2	0	2	1	3	2	3	2	3	2	1	3	1	1	1	3	1	2	2	3	3	0	2	0	1	1	1	2	2	1	2	4	1	2	1	1	3	4	1	3	2	1
PotVar0108724	9	65333222	4	3	4	3	3	4	3	4	4	2	4	3	3	4	4	4	3	4	4	3	3	4	3	1	1	2	4	4	3	3	3	4	3	4	4	3	2	3	4	3	3	3	4	3	1	3	4
PotVar0108713	9	65333432	4	3	4	3	2	4	3	4	4	2	4	3	3	4	4	4	2	4	4	2	3	3	2	1	1	2	4	4	3	3	3	4	3	4	4	3	2	3	4	3	3	3	2	3	1	3	4
PotVar0108690	9	65333840	3	1	3	3	1	4	2	4	4	2	3	2	2	4	4	2	1	1	3	1	3	2	0	1	1	1	1	4	2	1	1	3	2	3	3	1	2	2	3	2	2	3	2	3	1	1	4
solcap_snp_c1_16106	9	65567746	4	3	3	3	3	3	3	3	3	3	3	3	4	3	3	3	3	4	4	4	3	4	3	3	3	3	4	4	3	3	4	4	4	3	4	3	3	3	4	3	3	3	4	3	3	3	4
solcap_snp_c2_55482	9	65574613	4	2	3	4	4	4	3	4	4	4	3	3	4	4	4	4	4	3	3	3	4	4	3	4	4	3	1	4	4	2	2	4	2	4	4	2	4	3	4	4	3	4	4	4	4	2	4
PotVar0108622	9	65668210	2	2	2	3	0	1	2	1	2	2	2	1	3	3	3	1	2	2	3	2	2	3	0	1	2	1	0	4	2	1	2	3	1	1	3	2	2	2	4	1	1	2	4	3	0	1	4
solcap_snp_c2_47939	9	65679683	2	2	3	3	3	4	2	4	4	3	4	4	2	3	4	4	3	4	3	3	3	4	3	3	4	2	4	3	4	4	4	4	3	4	3	3	3	2	4	4	4	4	4	3	2	2	4
solcap_snp_c1_6621	9	66320339	1	1	3	0	2	0	0	0	1	0	0	0	1	1	2	1	3	3	2	2	0	2	3	2	3	1	4	2	1	2	1	2	3	1	2	3	1	2	3	2	1	2	4	0	0	3	1
solcap_snp_c2_35655	9	66465477	4	3	3	4	4	3	4	3	4	4	3	1	3	3	3	4	4	3	3	3	1	4	3	4	4	3	2	4	4	1	3	4	2	3	4	3	3	1	4	2	2	4	4	4	4	3	4
solcap_snp_c1_10590	9	66491465	4	4	4	4	4	4	4	4	4	4	4	4	4	4	4	4	4	4	4	4	4	4	4	4	4	4	4	4	4	4	4	4	4	4	4	4	4	4	4	4	4	4	4	4	4	4	4
PotVar0096975	9	66768024	3	1	1	2	3	0	1	0	1	1	1	1	0	1	1	2	4	2	1	1	1	2	2	3	3	2	1	1	0	1	0	3	1	1	1	1	1	1	3	2	1	2	4	1	2	1	1
solcap_snp_c1_10579	9	66769001	2	1	1	2	4	0	1	0	1	1	1	2	0	1	1	3	4	2	1	1	2	2	3	3	3	2	1	1	0	2	0	3	1	1	1	2	2	1	3	2	1	3	4	1	2	1	1
PotVar0097245	9	66777319	2	2	1	2	4	0	1	0	1	1	1	1	1	2	1	2	4	2	1	2	1	2	4	3	2	3	4	1	1	3	1	3	2	1	2	4	1	2	3	3	2	2	4	1	2	2	1
solcap_snp_c1_8566	9	67173932	3	4	3	4	2	4	4	4	3	4	4	3	4	4	3	3	2	4	4	3	4	3	2	3	3	4	2	4	3	4	4	4	4	3	4	4	4	4	3	3	4	3	4	4	4	4	4
solcap_snp_c2_27765	9	67528051	3	4	2	4	2	2	3	1	1	2	1	1	3	3	3	1	2	4	4	3	2	3	2	3	3	4	2	4	2	3	3	4	4	2	4	4	4	3	3	2	3	2	4	4	3	4	4
PotVar0065754	10	96270	4	3	2	3	4	2	2	3	2	3	3	3	2	4	4	4	2	3	3	4	4	4	3	3	2	2	4	3	4	1	3	4	4	3	4	2	4	1	3	3	1	4	4	3	4	4	2
solcap_snp_c2_1296	10	99180	4	3	2	3	4	3	3	3	2	3	3	3	2	4	4	3	2	3	3	4	4	4	3	2	2	2	4	3	4	2	3	4	4	3	4	2	4	1	3	2	1	4	2	3	4	4	2
PotVar0065664	10	164196	4	4	3	4	4	3	4	4	3	4	3	4	4	4	4	4	4	4	4	4	4	4	4	4	3	4	4	4	4	4	4	4	4	4	4	4	4	3	4	4	3	4	4	4	4	4	3
solcap_snp_c1_305	10	291396	2	2	2	2	2	2	2	1	3	2	3	1	3	0	2	3	2	3	3	1	3	2	3	3	3	2	1	3	3	3	2	0	1	2	1	2	4	4	2	2	2	0	2	3	1	2	3
solcap_snp_c1_307	10	292083	3	2	4	3	3	4	3	3	4	2	4	2	3	4	3	3	3	4	3	3	2	3	4	2	3	3	1	3	3	3	3	3	3	2	2	3	4	3	3	3	4	1	4	3	2	3	4
solcap_snp_c1_329	10	516452	4	4	4	4	4	3	4	4	4	4	4	4	4	4	4	4	4	4	4	3	4	4	4	4	4	4	4	4	4	2	4	4	4	4	4	3	3	4	4	4	4	4	4	4	4	3	4
solcap_snp_c2_1305	10	544969	4	3	2	3	4	2	3	3	2	3	3	4	2	4	4	4	3	2	2	3	4	3	3	3	2	2	4	2	4	1	3	4	4	3	4	2	1	3	4	3	2	4	4	3	4	3	3
solcap_snp_c1_335	10	655677	4	2	4	4	4	4	3	4	4	3	4	3	3	4	4	3	2	4	4	4	4	3	3	4	4	3	4	3	3	3	3	4	3	3	4	3	4	2	3	3	2	4	2	3	3	3	4
PotVar0065623	10	979328	1	2	2	0	0	2	1	1	3	2	2	0	3	0	1	2	1	1	1	0	0	0	2	3	3	2	2	1	2	3	1	2	1	1	0	2	4	3	1	2	4	0	4	2	1	2	1
PotVar0065612	10	1036477	1	2	2	0	0	2	1	1	3	2	2	1	3	0	1	2	1	1	3	1	1	1	2	3	3	3	2	2	2	3	1	2	2	1	0	2	4	4	1	2	4	0	4	1	1	3	1
solcap_snp_c2_823	10	1132138	4	4	4	4	4	3	4	4	4	3	4	4	4	4	3	4	4	4	3	4	4	3	4	3	4	4	4	3	4	4	4	4	4	4	4	4	4	4	4	3	4	3	4	4	4	4	3
solcap_snp_c2_826	10	1143350	1	1	2	0	0	2	1	1	2	2	1	0	2	0	0	0	1	1	1	0	0	0	1	3	3	2	2	2	0	3	0	1	1	1	0	2	3	1	1	1	2	0	2	1	0	2	1
solcap_snp_c2_873	10	1248030	3	4	4	2	3	2	3	3	4	3	4	3	4	3	2	4	4	4	3	2	3	3	4	3	3	3	3	3	4	4	4	3	2	2	2	4	4	3	4	3	4	1	4	4	3	4	3
solcap_snp_c2_942	10	1598957	4	4	2	4	4	3	3	2	3	3	3	4	2	4	4	4	3	3	4	4	4	4	3	4	4	3	2	4	4	1	4	4	1	2	4	3	2	3	2	2	2	4	4	3	4	3	3
solcap_snp_c2_984	10	1673530	3	4	4	2	2	1	3	2	3	3	3	3	4	2	2	4	4	4	2	2	3	2	4	3	3	3	3	3	4	4	4	2	1	3	2	4	4	4	4	3	4	1	4	3	3	4	3
PotVar0116809	10	1814873	4	3	2	3	4	4	3	2	4	2	2	2	2	4	1	4	3	3	2	2	3	2	2	4	4	1	2	3	3	1	4	4	1	2	3	2	1	3	3	2	2	2	4	2	4	2	1
PotVar0116817	10	1816211	4	3	2	3	4	3	2	2	3	3	2	2	2	4	1	4	3	3	3	3	3	2	2	4	4	1	1	4	3	1	4	4	1	2	3	2	1	3	3	2	2	2	4	2	4	2	2
solcap_snp_c1_16114	10	1993463	4	4	4	4	4	4	4	4	4	4	4	4	4	4	4	4	4	4	4	4	4	4	4	4	4	4	4	4	4	4	4	4	4	4	4	4	4	4	4	4	4	4	4	4	4	4	4
solcap_snp_c2_1092	10	2229320	4	3	4	2	4	3	3	3	3	2	3	2	3	2	3	3	3	4	3	1	3	3	4	2	3	3	3	4	3	4	3	2	2	3	3	3	4	4	3	2	2	2	4	3	1	3	3
solcap_snp_c1_289	10	2346214	2	4	2	4	2	3	2	2	2	3	2	3	3	4	4	3	3	0	1	3	1	2	3	4	4	4	2	1	2	4	2	4	4	3	2	4	3	1	2	3	4	4	4	3	4	4	3
solcap_snp_c2_1155	10	2364267	4	4	4	2	4	4	4	3	4	3	4	3	4	2	4	4	3	4	3	2	3	4	4	4	4	3	3	4	3	4	4	3	2	3	3	3	4	4	3	3	4	2	4	3	2	4	3
PotVar0104285	10	2433748	3	3	2	2	3	4	4	4	3	3	3	4	3	4	0	4	1	3	4	2	3	3	2	4	4	2	3	4	3	2	3	4	2	3	3	0	4	2	2	2	0	2	4	3	3	2	3
PotVar0104266	10	2433960	0	1	0	2	0	0	1	1	0	1	0	2	1	1	1	0	1	0	2	2	1	0	0	2	2	1	1	1	1	0	1	1	2	1	0	1	0	0	2	1	0	2	0	1	1	1	1
PotVar0104004	10	2514955	2	4	2	4	2	3	2	2	2	3	2	3	3	3	4	3	3	2	3	4	2	2	3	4	4	4	2	3	2	4	2	4	4	3	2	4	4	2	3	3	4	4	4	3	3	4	3
PotVar0120148	10	3010569	3	2	2	1	3	4	3	3	3	3	3	3	2	2	0	3	2	2	2	1	2	3	2	4	4	1	3	2	2	1	2	2	1	2	3	0	0	2	1	1	0	1	4	2	2	1	2
PotVar0120166	10	3011008	2	4	1	4	2	3	2	2	2	2	2	3	3	3	4	3	2	2	2	3	2	1	4	3	3	4	3	2	2	4	2	4	4	3	2	4	4	4	3	3	4	4	4	3	3	4	2
PotVar0120175	10	3011151	3	3	4	2	4	4	4	3	4	2	4	4	3	3	3	3	3	3	2	1	2	4	4	4	4	3	3	3	3	4	3	2	2	3	4	3	0	3	3	2	2	2	4	3	3	3	3
PotVar0129166	10	3602995	4	3	2	1	3	4	4	3	3	3	2	3	3	2	1	2	1	1	4	2	3	3	1	4	4	2	2	4	3	1	3	2	1	2	3	0	1	4	2	2	2	1	2	2	3	2	1
PotVar0129047	10	3606945	3	3	2	2	3	4	4	4	3	3	2	3	3	2	1	3	1	1	4	2	4	3	1	4	4	2	3	4	3	1	3	3	2	3	3	0	1	4	3	3	2	2	2	3	3	2	2
PotVar0129023	10	3607368	4	4	4	4	4	4	4	4	4	4	4	4	4	4	4	4	4	4	4	4	4	4	4	4	4	4	4	4	4	4	4	4	4	4	4	4	4	4	4	4	4	4	4	4	4	4	4
solcap_snp_c2_24717	10	4160929	3	2	4	2	3	4	4	3	4	4	4	4	4	3	4	3	2	4	4	3	3	4	4	1	1	2	3	4	4	4	3	3	2	3	4	2	4	2	1	3	4	2	4	3	3	4	2
PotVar0108235	10	4227862	4	4	4	3	4	4	4	3	4	4	4	4	4	4	4	4	4	4	4	4	3	4	4	3	2	4	3	4	4	4	4	4	3	3	4	4	4	4	3	3	4	2	4	3	4	4	3
PotVar0108221	10	4227983	4	2	4	3	4	4	4	3	4	4	4	4	4	4	4	4	3	4	4	4	3	4	4	3	2	3	2	4	2	4	4	4	3	3	4	4	4	4	3	3	4	2	4	3	4	4	1
PotVar0108060	10	4277087	3	2	4	2	3	4	4	3	4	4	4	3	3	3	4	3	2	4	4	2	2	4	3	3	2	2	2	4	2	4	4	3	2	3	4	2	4	3	2	3	4	2	4	3	3	4	2
solcap_snp_c1_7793	10	4278823	2	1	3	1	3	2	3	2	4	3	3	2	3	2	4	2	2	3	2	1	2	3	3	3	2	1	2	3	2	3	4	1	1	1	3	2	4	3	2	3	4	2	4	2	2	3	1
solcap_snp_c1_7801	10	4318566	3	2	4	2	3	4	4	3	4	4	4	3	3	3	4	4	2	4	4	3	3	4	3	4	4	2	2	4	3	4	4	3	2	3	4	2	4	4	2	3	4	2	4	3	3	4	2
PotVar0107905	10	4567681	3	2	1	2	2	4	4	3	1	2	4	4	3	3	2	4	2	3	2	3	3	3	0	4	4	2	0	3	3	1	3	4	2	1	4	2	4	4	2	0	0	0	4	2	3	2	1
PotVar0107893	10	4567996	2	3	4	3	4	2	3	3	4	3	3	3	4	3	4	2	3	3	3	2	4	3	4	3	2	2	4	3	3	3	4	3	3	3	3	4	4	4	4	4	4	4	4	3	4	3	2
solcap_snp_c1_12594	10	4927457	3	3	1	3	2	1	4	3	2	2	3	4	2	4	4	4	3	3	2	4	4	3	1	4	4	3	3	3	4	2	3	4	2	2	4	2	0	4	3	1	2	3	0	3	3	2	2
solcap_snp_c2_42739	10	4947284	3	3	3	3	3	3	3	3	3	3	3	3	3	4	4	4	3	3	3	4	4	3	3	4	4	3	3	3	4	3	3	4	3	3	4	3	4	4	3	3	3	3	4	3	3	3	3
PotVar0131644	10	5377553	4	4	4	4	4	4	4	4	4	4	4	4	4	4	4	4	4	4	4	4	4	4	4	4	4	4	4	4	4	4	4	4	4	4	4	4	4	4	4	4	4	4	4	4	4	4	4
solcap_snp_c1_11801	10	5685890	3	4	4	2	4	4	4	3	3	3	4	4	3	3	4	4	2	2	4	1	3	4	4	4	4	4	2	4	4	3	4	1	4	3	2	3	0	2	3	3	2	2	0	2	4	1	3
[truncated: 503 more rows]
[truncated: 206 more columns]
